# Supplementary material for: The Complex Relationship Between High Temperatures and Avian Breeding Success: Insights From a Global Review
Source: Ecol Evol. 2025 Jul 28;15(8):e71771. doi: 10.1002/ece3.71771 (PMC12304448; doi:10.1002/ece3.71771)
Supplement: Supplementary file 1 — Data S1. Dataset of articles screened for eligibility. [file ECE3-15-e71771-s002.xlsx]

## Sheet: Feuil2
Title	Authors	Corporate Authors	Editors	Book Editors	Source Title	Publication Date	Publication Year	Volume	Issue	Part Number	Supplement	Special Issue	Beginning Page	Ending Page	Article Number	DOI	Conference Title	Conference Date	Total Citations	Average per Year
Informed dispersal, heterogeneity in animal dispersal syndromes and the dynamics of spatially structured populations	Clobert, Jean; Le Galliard, Jean-Francois; Cote, Julien; Meylan, Sandrine; Massot, Manuel				ECOLOGY LETTERS	MAR 2009	2009	12	3				197	209		10.1111/j.1461-0248.2008.01267.x			876	58.4
Shifts in caterpillar biomass phenology due to climate change and its impact on the breeding biology of an insectivorous bird	Visser, ME; Holleman, LJM; Gienapp, P				OECOLOGIA	FEB 2006	2006	147	1				164	172		10.1007/s00442-005-0299-6			456	25.33
REPRODUCTIVE EFFECTS IN BIRDS EXPOSED TO PESTICIDES AND INDUSTRIAL-CHEMICALS	FRY, DM				ENVIRONMENTAL HEALTH PERSPECTIVES	OCT 1995	1995	103			7		165	171		10.2307/3432528			415	14.31
Climate change and Southern Ocean ecosystems I: how changes in physical habitats directly affect marine biota	Constable, Andrew J.; Melbourne-Thomas, Jessica; Corney, Stuart P.; Arrigo, Kevin R.; Barbraud, Christophe; Barnes, David K. A.; Bindoff, Nathaniel L.; Boyd, Philip W.; Brandt, Angelika; Costa, Daniel P.; Davidson, Andrew T.; Ducklow, Hugh W.; Emmerson, Louise; Fukuchi, Mitsuo; Gutt, Julian; Hindell, Mark A.; Hofmann, Eileen E.; Hosie, Graham W.; Iida, Takahiro; Jacob, Sarah; Johnston, Nadine M.;…				GLOBAL CHANGE BIOLOGY	OCT 2014	2014	20	10				3004	3025		10.1111/gcb.12623			346	34.6
Climate change has affected the breeding date of tree swallows throughout North America	Dunn, PO; Winkler, DW				PROCEEDINGS OF THE ROYAL SOCIETY B-BIOLOGICAL SCIENCES	DEC 22 1999	1999	266	1437				2487	2490		10.1098/rspb.1999.0950			305	12.2
Energetic and fitness costs of mismatching resource supply and demand in seasonally breeding birds	Thomas, DW; Blondel, J; Perret, P; Lambrechts, MM; Speakman, JR				SCIENCE	MAR 30 2001	2001	291	5513				2598	2600		10.1126/science.1057487			301	13.09
Climate change and timing of avian breeding and migration: evolutionary versus plastic changes	Charmantier, Anne; Gienapp, Phillip				EVOLUTIONARY APPLICATIONS	JAN 2014	2014	7	1			SI	15	28		10.1111/eva.12126			274	27.4
Biology of the sauropod dinosaurs: the evolution of gigantism	Sander, P. Martin; Christian, Andreas; Clauss, Marcus; Fechner, Regina; Gee, Carole T.; Griebeler, Eva-Maria; Gunga, Hanns-Christian; Hummel, Juergen; Mallison, Heinrich; Perry, Steven F.; Preuschoft, Holger; Rauhut, Oliver W. M.; Remes, Kristian; Tuetken, Thomas; Wings, Oliver; Witzel, Ulrich				BIOLOGICAL REVIEWS	FEB 2011	2011	86	1				117	155		10.1111/j.1469-185X.2010.00137.x			249	19.15
Effects of ambient temperature on avian incubation behavior	Conway, CJ; Martin, TE				BEHAVIORAL ECOLOGY	MAR-APR 2000	2000	11	2				178	188		10.1093/beheco/11.2.178			224	9.33
Microclimate of tree cavity nests: Is it important for reproductive success in northern flickers?	Wiebe, KL				AUK	APR 2001	2001	118	2				412	421		10.1642/0004-8038(2001)118[0412:MOTCNI]2.0.CO;2			216	9.39
Early onset of vegetation growth vs. rapid green-up: Impacts on juvenile mountain ungulates	Pettorelli, Nathalie; Pelletier, Fanie; von Hardenberg, Achaz; Festa-Bianchet, Marco; Cote, Steeve D.				ECOLOGY	FEB 2007	2007	88	2				381	390		10.1890/06-0875			215	12.65
Breeding dates and reproductive performance	Dunn, P			Moller, AP; Fielder, W; Berthold, P	BIRDS AND CLIMATE CHANGE	2004	2004	35					69	87		10.1016/S0065-2504(04)35004-X	Workshop on Bird Migration in Relation to Climate Change	MAR, 2003	214	10.7
The effects of climate change on tropical birds	Sekercioglu, Cagan H.; Primack, Richard B.; Wormworth, Janice				BIOLOGICAL CONSERVATION	APR 2012	2012	148	1				1	18		10.1016/j.biocon.2011.10.019			212	17.67
The importance of polynyas, ice edges, and leads to marine mammals and birds	Stirling, I				JOURNAL OF MARINE SYSTEMS	JAN 1997	1997	10	1-4				9	21		10.1016/S0924-7963(96)00054-1	Northeast Water Polynya Symposium	MAY 01-05, 1995	210	7.78
Day roost selection in female Bechstein's bats (Myotis bechsteinii): a field experiment to determine the influence of roost temperature	Kerth, G; Weissmann, K; Konig, B				OECOLOGIA	JAN 2001	2001	126	1				1	9		10.1007/s004420000489			206	8.96
The importance of microclimate variation in determining size, growth and survival of avian offspring: experimental evidence from a cavity nesting passerine	Dawson, RD; Lawrie, CC; O'Brien, EL				OECOLOGIA	JUL 2005	2005	144	3				499	507		10.1007/s00442-005-0075-7			198	10.42
Predicting the effects of climate change on avian life-history traits	Winkler, DW; Dunn, PO; McCulloch, CE				PROCEEDINGS OF THE NATIONAL ACADEMY OF SCIENCES OF THE UNITED STATES OF AMERICA	OCT 15 2002	2002	99	21				13595	13599		10.1073/pnas.212251999			194	8.82
Changes in sheep numbers in Britain: implications for bird populations	Fuller, RJ; Gough, SJ				BIOLOGICAL CONSERVATION	NOV 1999	1999	91	1				73	89		10.1016/S0006-3207(99)00039-7			193	7.72
Geographic variation in avian incubation periods and parental influences on embryonic temperature	Martin, Thomas E.; Auer, Sonya K.; Bassar, Ronald D.; Niklison, Alina M.; Lloyd, Penn				EVOLUTION	NOV 2007	2007	61	11				2558	2569		10.1111/j.1558-5646.2007.00204.x			189	11.12
Planktivorous auklet Ptychoramphus aleuticus responses to ocean climate, 2005: Unusual atmospheric blocking?	Sydeman, William J.; Bradley, Russell W.; Warzybok, Pete; Abraham, Christine L.; Jahncke, Jaime; Hyrenbach, K. David; Kousky, Vernon; Hipfner, J. Mark; Ohman, Mark D.				GEOPHYSICAL RESEARCH LETTERS	OCT 21 2006	2006	33	22						L22S09	10.1029/2006GL026736			160	8.89
How great tits maintain synchronization of their hatch date with food supply in response to long-term variability in temperature	Cresswell, W; McCleery, R				JOURNAL OF ANIMAL ECOLOGY	MAR 2003	2003	72	2				356	366		10.1046/j.1365-2656.2003.00701.x			158	7.52
Coping mechanisms of alpine and arctic breeding birds: Extreme weather and limitations to reproductive resilience	Martin, K; Wiebe, KL				INTEGRATIVE AND COMPARATIVE BIOLOGY	APR 2004	2004	44	2				177	185		10.1093/icb/44.2.177	Annual Meeting of the Society-for-Integrative-and-Comparative-Biology	JAN 04-08, 2003	149	7.45
A working list of breeding bird species of the New Zealand region at first human contact	Holdaway, RN; Worthy, TH; Tennyson, AJD				NEW ZEALAND JOURNAL OF ZOOLOGY	JUN 2001	2001	28	2				119	187		10.1080/03014223.2001.9518262			148	6.43
Extreme mortality and reproductive failure of common murres resulting from the northeast Pacific marine heatwave of 2014-2016	Piatt, John F.; Parrish, Julia K.; Renner, Heather M.; Schoen, Sarah K.; Jones, Timothy T.; Arimitsu, Mayumi L.; Kuletz, Kathy J.; Bodenstein, Barbara; Garcia-Reyes, Marisol; Duerr, Rebecca S.; Corcoran, Robin M.; Kaler, Robb S. A.; McChesney, Gerard J.; Golightly, Richard T.; Coletti, Heather A.; Suryan, Robert M.; Burgess, Hillary K.; Lindsey, Jackie; Lindquist, Kirsten; Warzybok, Peter M.; Jah…				PLOS ONE	JAN 15 2020	2020	15	1						e0226087	10.1371/journal.pone.0226087			147	36.75
Reliability of flipper-banded penguins as indicators of climate change	Saraux, Claire; Le Bohec, Celine; Durant, Joel M.; Viblanc, Vincent A.; Gauthier-Clerc, Michel; Beaune, David; Park, Young-Hyang; Yoccoz, Nigel G.; Stenseth, Nils C.; Le Maho, Yvon				NATURE	JAN 13 2011	2011	469	7329				203	206		10.1038/nature09630			147	11.31
Decline of recruitment success in cockles and other bivalves in the Wadden Sea: possible role of climate change, predation on postlarvae and fisheries	Beukema, JJ; Dekker, R				MARINE ECOLOGY PROGRESS SERIES	2005	2005	287					149	167		10.3354/meps287149			146	7.68
Effects of El Nino events on Darwin's finch productivity	Grant, PR; Grant, BR; Keller, LF; Petren, K				ECOLOGY	SEP 2000	2000	81	9				2442	2457		10.1890/0012-9658(2000)081[2442:EOENOE]2.0.CO;2			144	6
Invasive rats on tropical islands: Their population biology and impacts on native species	Harper, Grant A.; Bunbury, Nancy				GLOBAL ECOLOGY AND CONSERVATION	JAN 2015	2015	3					607	627		10.1016/j.gecco.2015.02.010			142	15.78
Effects of climate variability on the temporal population dynamics of southern fulmars	Jenouvrier, S; Barbraud, C; Weimerskirch, H				JOURNAL OF ANIMAL ECOLOGY	JUL 2003	2003	72	4				576	587		10.1046/j.1365-2656.2003.00727.x			142	6.76
Maternal effects in Wood Ducks: incubation temperature influences incubation period and neonate phenotype	Hepp, G. R.; Kennamer, R. A.; Johnson, M. H.				FUNCTIONAL ECOLOGY	APR 2006	2006	20	2				307	314		10.1111/j.1365-2435.2006.01108.x			136	7.56
Effects of elevated temperature on multi-species interactions: the case of Pedunculate Oak, Winter Moth and Tits	Buse, A; Dury, SJ; Woodburn, RJW; Perrins, CM; Good, JEG				FUNCTIONAL ECOLOGY	JUN 1999	1999	13			1		74	82		10.1046/j.1365-2435.1999.00010.x			136	5.44
Body shrinkage due to Arctic warming reduces red knot fitness in tropical wintering range	van Gils, Jan A.; Lisovski, Simeon; Lok, Tamar; Meissner, Wlodzimierz; Ozarowska, Agnieszka; de Fouw, Jimmy; Rakhimberdiev, Eldar; Soloviev, Mikhail Y.; Piersma, Theunis; Klaassen, Marcel				SCIENCE	MAY 13 2016	2016	352	6287				819	821		10.1126/science.aad6351			135	16.88
Climate change, ice conditions and reproduction in an Arctic nesting marine bird: Brunnich's guillemot (Uria lomvia L.)	Gaston, AJ; Gilchrist, HG; Hipfner, JM				JOURNAL OF ANIMAL ECOLOGY	SEP 2005	2005	74	5				832	841		10.1111/j.1365-2656.2005.00982.x			135	7.11
Oil palm expansion into rain forest greatly reduces ant biodiversity in canopy, epiphytes and leaf-litter	Fayle, Tom M.; Turner, Edgar C.; Snaddon, Jake L.; Chey, Vun Khen; Chung, Arthur Y. C.; Eggleton, Paul; Foster, William A.				BASIC AND APPLIED ECOLOGY	2010	2010	11	4				337	345		10.1016/j.baae.2009.12.009			134	9.57
Incubation Temperature Affects Growth and Energy Metabolism in Blue Tit Nestlings	Nord, Andreas; Nilsson, Jan-Ake				AMERICAN NATURALIST	NOV 2011	2011	178	5				639	651		10.1086/662172			132	10.15
Cooperative breeding in birds: the role of ecology	Arnold, KE; Owens, IPF				BEHAVIORAL ECOLOGY	SEP-OCT 1999	1999	10	5				465	471		10.1093/beheco/10.5.465			129	5.16
The effects of illegal killing and destruction of nests by humans on the population dynamics of the hen harrier Circus cyaneus in Scotland	Etheridge, B; Summers, RW; Green, RE				JOURNAL OF APPLIED ECOLOGY	AUG 1997	1997	34	4				1081	1105		10.2307/2405296			129	4.78
Increasing Temperature, Not Mean Temperature, Is a Cue for Avian Timing of Reproduction	Schaper, Sonja V.; Dawson, Alistair; Sharp, Peter J.; Gienapp, Phillip; Caro, Samuel P.; Visser, Marcel E.				AMERICAN NATURALIST	FEB 2012	2012	179	2				E55	E69		10.1086/663675			128	10.67
The role of skeletal-muscle-based thermogenic mechanisms in vertebrate endothermy	Rowland, Leslie A.; Bal, Naresh C.; Periasamy, Muthu				BIOLOGICAL REVIEWS	NOV 2015	2015	90	4				1279	1297		10.1111/brv.12157			127	14.11
Mapping evaporative water loss in desert passerines reveals an expanding threat of lethal dehydration	Albright, Thomas P.; Mutiibwa, Denis; Gerson, Alexander. R.; Smith, Eric Krabbe; Talbot, William A.; O'Neill, Jacqueline J.; McKechnie, Andrew E.; Wolf, Blair O.				PROCEEDINGS OF THE NATIONAL ACADEMY OF SCIENCES OF THE UNITED STATES OF AMERICA	FEB 28 2017	2017	114	9				2283	2288		10.1073/pnas.1613625114			123	17.57
Climatic effects on the breeding phenology and reproductive success of an arctic-nesting goose species	Dickey, Marie-Helene; Gauthier, Gilles; Cadieux, Marie-Christine				GLOBAL CHANGE BIOLOGY	SEP 2008	2008	14	9				1973	1985		10.1111/j.1365-2486.2008.01622.x			121	7.56
Temperatures in Excess of Critical Thresholds Threaten Nestling Growth and Survival in a Rapidly-Warming Arid Savanna: A Study of Common Fiscals	Cunningham, Susan J.; Martin, Rowan O.; Hojem, Carryn L.; Hockey, Philip A. R.				PLOS ONE	SEP 9 2013	2013	8	9						e74613	10.1371/journal.pone.0074613			120	10.91
Climate change causes contrasting trends in reproductive performance of planktivorous and piscivorous alcids	Kitaysky, AS; Golubova, EG				JOURNAL OF ANIMAL ECOLOGY	MAR 2000	2000	69	2				248	262		10.1046/j.1365-2656.2000.00392.x			118	4.92
Can roads, railways and related structures have positive effects on birds? - A review	Morelli, Federico; Beim, Michal; Jerzak, Leszek; Jones, Darryl; Tryjanowski, Piotr				TRANSPORTATION RESEARCH PART D-TRANSPORT AND ENVIRONMENT	JUL 2014	2014	30					21	31		10.1016/j.trd.2014.05.006			117	11.7
Advancing breeding phenology in response to environmental change in a wild red deer population	Moyes, Kelly; Nussey, Daniel H.; Clements, Michelle N.; Guinness, Fiona E.; Morris, Alison; Morris, Sean; Pemberton, Josephine M.; Kruuk, Loeske E. B.; Clutton-Brock, Tim H.				GLOBAL CHANGE BIOLOGY	JUL 2011	2011	17	7				2455	2469		10.1111/j.1365-2486.2010.02382.x			117	9
Life history buffering in Antarctic mammals and birds against changing patterns of climate and environmental variation	Forcada, Jaume; Trathan, Philip N.; Murphy, Eugene J.				GLOBAL CHANGE BIOLOGY	NOV 2008	2008	14	11				2473	2488		10.1111/j.1365-2486.2008.01678.x			117	7.31
Tufted puffin reproduction reveals ocean climate variability	Gjerdrum, C; Vallee, AMJ; St Clair, CC; Bertram, DF; Ryder, JL; Blackburn, GS				PROCEEDINGS OF THE NATIONAL ACADEMY OF SCIENCES OF THE UNITED STATES OF AMERICA	AUG 5 2003	2003	100	16				9377	9382		10.1073/pnas.1133383100			116	5.52
Climate change and breeding parameters of great and blue tits throughout the western Palaearctic	Sanz, JJ				GLOBAL CHANGE BIOLOGY	MAY 2002	2002	8	5				409	422		10.1046/j.1365-2486.2002.00496.x			115	5.23
Microbial infection affects egg viability and incubation behavior in a tropical passerine	Cook, MI; Beissinger, SR; Toranzos, GA; Rodriguez, RA; Arendt, WJ				BEHAVIORAL ECOLOGY	JAN 2005	2005	16	1				30	36		10.1093/beheco/arh131			114	6
Centurial and decadal oceanographic influences on changes in northern gannet populations and diets in the north-west Atlantic: implications for climate change	Montevecchi, WA; Myers, RA				ICES JOURNAL OF MARINE SCIENCE	AUG 1997	1997	54	4				608	614		10.1006/jmsc.1997.0265	ICES International Symposium on Seabirds in the Marine Environment	NOV 22-24, 1996	114	4.22
Contrasting effects of warming and increased snowfall on Arctic tundra plant phenology over the past two decades	Bjorkman, Anne D.; Elmendorf, Sarah C.; Beamish, Alison L.; Vellend, Mark; Henry, Gregory H. R.				GLOBAL CHANGE BIOLOGY	DEC 2015	2015	21	12				4651	4661		10.1111/gcb.13051			113	12.56
King penguin population threatened by Southern Ocean warming	Le Bohec, Cine; Durant, Joel M.; Gauthier-Clerc, Michel; Stenseth, Nils C.; Park, Young-Hyang; Pradel, Roger; Gremillet, David; Gendner, Jean-Paul; Le Maho, Yvon				PROCEEDINGS OF THE NATIONAL ACADEMY OF SCIENCES OF THE UNITED STATES OF AMERICA	FEB 19 2008	2008	105	7				2493	2497		10.1073/pnas.0712031105			111	6.94
A stable isotopic investigation into the causes of decline in a sub-Antarctic predator, the rockhopper penguin Eudyptes chrysocome	Hilton, GM; Thompson, DR; Sagar, PM; Cuthbert, RJ; Cherel, Y; Bury, SJ				GLOBAL CHANGE BIOLOGY	APR 2006	2006	12	4				611	625		10.1111/j.1365-2486.2006.01130.x			111	6.17
The effect of management for red grouse shooting on the population density of breeding birds on heather-dominated moorland	Tharme, AP; Green, RE; Baines, D; Bainbridge, IP; O'Brien, M				JOURNAL OF APPLIED ECOLOGY	APR 2001	2001	38	2				439	457		10.1046/j.1365-2664.2001.00597.x			111	4.83
Climate change and breeding success: decline of the capercaillie in Scotland	Moss, R; Oswald, J; Baines, D				JOURNAL OF ANIMAL ECOLOGY	JAN 2001	2001	70	1				47	61		10.1046/j.1365-2656.2001.00473.x			111	4.83
Impacts of climate on prey abundance account for fluctuations in a population of a northern wader at the southern edge of its range	Pearce-Higgins, James W.; Dennis, Peter; Whittingham, Mark J.; Yalden, Derek W.				GLOBAL CHANGE BIOLOGY	JAN 2010	2010	16	1				12	23		10.1111/j.1365-2486.2009.01883.x			109	7.79
BIOLOGICAL STUDIES OF A PUTATIVE AVIAN MUSCLE-DERIVED NEUROTROPHIC FACTOR THAT PREVENTS NATURALLY-OCCURRING MOTONEURON DEATH IN-VIVO	OPPENHEIM, RW; PREVETTE, D; HAVERKAMP, LJ; HOUENOU, L; YIN, QW; MCMANAMAN, J				JOURNAL OF NEUROBIOLOGY	AUG 1993	1993	24	8				1065	1079		10.1002/neu.480240806			108	3.48
Temperature effects on food supply and chick mortality in tree swallows (Tachycineta bicolor)	Winkler, David W.; Luo, Miles K.; Rakhimberdiev, Eldar				OECOLOGIA	SEP 2013	2013	173	1				129	138		10.1007/s00442-013-2605-z			107	9.73
Effects of climate change and fisheries bycatch on Southern Ocean seabirds: a review	Barbraud, Christophe; Rolland, Virginie; Jenouvrier, Stephanie; Nevoux, Marie; Delord, Karine; Weimerskirch, Henri				MARINE ECOLOGY PROGRESS SERIES	2012	2012	454					285	307		10.3354/meps09616			106	8.83
EFFECTS OF HEMATOPHAGOUS ECTOPARASITES ON NESTLING HOUSE WRENS, TROGLODYTES-AEDON - WHO PAYS THE COST OF PARASITISM	JOHNSON, LS; ALBRECHT, DJ				OIKOS	MAR 1993	1993	66	2				255	262		10.2307/3544812			106	3.42
ENERGETIC LIMITATION IN THE EGG-LAYING PERIOD OF GREAT TITS	NAGER, RG; VANNOORDWIJK, AJ				PROCEEDINGS OF THE ROYAL SOCIETY B-BIOLOGICAL SCIENCES	SEP 22 1992	1992	249	1326				259	263		10.1098/rspb.1992.0112			106	3.31
Collapse of a desert bird community over the past century driven by climate change	Iknayan, Kelly J.; Beissinger, Steven R.				PROCEEDINGS OF THE NATIONAL ACADEMY OF SCIENCES OF THE UNITED STATES OF AMERICA	AUG 21 2018	2018	115	34				8597	8602		10.1073/pnas.1805123115			105	17.5
Raptors and Red Grouse: Conservation conflicts and management solutions	Thirgood, S; Redpath, S; Newton, I; Hudson, P				CONSERVATION BIOLOGY	FEB 2000	2000	14	1				95	104		10.1046/j.1523-1739.2000.99013.x			105	4.38
The effects of habitat, climate, and Barred Owls on long-term demography of Northern Spotted Owls	Dugger, Katie M.; Forsman, Eric D.; Franklin, Alan B.; Davis, Raymond J.; White, Gary C.; Schwarz, Carl J.; Burnham, Kenneth P.; Nichols, James D.; Hines, James E.; Yackulic, Charles B.; Doherty, Paul F., Jr.; Bailey, Larissa; Clark, Darren A.; Ackers, Steven H.; Andrews, Lawrence S.; Augustine, Benjamin; Biswell, Brian L.; Blakesley, Jennifer; Carlson, Peter C.; Clement, Matthew J.; Diller, Lowe…				CONDOR	FEB 2016	2016	118	1				57	116		10.1650/CONDOR-15-24.1			103	12.88
Drivers of climate change impacts on bird communities	Pearce-Higgins, James W.; Eglington, Sarah M.; Martay, Blaise; Chamberlain, Dan E.				JOURNAL OF ANIMAL ECOLOGY	JUL 2015	2015	84	4				943	954		10.1111/1365-2656.12364			103	11.44
Matches and mismatches: ocean climate, prey phenology and breeding success in a zooplanktivorous seabird	Hipfner, J. Mark				MARINE ECOLOGY PROGRESS SERIES	2008	2008	368					295	304		10.3354/meps07603			103	6.44
Nest box orientation affects internal temperature and nest site selection by Tree Swallows	Ardia, Daniel R.; Perez, Jonathan H.; Clotfelter, Ethan D.				JOURNAL OF FIELD ORNITHOLOGY	SUM 2006	2006	77	3				339	344		10.1111/j.1557-9263.2006.00064.x			103	5.72
Latitudinal variation in blue tit and great tit nest characteristics indicates environmental adjustment	Mainwaring, Mark C.; Hartley, Ian R.; Bearhop, Stuart; Brulez, Kaat; du Feu, Christopher R.; Murphy, Gerald; Plummer, Kate E.; Webber, Simone L.; Reynolds, S. James; Deeming, D. Charles				JOURNAL OF BIOGEOGRAPHY	SEP 2012	2012	39	9				1669	1677		10.1111/j.1365-2699.2012.02724.x			102	8.5
Temperature and life history: experimental heating leads female tree swallows to modulate egg temperature and incubation behaviour	Ardia, Daniel R.; Perez, Jonathan H.; Chad, Elise K.; Voss, Margaret A.; Clotfelter, Ethan D.				JOURNAL OF ANIMAL ECOLOGY	JAN 2009	2009	78	1				4	13		10.1111/j.1365-2656.2008.01453.x			96	6.4
Egg viability as a constraint on hatching synchrony at high ambient temperatures	Stoleson, SH; Beissinger, SR				JOURNAL OF ANIMAL ECOLOGY	SEP 1999	1999	68	5				951	962		10.1046/j.1365-2656.1999.00342.x			96	3.84
Keeping up with early springs: rapid range expansion in an avian herbivore incurs a mismatch between reproductive timing and food supply	Van Der Jeugd, Henk P.; Eichhorn, Gotz; Litvin, Konstantin E.; Stahl, Julia; Larsson, Kjell; Van Der Graaf, Alexandra J.; Drent, Rudi H.				GLOBAL CHANGE BIOLOGY	MAY 2009	2009	15	5				1057	1071		10.1111/j.1365-2486.2008.01804.x			95	6.33
The timing of birds' breeding seasons: the Perrins hypothesis revisited especially for migrants	Drent, Rudolf H.				ARDEA	2006	2006	94	3			SI	305	322					95	5.28
Climate change, breeding date and nestling diet: how temperature differentially affects seasonal changes in pied flycatcher diet depending on habitat variation	Burger, Claudia; Belskii, Eugen; Eeva, Tapio; Laaksonen, Toni; Maegi, Marko; Maend, Raivo; Qvarnstrom, Anna; Slagsvold, Tore; Veen, Thor; Visser, Marcel E.; Wiebe, Karen L.; Wiley, Chris; Wright, Jonathan; Both, Christiaan				JOURNAL OF ANIMAL ECOLOGY	JUL 2012	2012	81	4				926	936		10.1111/j.1365-2656.2012.01968.x			93	7.75
Sexual recombination punctuated by outbreaks and clonal expansions predicts Toxoplasma gondii population genetics	Grigg, Michael E.; Sundar, Natarajan				INTERNATIONAL JOURNAL FOR PARASITOLOGY	JUL 1 2009	2009	39	8			SI	925	933		10.1016/j.ijpara.2009.02.005			93	6.2
Weather dependent effects of nest ectoparasites on their bird hosts	Merino, S; Potti, J				ECOGRAPHY	JUN 1996	1996	19	2				107	113		10.1111/j.1600-0587.1996.tb00161.x			93	3.32
Stable isotope evidence of diverse species-specific and individual wintering strategies in seabirds	Cherel, Y.; Phillips, Richard A.; Hobson, Keith A.; McGill, Rona				BIOLOGY LETTERS	JUN 22 2006	2006	2	2				301	303		10.1098/rsbl.2006.0445			92	5.11
Foraging destinations and marine habitat use of short-tailed albatrosses: A multi-scale approach using first-passage time analysis	Suryan, Robert M.; Sato, Fumio; Balogh, Gregory R.; Hyrenbach, K. David; Sievert, Paul R.; Ozaki, Kivoaki				DEEP-SEA RESEARCH PART II-TOPICAL STUDIES IN OCEANOGRAPHY	2006	2006	53	3-4				370	386		10.1016/j.dsr2.2006.01.012	13th Annual Meeting of the North-Pacific-Marine-Science-Organization (PICES)	OCT 14-24, 2004	92	5.11
Winter climate affects subsequent breeding success of common eiders	Lehikoinen, A.; Kilpi, M.; Ost, M.				GLOBAL CHANGE BIOLOGY	JUL 2006	2006	12	7				1355	1365		10.1111/j.1365-2486.2006.01162.x			91	5.06
STUDIES ON THE LIFE-HISTORY OF SOME SPECIES OF PROTOCALLIPHORA (DIPTERA, CALLIPHORIDAE)	BENNETT, GF; WHITWORTH, TL				CANADIAN JOURNAL OF ZOOLOGY	AUG 1991	1991	69	8				2048	2058		10.1139/z91-286			90	2.73
Effects of Spring Temperatures on the Strength of Selection on Timing of Reproduction in a Long-Distance Migratory Bird	Visser, Marcel E.; Gienapp, Phillip; Husby, Arild; Morrisey, Michael; de la Hera, Ivan; Pulido, Francisco; Both, Christiaan				PLOS BIOLOGY	APR 2015	2015	13	4						e1002120	10.1371/journal.pbio.1002120			89	9.89
Climate change affects breeding of reed warblers Acrocephalus scirpaceus	Halupka, Lucyna; Dyrcz, Andrzej; Borowiec, Marta				JOURNAL OF AVIAN BIOLOGY	JAN 2008	2008	39	1				95	100		10.1111/j.0908-8857.2008.04047.x			89	5.56
Shifting nonbreeding distributions of migratory fauna in relation to climatic change	Austin, GE; Rehfisch, MM				GLOBAL CHANGE BIOLOGY	JAN 2005	2005	11	1				31	38		10.1111/j.1529-8817.2003.00876.x			89	4.68
Influence of environmental variability on breeding effort in a long-lived seabird, the yellow-nosed albatross	Weimerskirch, H; Zimmermann, L; Prince, PA				BEHAVIORAL ECOLOGY	JAN-FEB 2001	2001	12	1				22	30		10.1093/oxfordjournals.beheco.a000374			89	3.87
Heating nest-boxes reveals an energetic constraint on incubation behaviour in great tits, Parus major	Bryan, SM; Bryant, DM				PROCEEDINGS OF THE ROYAL SOCIETY B-BIOLOGICAL SCIENCES	JAN 22 1999	1999	266	1415				157	162		10.1098/rspb.1999.0616			89	3.56
Are urban forests ecological traps for understory birds? An examination using Northern cardinals	Leston, Lionel F. V.; Rodewald, Amanda D.				BIOLOGICAL CONSERVATION	SEP 2006	2006	131	4				566	574		10.1016/j.biocon.2006.03.003			88	4.89
Surgical and immediate postrelease mortality of harlequin ducks (Histrionicus histrionicus) implanted with abdominal radio transmitters with percutaneous antennae	Mulcahy, DM; Esler, D				JOURNAL OF ZOO AND WILDLIFE MEDICINE	SEP 1999	1999	30	3				397	401					88	3.52
WHY DO INSECTIVOROUS BATS IN BRITAIN NOT FLY IN DAYLIGHT MORE FREQUENTLY	SPEAKMAN, JR				FUNCTIONAL ECOLOGY	1991	1991	5	4				518	524		10.2307/2389634			88	2.67
Phenological shifts conserve thermal niches in North American birds and reshape expectations for climate-driven range shifts	Socolar, Jacob B.; Epanchin, Peter N.; Beissinger, Steven R.; Tingley, Morgan W.				PROCEEDINGS OF THE NATIONAL ACADEMY OF SCIENCES OF THE UNITED STATES OF AMERICA	DEC 5 2017	2017	114	49				12976	12981		10.1073/pnas.1705897114			87	12.43
Snake activity affects seasonal variation in nest predation risk for birds	Sperry, Jinelle H.; Peak, Rebecca G.; Cimprich, David A.; Weatherhead, Patrick J.				JOURNAL OF AVIAN BIOLOGY	JUL 2008	2008	39	4				379	383		10.1111/j.0908-8857.2008.04451.x			87	5.44
Linking recreational disturbance to population size in a ground-nesting passerine	Mallord, John W.; Dolman, Paul M.; Brown, Andy F.; Sutherland, William J.				JOURNAL OF APPLIED ECOLOGY	FEB 2007	2007	44	1				185	195		10.1111/j.1365-2664.2006.01242.x			87	5.12
Timing of reproduction and egg quality covary with temperature in the insectivorous Barn Swallow, Hirundo rustica	Saino, N; Romano, M; Ambrosini, R; Ferrari, RP; Moller, AP				FUNCTIONAL ECOLOGY	FEB 2004	2004	18	1				50	57		10.1046/j.0269-8463.2004.00808.x			87	4.35
Seasonal and latitudinal trends in clutch size: Thermal constraints during laying and incubation	Cooper, CB; Hochachka, WM; Butcher, G; Dhondt, AA				ECOLOGY	AUG 2005	2005	86	8				2018	2031		10.1890/03-8028			86	4.53
Projected poleward shift of king penguins' (Aptenodytes patagonicus) foraging range at the Crozet Islands, southern Indian Ocean	Peron, Clara; Weimerskirch, Henri; Bost, Charles-Andre				PROCEEDINGS OF THE ROYAL SOCIETY B-BIOLOGICAL SCIENCES	JUL 7 2012	2012	279	1738				2515	2523		10.1098/rspb.2011.2705			85	7.08
The behavioural and physiological strategies of bird and reptile embryos in response to unpredictable variation in nest temperature	Du, Wei-Guo; Shine, Richard				BIOLOGICAL REVIEWS	FEB 2015	2015	90	1				19	30		10.1111/brv.12089			84	9.33
The impact of different hydrographic conditions and zooplankton communities on provisioning Little Auks along the West coast of Spitsbergen	Kwasniewski, Slawomir; Gluchowska, Marta; Jakubas, Dariusz; Wojczulanis-Jakubas, Katarzyna; Walkusz, Wojciech; Karnovsky, Nina; Blachowiak-Samolyk, Katarzyna; Cisek, Malgorzata; Stempniewicz, Lech				PROGRESS IN OCEANOGRAPHY	OCT-DEC 2010	2010	87	1-4			SI	72	82		10.1016/j.pocean.2010.06.004			84	6
Habitat-specific clutch size and cost of incubation in common eiders, Somateria mollissima	Kilpi, M; Lindstrom, K				OECOLOGIA	JUL 1997	1997	111	3				297	301		10.1007/s004420050238			84	3.11
IMPACTS OF A SEVERE DROUGHT ON GRASSLAND BIRDS IN WESTERN NORTH-DAKOTA	GEORGE, TL; FOWLER, AC; KNIGHT, RL; MCEWEN, LC				ECOLOGICAL APPLICATIONS	AUG 1992	1992	2	3				275	284		10.2307/1941861	1991 ANNUAL MEETING OF THE AMERICAN ASSOC FOR THE ADVANCEMENT OF SCIENCE	FEB, 1991	84	2.63
Plant recruitment in the High Arctic: Seed bank and seedling emergence on Svalbard	Cooper, EJ; Alsos, IG; Hagen, D; Smith, FM; Coulson, SJ; Hodkinson, ID				JOURNAL OF VEGETATION SCIENCE	FEB 2004	2004	15	1				115	124		10.1111/j.1654-1103.2004.tb02244.x			81	4.05
Foraging plasticity in a pelagic seabird species along a marine productivity gradient	Paiva, Vitor H.; Geraldes, Pedro; Ramirez, Ivan; Meirinho, Ana; Garthe, Stefan; Ramos, Jaime A.				MARINE ECOLOGY PROGRESS SERIES	2010	2010	398					259	274		10.3354/meps08319			78	5.57
Climate change and the increasing impact of polar bears on bird populations	Prop, Jouke; Aars, Jon; Bardsen, Bard-Jorgen; Hanssen, Sveinn A.; Bech, Claus; Bourgeon, Sophie; de Fouw, Jimmy; Gabrielsen, Geir W.; Lang, Johannes; Noreen, Elin; Oudman, Thomas; Sittler, Benoit; Stempniewicz, Lech; Tombre, Ingunn; Wolters, Eva; Moe, Borge				FRONTIERS IN ECOLOGY AND EVOLUTION	2015	2015	3							33	10.3389/fevo.2015.00033			77	8.56
Lifetime foraging patterns of the wandering albatross: Life on the move!	Weimerskirch, Henri; Cherel, Yves; Delord, Karine; Jaeger, Audrey; Patrick, Samantha C.; Riotte-Lambert, Louise				JOURNAL OF EXPERIMENTAL MARINE BIOLOGY AND ECOLOGY	JAN 2014	2014	450				SI	68	78		10.1016/j.jembe.2013.10.021			77	7.7
Influence of temperatures during the nestling period on post-fledging survival of great tit Parus major in a Mediterranean habitat	Greno, Jose L.; Belda, Eduardo J.; Barba, Emilio				JOURNAL OF AVIAN BIOLOGY	JAN 2008	2008	39	1				41	49		10.1111/j.0908-8857.2008.04120.x			77	4.81
Changes in the timing of spring and autumn migration in North American migrant passerines during a period of global warming	Mills, AM				IBIS	APR 2005	2005	147	2				259	269		10.1111/j.1474-919X.2005.00380.x			77	4.05
Inter-annual variability in the breeding performance of seabirds in relation to oceanographic anomalies that affect the Crozet and the Kerguelen sectors of the Southern Ocean	Inchausti, P; Guinet, C; Koudil, M; Durbec, JP; Barbraud, C; Weimerskirch, H; Cherel, Y; Jouventin, P				JOURNAL OF AVIAN BIOLOGY	JUN 2003	2003	34	2				170	176		10.1034/j.1600-048X.2003.03031.x			77	3.67
Ambient temperature effects on photo induced gonadal cycles and lehormonal secretion patterns in Great Tits from three different breeding latitudes	Silverin, Bengt; Wingfield, John; Stokkan, Karl-Ame; Massa, Renato; Jarvinen, Antero; Andersson, Nils-Ake; Lambrechts, Marcel; Sorace, Alberto; Blomqvist, Donald				HORMONES AND BEHAVIOR	JUN 2008	2008	54	1				60	68		10.1016/j.yhbeh.2008.01.015			76	4.75
Responses to projected changes in climate and UV-B at the species level	Callaghan, TV; Bjorn, LO; Chernov, Y; Chapin, T; Christensen, TR; Huntley, B; Ims, RA; Johansson, M; Jolly, D; Jonasson, S; Matveyeva, N; Panikov, N; Oechel, W; Shaver, G; Elster, J; Jonsdottir, IS; Laine, K; Taulavuori, K; Taulavuori, E; Zockler, C				AMBIO	NOV 2004	2004	33	7				418	435		10.1639/0044-7447(2004)033[0418:RTPCIC]2.0.CO;2			76	3.8
Does supplementary feeding reduce predation of red grouse by hen harriers?	Redpath, SM; Thirgood, SJ; Leckie, FM				JOURNAL OF APPLIED ECOLOGY	DEC 2001	2001	38	6				1157	1168		10.1046/j.0021-8901.2001.00683.x			76	3.3
Effects of latitude on the trade-off between reproduction and moult: a long-term study with pied flycatcher	Hemborg, C; Sanz, JJ; Lundberg, A				OECOLOGIA	OCT 2001	2001	129	2				206	212		10.1007/s004420100710			76	3.3
Foraging behaviour of satellite-tracked king penguins in relation to sea-surface temperatures obtained by satellite telemetry at Crozet Archipelago, a study during three austral summers	Guinet, C; Koudil, M; Bost, CA; Durbec, JP; Georges, JY; Mouchot, MC; Jouventin, P				MARINE ECOLOGY PROGRESS SERIES	1997	1997	150	1-3				11	20		10.3354/meps150011			76	2.81
A review and meta-analysis of the effects of climate change on Holarctic mountain and upland bird populations	Scridel, Davide; Brambilla, Mattia; Martin, Kathy; Lehikoinen, Aleksi; Iemma, Aaron; Matteo, Anderle; Jahnig, Susanne; Caprio, Enrico; Bogliani, Giuseppe; Pedrini, Paolo; Rolando, Antonio; Arlettaz, Raphael; Chamberlain, Dan				IBIS	JUL 2018	2018	160	3				489	515		10.1111/ibi.12585			75	12.5
The effects of dietary Turkish propolis and vitamin C on performance, digestibility, egg production and egg quality in laying hens under different environmental temperatures	Seven, Pinar Tatli				ASIAN-AUSTRALASIAN JOURNAL OF ANIMAL SCIENCES	AUG 2008	2008	21	8				1164	1170		10.5713/ajas.2008.70605			75	4.69
Group size and ectoparasitism affect daily survival probability in a colonial bird	Brown, CR; Brown, MB				BEHAVIORAL ECOLOGY AND SOCIOBIOLOGY	SEP 2004	2004	56	5				498	511		10.1007/s00265-004-0813-6			75	3.75
Adverse effects of acid rain on the distribution of the Wood Thrush Hylocichla mustelina in North America	Hames, RS; Rosenberg, KV; Lowe, JD; Barker, SE; Dhondt, AA				PROCEEDINGS OF THE NATIONAL ACADEMY OF SCIENCES OF THE UNITED STATES OF AMERICA	AUG 20 2002	2002	99	17				11235	11240		10.1073/pnas.172700199			75	3.41
The interactive effects of stratospheric ozone depletion, UV radiation, and climate change on aquatic ecosystems	Williamson, Craig E.; Neale, Patrick J.; Hylander, Samuel; Rose, Kevin C.; Figueroa, Felix L.; Robinson, Sharon A.; Haeder, Donat-P.; Wangberg, Sten-Ake; Worrest, Robert C.				PHOTOCHEMICAL & PHOTOBIOLOGICAL SCIENCES	MAR 1 2019	2019	18	3				717	746		10.1039/c8pp90062k			74	14.8
Metal pollution indirectly increases oxidative stress in great tit (Parus major) nestlings	Koivula, Miia J.; Kanerva, Mirella; Salminen, Juha-Pekka; Nikinmaa, Mikko; Eeva, Tapio				ENVIRONMENTAL RESEARCH	APR 2011	2011	111	3				362	370		10.1016/j.envres.2011.01.005			74	5.69
Warmer springs advance the breeding phenology of golden plovers Pluvialis apricaria and their prey (Tipulidae)	Pearce-Higgins, JW; Yalden, DW; Whittingham, MJ				OECOLOGIA	APR 2005	2005	143	3				470	476		10.1007/s00442-004-1820-z			74	3.89
The effects of climate change on the reproduction of coastal invertebrates	Lawrence, AJ; Soame, JM				IBIS	SEP 2004	2004	146			1		29	39		10.1111/j.1474-919X.2004.00325.x			74	3.7
Why marathon migrants get away with high metabolic ceilings: towards an ecology of physiological restraint	Piersma, Theunis				JOURNAL OF EXPERIMENTAL BIOLOGY	JAN 2011	2011	214	2				295	302		10.1242/jeb.046748			73	5.62
Status and trends in demography of northern spotted owls, 1985-2003	Anthony, Robert G.; Forsman, Eric D.; Franklin, Alan B.; Anderson, David R.; Burnham, Kenneth P.; White, Gary C.; Schwarz, Carl J.; Nichols, James D.; Hines, James E.; Olson, Gail S.; Ackers, Steven H.; Andrews, Lawrence S.; Biswell, Brian L.; Carlson, Peter C.; Diller, Lowell V.; Dugger, Katie M.; Fehring, Katherine E.; Fleming, Tracy L.; Gerhardt, Richard P.; Gremel, Scott A.; Gutierrez, R. J.;…				WILDLIFE MONOGRAPHS	AUG 2006	2006		163				1	48					73	4.06
Subcontinental heat wave triggers terrestrial and marine, multi-taxa responses	Ruthrof, Katinka X.; Breshears, David D.; Fontaine, Joseph B.; Froend, Ray H.; Matusick, George; Kala, Jatin; Miller, Ben P.; Mitchell, Patrick J.; Wilson, Shaun K.; van Keulen, Mike; Enright, Neal J.; Law, Darin J.; Wernberg, Thomas; Hardy, Giles E. St. J.				SCIENTIFIC REPORTS	AUG 30 2018	2018	8							13094	10.1038/s41598-018-31236-5			72	12
Temperature-dependent sex ratio in a bird	Goth, A; Booth, DT				BIOLOGY LETTERS	MAR 2005	2005	1	1				31	33		10.1098/rsbl.2004.0247			72	3.79
EXPERIMENTS ON THE LIMITATION OF BIRD BREEDING DENSITIES - A REVIEW	NEWTON, I				IBIS	OCT 1994	1994	136	4				397	411		10.1111/j.1474-919X.1994.tb01115.x			72	2.4
Local variation in weather conditions influences incubation behavior and temperature in a passerine bird	Coe, Brittney H.; Beck, Michelle L.; Chin, Stephanie Y.; Jachowski, Catherine M. B.; Hopkins, William A.				JOURNAL OF AVIAN BIOLOGY	JUL 2015	2015	46	4				385	394		10.1111/jav.00581			71	7.89
Evidence for an age-dependent influence of environmental variations on a long-lived seabird's life-history traits	Pardo, Deborah; Barbraud, Christophe; Authier, Matthieu; Weimerskirch, Henri				ECOLOGY	JAN 2013	2013	94	1				208	220		10.1890/12-0215.1			71	6.45
Pre-laying climatic cues can time reproduction to optimally match offspring hatching and ice conditions in an Arctic marine bird	Love, Oliver P.; Gilchrist, H. Grant; Descamps, Sebastien; Semeniuk, Christina A. D.; Bety, Joel				OECOLOGIA	SEP 2010	2010	164	1				277	286		10.1007/s00442-010-1678-1			71	5.07
Effects of temperature, season and locality on wasting disease in the keystone predatory sea star Pisaster ochraceus	Bates, Amanda E.; Hilton, Brett J.; Harley, Christopher D. G.				DISEASES OF AQUATIC ORGANISMS	NOV 9 2009	2009	86	3				245	251		10.3354/dao02125			70	4.67
Diseases threaten Southern Ocean albatrosses	Weimerskirch, H				POLAR BIOLOGY	MAY 2004	2004	27	6				374	379		10.1007/s00300-004-0600-x			70	3.5
A trade-off between two resource-demanding functions: post-nuptial moult and immunity during reproduction in male pied flycatchers	Sanz, JJ; Moreno, J; Merino, S; Tomas, G				JOURNAL OF ANIMAL ECOLOGY	MAY 2004	2004	73	3				441	447		10.1111/j.0021-8790.2004.00815.x			69	3.45
El Nino drives timing of breeding but not population growth in the song sparrow (Melospiza melodia)	Wilson, S; Arcese, P				PROCEEDINGS OF THE NATIONAL ACADEMY OF SCIENCES OF THE UNITED STATES OF AMERICA	SEP 16 2003	2003	100	19				11139	11142		10.1073/pnas.1931407100			69	3.29
Response of pigeon guillemots to variable abundance of high-lipid and low-lipid prey	Litzow, MA; Piatt, JF; Prichard, AK; Roby, DD				OECOLOGIA	JUL 2002	2002	132	2				286	295		10.1007/s00442-002-0945-1			69	3.14
Migratory connectivity in Arctic geese: spring stopovers are the weak links in meeting targets for breeding	Drent, R. H.; Eichhorn, G.; Flagstad, A.; van der Graaf, A. J.; Litvin, K. E.; Stahl, J.				JOURNAL OF ORNITHOLOGY	DEC 2007	2007	148			2		S501	S514		10.1007/s10336-007-0223-4			68	4
Binary dietary responses of northern gannets Sula bassana indicate changing food web and oceanographic conditions	Montevecchi, W. A.				MARINE ECOLOGY PROGRESS SERIES	2007	2007	352					213	220		10.3354/meps07075			68	4
Arctic Geese Tune Migration to a Warming Climate but Still Suffer from a Phenological Mismatch	Lameris, Thomas K.; van der Jeugd, Henk P.; Eichhorn, Gotz; Dokter, Adriaan M.; Bouten, Willem; Boom, Michiel P.; Litvin, Konstantin E.; Ens, Bruno J.; Nolet, Bart A.				CURRENT BIOLOGY	AUG 6 2018	2018	28	15				2467	+		10.1016/j.cub.2018.05.077			67	11.17
The impact of experimentally elevated energy expenditure on oxidative stress and lifespan in the short-tailed field vole Microtus agrestis	Selman, Colin; McLaren, Jane S.; Collins, Andrew R.; Duthie, Garry G.; Speakman, John R.				PROCEEDINGS OF THE ROYAL SOCIETY B-BIOLOGICAL SCIENCES	AUG 22 2008	2008	275	1645				1907	1916		10.1098/rspb.2008.0355			67	4.19
Climate change, migratory connectivity and changes in laying date and clutch size of the pied flycatcher	Laaksonen, Toni; Ahola, Markus; Eeva, Tapio; Vaisanen, Risto A.; Lehikoinen, Esa				OIKOS	AUG 2006	2006	114	2				277	290		10.1111/j.2006.0030-1299.14652.x			67	3.72
Evidence for multiple drivers of aerial insectivore declines in North America	Spiller, Kimberly J.; Dettmers, Randy				CONDOR	MAY 2019	2019	121	2						duz010	10.1093/condor/duz010			66	13.2
Enclosed nests may provide greater thermal than nest predation benefits compared with open nests across latitudes	Martin, Thomas E.; Boyce, Andy J.; Fierro-Calderon, Karolina; Mitchell, Adam E.; Armstad, Connor E.; Mouton, James C.; Bin Soudi, Evertius E.				FUNCTIONAL ECOLOGY	JUN 2017	2017	31	6				1231	1240		10.1111/1365-2435.12819			66	9.43
Tracking climate impacts on the migratory monarch butterfly	Zipkin, Elise F.; Ries, Leslie; Reeves, Rick; Regetz, James; Oberhauser, Karen S.				GLOBAL CHANGE BIOLOGY	OCT 2012	2012	18	10				3039	3049		10.1111/j.1365-2486.2012.02751.x			66	5.5
Incubation temperature affects multiple measures of immunocompetence in young wood ducks (Aix Sponsa)	DuRant, Sarah E.; Hopkins, William A.; Hawley, Dana M.; Hepp, Gary R.				BIOLOGY LETTERS	FEB 23 2012	2012	8	1				108	111		10.1098/rsbl.2011.0735			66	5.5
Stability of genetic variance and covariance for reproductive characters in the face of climate change in a wild bird population	Garant, Dany; Hadfield, Jarrod D.; Kruuk, Loeske E. . B.; Sheldon, Ben C.				MOLECULAR ECOLOGY	JAN 2008	2008	17	1				179	188		10.1111/j.1365-294X.2007.03436.x	International Summit on Evolutionary Change in Human-Altered Environments	FEB 08-10, 2007	66	4.13
Climate change and the demographic demise of a hoarding bird living on the edge	Waite, Thomas A.; Strickland, Dan				PROCEEDINGS OF THE ROYAL SOCIETY B-BIOLOGICAL SCIENCES	NOV 22 2006	2006	273	1603				2809	2813		10.1098/rspb.2006.3667			66	3.67
When to be born? Prolonged pregnancy or incubation enhances locomotor performance in neonatal lizards (Scincidae)	Shine, R; Olsson, M				JOURNAL OF EVOLUTIONARY BIOLOGY	SEP 2003	2003	16	5				823	832		10.1046/j.1420-9101.2003.00600.x			66	3.14
Grassland bird conservation: CP1 vs. CP2 plantings in Conservation Reserve Program fields in Missouri	McCoy, TD; Ryan, MR; Burger, LW; Kurzejeski, EW				AMERICAN MIDLAND NATURALIST	JAN 2001	2001	145	1				1	17		10.1674/0003-0031(2001)145[0001:GBCCVC]2.0.CO;2			66	2.87
Variably male-biased sex ratio in a marine bird with females larger than males	Torres, R; Drummond, H				OECOLOGIA	JAN 1999	1999	118	1				16	22		10.1007/s004420050698			66	2.64
Longer ice-free seasons increase the risk of nest depredation by polar bears for colonial breeding birds in the Canadian Arctic	Iverson, Samuel A.; Gilchrist, H. Grant; Smith, Paul A.; Gaston, Anthony J.; Forbes, Mark R.				PROCEEDINGS OF THE ROYAL SOCIETY B-BIOLOGICAL SCIENCES	MAR 22 2014	2014	281	1779						20133128	10.1098/rspb.2013.3128			65	6.5
How Kentish plovers, Charadrius alexandrinus, cope with heat stress during incubation	Amat, JA; Masero, JA				BEHAVIORAL ECOLOGY AND SOCIOBIOLOGY	MAY 2004	2004	56	1				26	33		10.1007/s00265-004-0758-9			65	3.25
Habitat selection, diet, arthropod availability and growth of a moorland wader: the ecology of European Golden Plover Pluvialis apricaria chicks	Pearce-Higgins, JW; Yalden, DW				IBIS	APR 2004	2004	146	2				335	346		10.1111/j.1474-919X.2004.00278.x			65	3.25
Earlier Arctic springs cause phenological mismatch in long-distance migrants	Clausen, Kevin Kuhlmann; Clausen, Preben				OECOLOGIA	NOV 2013	2013	173	3				1101	1112		10.1007/s00442-013-2681-0			64	5.82
The impact of climate fluctuation on food availability and reproductive performance of the planktivorous red-billed gull Larus novaehollandiae scopulinus	Mills, James A.; Yarrall, John W.; Bradford-Grieve, Janet M.; Uddstrom, Michael J.; Renwick, James A.; Merila, Juha				JOURNAL OF ANIMAL ECOLOGY	NOV 2008	2008	77	6				1129	1142		10.1111/j.1365-2656.2008.01383.x			64	4
Warming climate advances breeding and improves synchrony of food demand and food availability in a boreal passerine	Vatka, Emma; Orell, Markku; Rytkonen, Seppo				GLOBAL CHANGE BIOLOGY	SEP 2011	2011	17	9				3002	3009		10.1111/j.1365-2486.2011.02430.x			63	4.85
The state of the California current, 2005-2006: Warm in the North, cool in the South	Peterson, Bill; Emmett, Robert; Goericke, Ralf; Venrick, Elizabeth; Mantyla, Arnold; Bograd, Steven J.; Schwing, Franklin B.; Ralston, Steve; Forney, Karin A.; Hewitt, Roger; Lo, Nancy; Watson, William; Barlow, Jay; Lowry, Mark; Lavaniegos, Bertha E.; Chavez, Francisco; Sydeman, William J.; Hyrenbach, David; Bradley, Russel W.; Warzybok, Pete; Hunter, Karen; Benson, Scott; Weise, Michael; Harvey,…				CALIFORNIA COOPERATIVE OCEANIC FISHERIES INVESTIGATIONS REPORTS	DEC 2006	2006	47					30	74					63	3.5
Timing of breeding in subarctic passerines in relation to food availability	Eeva, T; Veistola, S; Lehikoinen, E				CANADIAN JOURNAL OF ZOOLOGY	JAN 2000	2000	78	1				67	78		10.1139/cjz-78-1-67			63	2.63
Effects of temperature and nest heat exposure on nestling growth, dehydration and survival in a Mediterranean hole-nesting passerine	Salaberria, Concepcion; Celis, Patricia; Lopez-Rull, Isabel; Gil, Diego				IBIS	APR 2014	2014	156	2				265	275		10.1111/ibi.12121			62	6.2
The impact of climate and cyclic food abundance on the timing of breeding and brood size in four boreal owl species	Lehikoinen, Aleksi; Ranta, Esa; Pietiainen, Hannu; Byholm, Patrik; Saurola, Pertti; Valkama, Jari; Huitu, Otso; Henttonen, Heikki; Korpimaki, Erkki				OECOLOGIA	FEB 2011	2011	165	2				349	355		10.1007/s00442-010-1730-1			62	4.77
Sensory pollutants alter bird phenology and fitness across a continent	Senzaki, Masayuki; Barber, Jesse R.; Phillips, Jennifer N.; Carter, Neil H.; Cooper, Caren B.; Ditmer, Mark A.; Fristrup, Kurt M.; McClure, Christopher J. W.; Mennitt, Daniel J.; Tyrrell, Luke P.; Vukomanovic, Jelena; Wilson, Ashley A.; Francis, Clinton D.				NATURE	NOV 26 2020	2020	587	7835				605	+		10.1038/s41586-020-2903-7			61	15.25
Passerines may be sufficiently plastic to track temperature-mediated shifts in optimum lay date	Phillimore, Albert B.; Leech, David I.; Pearce-Higgins, James W.; Hadfield, Jarrod D.				GLOBAL CHANGE BIOLOGY	OCT 2016	2016	22	10				3259	3272		10.1111/gcb.13302			61	7.63
Nest orientation and hatching success in the tree pipit Anthus trivialis	Burton, Niall H. K.				JOURNAL OF AVIAN BIOLOGY	JUL 2006	2006	37	4				312	317		10.1111/j.2006.0908-8857.03822.x			61	3.39
Effects of Selenium Source and Level on Growth Performance, Tissue Selenium Concentrations, Antioxidation, and Immune Functions of Heat-Stressed Broilers	Liao, Xiudong; Lu, Lin; Li, Sufen; Liu, Songbai; Zhang, Liyang; Wang, Guangying; Li, Ang; Luo, Xugang				BIOLOGICAL TRACE ELEMENT RESEARCH	DEC 2012	2012	150	1-3				158	165		10.1007/s12011-012-9517-3			60	5
Reproduction of the common buzzard at its northern range margin under climatic change	Lehikoinen, Aleksi; Byholm, Patrik; Ranta, Esa; Saurola, Pertti; Valkama, Jari; Korpimaki, Erkki; Pietiainen, Hannu; Henttonen, Heikki				OIKOS	JUN 2009	2009	118	6				829	836		10.1111/j.1600-0706.2008.17440.x			60	4
Survival of Svalbard pink-footed geese Anser brachyrhynchus in relation to winter climate, density and land-use	Kery, Marc; Madsen, Jesper; Lebreton, Jean-Dominique				JOURNAL OF ANIMAL ECOLOGY	SEP 2006	2006	75	5				1172	1181		10.1111/j.1365-2656.2006.01140.x			60	3.33
Warm temperatures lead to early onset of incubation, shorter incubation periods and greater hatching asynchrony in tree swallows Tachycineta bicolor at the extremes of their range	Ardia, DR; Cooper, CB; Dhondt, AA				JOURNAL OF AVIAN BIOLOGY	MAR 2006	2006	37	2				137	142		10.1111/j.0908-8857.2006.03747.x			60	3.33
Cumulative impacts of tourist resorts on wild reindeer (Rangifer tarandus tarandus) during winter	Nellemann, C; Jordhoy, P; Stoen, OG; Strand, O				ARCTIC	MAR 2000	2000	53	1				9	17					60	2.5
Fitness components associated with laying date in the Cliff Swallow	Brown, CR; Brown, MB				CONDOR	MAY 1999	1999	101	2				230	245		10.2307/1369986			60	2.4
EFFECT OF HEATING NEST BOXES ON EGG-LAYING IN THE BLUE TIT (PARUS-CAERULEUS)	YOMTOV, Y; WRIGHT, J				AUK	JAN 1993	1993	110	1				95	99					60	1.94
HIGH ANNUAL VARIABILITY IN REPRODUCTIVE SUCCESS OF KITTIWAKES (RISSA-TRIDACTYLA L) AT A COLONY IN WESTERN ALASKA	MURPHY, EC; SPRINGER, AM; ROSENEAU, DG				JOURNAL OF ANIMAL ECOLOGY	JUN 1991	1991	60	2				515	534		10.2307/5295			60	1.82
Can behaviour buffer the impacts of climate change on an arid-zone bird?	Cunningham, Susan J.; Martin, Rowan O.; Hockey, Philip A. R.				OSTRICH	MAY 2015	2015	86	1-2			SI	119	126		10.2989/00306525.2015.1016469			58	6.44
Mechanisms of Sperm Storage in the Female Reproductive Tract: an Interspecies Comparison	Holt, William V.				REPRODUCTION IN DOMESTIC ANIMALS	SEP 2011	2011	46			2	SI	68	74		10.1111/j.1439-0531.2011.01862.x			58	4.46
Multicolony tracking reveals potential threats to little auks wintering in the North Atlantic from marine pollution and shrinking sea ice cover	Fort, Jerome; Moe, Borge; Strom, Hallvard; Gremillet, David; Welcker, Jorg; Schultner, Jannik; Jerstad, Kurt; Johansen, Kasper L.; Phillips, Richard A.; Mosbech, Anders				DIVERSITY AND DISTRIBUTIONS	OCT 2013	2013	19	10				1322	1332		10.1111/ddi.12105			57	5.18
Explaining Usutu virus dynamics in Austria: Model development and calibration	Rubel, Franz; Brugger, Katharina; Hantel, Michael; Chvala-Mannsberger, Sonja; Bakonyi, Tamas; Weissenboeck, Herbert; Nowotny, Norbert				PREVENTIVE VETERINARY MEDICINE	JUL 15 2008	2008	85	3-4				166	186		10.1016/j.prevetmed.2008.01.006			57	3.56
Effects of experimental variation in temperature on larval densities of parasitic Protocalliphora (Diptera : calliphoridae) in nests of tree swallows (Passeriformes : Hirundinidae)	Dawson, RD; Hillen, KK; Whitworth, TL				ENVIRONMENTAL ENTOMOLOGY	JUN 2005	2005	34	3				563	568		10.1603/0046-225X-34.3.563			57	3
Dynamics of a clinal hybrid zone and a comparison with island hybrid zones of flycatchers (Ficedula hypoleuca and F-albicollis)	Saetre, GP; Kral, M; Bures, S; Ims, RA				JOURNAL OF ZOOLOGY	JAN 1999	1999	247		1			53	64		10.1111/j.1469-7998.1999.tb00192.x			57	2.28
More functions of torpor and their roles in a changing world	Nowack, Julia; Stawski, Clare; Geiser, Fritz				JOURNAL OF COMPARATIVE PHYSIOLOGY B-BIOCHEMICAL SYSTEMIC AND ENVIRONMENTAL PHYSIOLOGY	JUL 2017	2017	187	5-6			SI	889	897		10.1007/s00360-017-1100-y	15th International Hibernation Symposium	JUL 31-AUG 04, 2016	56	8
Rapid warming and drought negatively impact population size and reproductive dynamics of an avian predator in the arid southwest	Cruz-McDonnell, Kirsten K.; Wolf, Blair O.				GLOBAL CHANGE BIOLOGY	JAN 2016	2016	22	1				237	253		10.1111/gcb.13092			56	7
Warm Is Better: Incubation Temperature Influences Apparent Survival and Recruitment of Wood Ducks (Aix sponsa)	Hepp, Gary R.; Kennamer, Robert A.				PLOS ONE	OCT 15 2012	2012	7	10						e47777	10.1371/journal.pone.0047777			56	4.67
Combined effects of heat waves and droughts on avian communities across the conterminous United States	Albright, Thomas P.; Pidgeon, Anna M.; Rittenhouse, Chadwick D.; Clayton, Murray K.; Wardlow, Brian D.; Flather, Curtis H.; Culbert, Patrick D.; Radeloff, Volker C.				ECOSPHERE	NOV 2010	2010	1	5						12	10.1890/ES10-00057.1			56	4
Climate change effects on native fauna of northeastern forests	Rodenhouse, Nicholas L.; Christenson, Lynn M.; Parry, Dylan; Green, Linda E.				CANADIAN JOURNAL OF FOREST RESEARCH	FEB 2009	2009	39	2				249	263		10.1139/X08-160			56	3.73
Measuring social structure: A comparison of eight dominance indices	Bayly, Karen L.; Evans, Christopher S.; Taylor, Alan				BEHAVIOURAL PROCESSES	JUL 2006	2006	73	1				1	12		10.1016/j.beproc.2006.01.011			56	3.11
Challenges of using blooms of Microcystis spp. in animal feeds: A comprehensive review of nutritional, toxicological and microbial health evaluation	Chen, Liang; Giesy, John P.; Adamovsky, Ondrej; Svircev, Zorica; Meriluoto, Jussi; Codd, Geoffrey A.; Mijovic, Biljana; Shi, Ting; Tuo, Xun; Li, Shang-Chun; Pan, Bao-Zhu; Chen, Jun; Xie, Ping				SCIENCE OF THE TOTAL ENVIRONMENT	APR 10 2021	2021	764							142319	10.1016/j.scitotenv.2020.142319			55	18.33
Bird Migration Advances More Strongly in Urban Environments	Tryjanowski, Piotr; Sparks, Tim H.; Kuzniak, Stanislaw; Czechowski, Pawel; Jerzak, Leszek				PLOS ONE	MAY 8 2013	2013	8	5						e63482	10.1371/journal.pone.0063482			55	5
An overview of the factors influencing the morphology and thermal properties of avian nests	Heenan, Caragh B.				AVIAN BIOLOGY RESEARCH	2013	2013	6	2				104	118		10.3184/003685013X13614670646299			55	5
Climate change, phenology, and habitat degradation: drivers of gosling body condition and juvenile survival in lesser snow geese	Aubry, Lise M.; Rockwell, Robert F.; Cooch, Evan G.; Brook, Rodney W.; Mulder, Christa P. H.; Koons, David N.				GLOBAL CHANGE BIOLOGY	JAN 2013	2013	19	1				149	160		10.1111/gcb.12013			53	4.82
Structural support, not insulation, is the primary driver for avian cup-shaped nest design	Heenan, Caragh B.; Seymour, Roger S.				PROCEEDINGS OF THE ROYAL SOCIETY B-BIOLOGICAL SCIENCES	OCT 7 2011	2011	278	1720				2924	2929		10.1098/rspb.2010.2798			53	4.08
Heat stress in a high-latitude seabird: effects of temperature and food supply on bathing and nest attendance of great skuas Catharacta skua	Oswald, Stephen A.; Bearhop, Stuart; Furness, Robert W.; Huntley, Brian; Hamer, Keith C.				JOURNAL OF AVIAN BIOLOGY	MAR 2008	2008	39	2				163	169		10.1111/j.2008.0908-8857.04187.x			53	3.31
Nest-site selection by golden plover: why do shorebirds avoid nesting on slopes?	Whittingham, MJ; Percival, SM; Brown, AF				JOURNAL OF AVIAN BIOLOGY	JUN 2002	2002	33	2				184	190		10.1034/j.1600-048X.2002.330210.x			53	2.41
The costs of keeping cool: behavioural trade-offs between foraging and thermoregulation are associated with significant mass losses in an arid-zone bird	van de Ven, T. M. F. N.; McKechnie, A. E.; Cunningham, S. J.				OECOLOGIA	SEP 2019	2019	191	1				205	215		10.1007/s00442-019-04486-x			52	10.4
Incubation temperature influences survival in a small passerine bird	Berntsen, Henrik H.; Bech, Claus				JOURNAL OF AVIAN BIOLOGY	MAR 2016	2016	47	2				141	145		10.1111/jav.00688			52	6.5
Genetic variation in cue sensitivity involved in avian timing of reproduction	Visser, Marcel E.; Schaper, Sonja V.; Holleman, Leonard J. M.; Dawson, Alistair; Sharp, Peter; Gienapp, Phillip; Caro, Samuel P.				FUNCTIONAL ECOLOGY	AUG 2011	2011	25	4				868	877		10.1111/j.1365-2435.2011.01844.x			52	4
Melanin coloration has temperature-dependent effects on breeding performance that may maintain phenotypic variation in a passerine bird	Sirkia, P. M.; Virolainen, M.; Laaksonen, T.				JOURNAL OF EVOLUTIONARY BIOLOGY	NOV 2010	2010	23	11				2385	2396		10.1111/j.1420-9101.2010.02100.x			52	3.71
Impact of weather and climate variation on Hoopoe reproductive ecology and population growth	Arlettaz, Raphael; Schaad, Michael; Reichlin, Thomas S.; Schaub, Michael				JOURNAL OF ORNITHOLOGY	OCT 2010	2010	151	4				889	899		10.1007/s10336-010-0527-7			52	3.71
Upper Cretaceous titanosaur nesting sites and their implications for sauropod dinosaur reproductive biology	Sander, P. Martin; Peitz, Christian; Jackson, Frankie D.; Chiappe, Luis M.				PALAEONTOGRAPHICA ABTEILUNG A-PALAOZOOLOGIE-STRATIGRAPHIE	JUL 2008	2008	284	4-6				69	107					52	3.25
Sources of variation in clutch size, egg size and clutch completion dates of semipalmated plovers in Churchill, Manitoba	Nol, E; Blanken, MS; Flynn, L				CONDOR	MAY 1997	1997	99	2				389	396		10.2307/1369945			52	1.93
Integrated population models reveal local weather conditions are the key drivers of population dynamics in an aerial insectivore	Weegman, Mitch D.; Arnold, Todd W.; Dawson, Russell D.; Winkler, David W.; Clark, Robert G.				OECOLOGIA	SEP 2017	2017	185	1				119	130		10.1007/s00442-017-3890-8			51	7.29
Alleviation of chronic heat stress in broilers by dietary supplementation of betaine and turmeric rhizome powder: dynamics of performance, leukocyte profile, humoral immunity, and antioxidant status	Akhavan-Salamat, Hossein; Ghasemi, Hossein Ali				TROPICAL ANIMAL HEALTH AND PRODUCTION	JAN 2016	2016	48	1				181	188		10.1007/s11250-015-0941-1			51	6.38
Habitat at the mountain tops: how long can Rock Ptarmigan (Lagopus muta helvetica) survive rapid climate change in the Swiss Alps? A multi-scale approach	Revermann, Rasmus; Schmid, Hans; Zbinden, Niklaus; Spaar, Reto; Schroeder, Boris				JOURNAL OF ORNITHOLOGY	JUL 2012	2012	153	3				891	905		10.1007/s10336-012-0819-1			51	4.25
The relative importance of conditions in wintering and passage areas on spring arrival dates: the case of long-distance Iberian migrants	Gordo, Oscar; Jose Sanz, Juan				JOURNAL OF ORNITHOLOGY	APR 2008	2008	149	2				199	210		10.1007/s10336-007-0260-z			51	3.19
The role of forest maturation in causing the decline of Black Grouse Tetrao tetrix	Pearce-Higgins, James W.; Grant, Murray C.; Robinson, Martin C.; Haysom, Susan L.				IBIS	JAN 2007	2007	149	1				143	155					51	3
Seasonal gonadal recrudescence in song sparrows: Response to temperature cues	Perfito, N; Meddle, SL; Tramontin, AD; Sharp, PJ; Wingfield, JC				GENERAL AND COMPARATIVE ENDOCRINOLOGY	SEP 1 2005	2005	143	2				121	128		10.1016/j.ygcen.2005.03.004			51	2.68
Foraging interactions between Wandering Albatrosses Diomedea exulans breeding on Marion Island and long-line fisheries in the southern Indian Ocean	Nel, DC; Ryan, PG; Nel, JL; Klages, NTW; Wilson, RP; Robertson, G; Tuck, GN				IBIS	JUL 2002	2002	144	3				E141	E154		10.1046/j.1474-919X.2002.00092.x			51	2.32
Mass loss in brooding female Pied Flycatchers Ficedula hypoleuca: No evidence for reproductive stress	Sanz, JJ; Moreno, J				JOURNAL OF AVIAN BIOLOGY	DEC 1995	1995	26	4				313	320		10.2307/3677046			51	1.76
Fuelling conditions at staging sites can mitigate Arctic warming effects in a migratory bird	Rakhimberdiev, Eldar; Duijns, Sjoerd; Karagicheva, Julia; Camphuysen, Cornelis J.; Dekinga, Anne; Dekker, Rob; Gavrilov, Anatoly; ten Horn, Job; Jukema, Joop; Saveliev, Anatoly; Soloviev, Mikhail; Tibbitts, T. Lee; van Gils, Jan A.; Piersma, Theunis	VRS Castricum			NATURE COMMUNICATIONS	OCT 15 2018	2018	9							4263	10.1038/s41467-018-06673-5			50	8.33
Decadal declines in avian herbivore reproduction: density-dependent nutrition and phenological mismatch in the Arctic	Ross, Megan V.; Alisauskas, Ray T.; Douglas, David C.; Kelletti, Dana K.				ECOLOGY	JUL 2017	2017	98	7				1869	1883		10.1002/ecy.1856			50	7.14
Carry-over effects from passage regions are more important than breeding climate in determining the breeding phenology and performance of three avian migrants of conservation concern	Finch, Tom; Pearce-Higgins, James W.; Leech, D. I.; Evans, Karl L.				BIODIVERSITY AND CONSERVATION	SEP 2014	2014	23	10				2427	2444		10.1007/s10531-014-0731-5			50	5
Incubation temperature affects the metabolic cost of thermoregulation in a young precocial bird	DuRant, Sarah E.; Hopkins, William A.; Wilson, Amanda F.; Hepp, Gary R.				FUNCTIONAL ECOLOGY	APR 2012	2012	26	2				416	422		10.1111/j.1365-2435.2011.01945.x			50	4.17
Birds as predators of the pine processionary moth (Lepidoptera: Notodontidae)	Barbaro, Luc; Battisti, Andrea				BIOLOGICAL CONTROL	FEB 2011	2011	56	2				107	114		10.1016/j.biocontrol.2010.10.009			50	3.85
Predator proximity as a stressor in breeding flycatchers: mass loss, stress protein induction, and elevated provisioning	Thomson, Robert L.; Tomas, Gustavo; Forsman, Jukka T.; Broggi, Juli; Monkkonen, Mikko				ECOLOGY	JUN 2010	2010	91	6				1832	1840		10.1890/09-0989.1			50	3.57
Inheritance of nesting behaviour across natural environmental variation in a turtle with temperature-dependent sex determination	McGaugh, Suzanne E.; Schwanz, Lisa E.; Bowden, Rachel M.; Gonzalez, Julie E.; Janzen, Fredric J.				PROCEEDINGS OF THE ROYAL SOCIETY B-BIOLOGICAL SCIENCES	APR 22 2010	2010	277	1685				1219	1226		10.1098/rspb.2009.1883			50	3.57
Thermoregulation in endotherms: physiological principles and ecological consequences	Rezende, Enrico L.; Bacigalupe, Leonardo D.				JOURNAL OF COMPARATIVE PHYSIOLOGY B-BIOCHEMICAL SYSTEMS AND ENVIRONMENTAL PHYSIOLOGY	OCT 2015	2015	185	7				709	727		10.1007/s00360-015-0909-5			49	5.44
Adult Mortality Probability and Nest Predation Rates Explain Parental Effort in Warming Eggs with Consequences for Embryonic Development Time	Martin, Thomas E.; Oteyza, Juan C.; Boyce, Andy J.; Lloyd, Penn; Ton, Riccardo				AMERICAN NATURALIST	AUG 2015	2015	186	2				223	236		10.1086/681986			49	5.44
Climate Change and Human Disturbance Can Lead to Local Extinction of Alpine Rock Ptarmigan: New Insight from the Western Italian Alps	Imperio, Simona; Bionda, Radames; Viterbi, Ramona; Provenzale, Antonello				PLOS ONE	NOV 19 2013	2013	8	11						e81598	10.1371/journal.pone.0081598			49	4.45
Heat and mosquitoes cause breeding failures and adult mortality in an Arctic-nesting seabird	Gaston, AJ; Hipfner, JM; Campbell, D				IBIS	APR 2002	2002	144	2				185	191		10.1046/j.1474-919X.2002.00038.x			49	2.23
GLOBAL WARMING AND EGG SIZE OF BIRDS	JARVINEN, A				ECOGRAPHY	JAN-MAR 1994	1994	17	1				108	110		10.1111/j.1600-0587.1994.tb00082.x			49	1.63
How avian incubation behaviour influences egg surface temperatures: relationships with egg position, development and clutch size	Boulton, Rebecca L.; Cassey, Phillip				JOURNAL OF AVIAN BIOLOGY	JUL 2012	2012	43	4				289	296		10.1111/j.1600-048X.2012.05657.x			48	4
Combined impacts of longline fisheries and climate on the persistence of the Amsterdam Albatross Diomedia amsterdamensis	Rivalan, Philippe; Barbraud, Christophe; Inchausti, Pablo; Weimerskirch, Henri				IBIS	JAN 2010	2010	152	1				6	18		10.1111/j.1474-919X.2009.00977.x			48	3.43
The effect of enemy-release and climate conditions on invasive birds: a regional test using the rose-ringed parakeet (Psittacula krameri) as a case study	Shwartz, Assaf; Strubbe, Diederik; Butler, Chris John; Matthysen, Erik; Kark, Salit				DIVERSITY AND DISTRIBUTIONS	MAR 2009	2009	15	2				310	318		10.1111/j.1472-4642.2008.00538.x			48	3.2
Minimal effects of wind turbines on the distribution of wintering farmland birds	Devereux, Claire L.; Denny, Matthew J. H.; Whittingham, Mark J.				JOURNAL OF APPLIED ECOLOGY	DEC 2008	2008	45	6				1689	1694		10.1111/j.1365-2664.2008.01560.x			48	3
Optimal litter size for individual growth of European rabbit pups depends on their thermal environment	Roedel, H. G.; Hudson, R.; von Holst, D.				OECOLOGIA	APR 2008	2008	155	4				677	689		10.1007/s00442-008-0958-5			48	3
Spring temperature, clutch initiation date and duck nest success: a test of the mismatch hypothesis	Drever, Mark C.; Clark, Robert G.				JOURNAL OF ANIMAL ECOLOGY	JAN 2007	2007	76	1				139	148		10.1111/j.1365-2656.2006.01183.x			48	2.82
Time allocation between feeding and incubation in uniparental arctic-breeding shorebirds: energy reserves provide leeway in a tight schedule	Tulp, I; Schekkerman, H				JOURNAL OF AVIAN BIOLOGY	MAY 2006	2006	37	3				207	218		10.1111/j.2006.0908-8857.03519.x			48	2.67
Variable effects of climate change on six species of North American birds	Torti, VM; Dunn, PO				OECOLOGIA	SEP 2005	2005	145	3				486	495		10.1007/s00442-005-0175-4			48	2.53
Status of marine birds of the southeastern Beaufort Sea	Dickson, DL; Gilchrist, HG				ARCTIC	2002	2002	55			1		46	58					48	2.18
Dynamics of hen flea Ceratophyllus gallinae subpopulations in blue tit nests	Tripet, F; Richner, H				JOURNAL OF INSECT BEHAVIOR	MAR 1999	1999	12	2				159	174		10.1023/A:1020958615191			48	1.92
Host-parasite interactions and vectors in the barn swallow in relation to climate change	Moller, A. P.				GLOBAL CHANGE BIOLOGY	APR 2010	2010	16	4				1158	1170		10.1111/j.1365-2486.2009.02035.x			47	3.36
Within-brood size differences, sex and parasites determine blood stress protein levels in Eurasian Kestrel nestlings	Martinez-Padilla, J; Martinez, J; Davila, JA; Merino, S; Moreno, J; Millan, J				FUNCTIONAL ECOLOGY	JUN 2004	2004	18	3				426	434		10.1111/j.0269-8463.2004.00874.x			47	2.35
Wintering in Europe instead of Africa enhances juvenile survival in a long-distance migrant	Rotics, Shay; Turjeman, Sondra; Kaatz, Michael; Resheff, Yehezkel S.; Zurell, Damaris; Sapir, Nir; Eggers, Ute; Fiedler, Wolfgang; Flack, Andrea; Jeltsch, Florian; Wikelski, Martin; Nathan, Ran				ANIMAL BEHAVIOUR	APR 2017	2017	126					79	88		10.1016/j.anbehav.2017.01.016			46	6.57
Individual and demographic consequences of reduced body condition following repeated exposure to high temperatures	Gardner, Janet L.; Amano, Tatsuya; Sutherland, William J.; Clayton, Mark; Peters, Anne				ECOLOGY	MAR 2016	2016	97	3				786	795		10.1890/15-0642.1			46	5.75
Rapidly advancing laying date in a seabird and the changing advantage of early reproduction	Moller, A. P.; Flensted-Jensen, E.; Mardal, W.				JOURNAL OF ANIMAL ECOLOGY	MAY 2006	2006	75	3				657	665		10.1111/j.1365-2656.2006.01086.x			46	2.56
Avian response to warm-season grass use in pasture and hayfield management	Giuliano, WM; Daves, SE				BIOLOGICAL CONSERVATION	JUL 2002	2002	106	1				1	9	PII S0006-3207(01)00126-4	10.1016/S0006-3207(01)00126-4			46	2.09
Greater shrub dominance alters breeding habitat and food resources for migratory songbirds in Alaskan arctic tundra	Boelman, Natalie T.; Gough, Laura; Wingfield, John; Goetz, Scott; Asmus, Ashley; Chmura, Helen E.; Krause, Jesse S.; Perez, Jonathan H.; Sweet, Shannan K.; Guay, Kevin C.				GLOBAL CHANGE BIOLOGY	APR 2015	2015	21	4				1508	1520		10.1111/gcb.12761			45	5
Linking climate variability, productivity and stress to demography in a long-lived seabird	Satterthwaite, William H.; Kitaysky, Alexander S.; Mangel, Marc				MARINE ECOLOGY PROGRESS SERIES	2012	2012	454					221	+		10.3354/meps09539			45	3.75
Effects of food abundance, density and climate change on reproduction in the sparrowhawk Accipiter nisus	Nielsen, Jan Tottrup; Moller, Anders Pape				OECOLOGIA	SEP 2006	2006	149	3				505	518		10.1007/s00442-006-0451-y			45	2.5
The demography of blackbirds Turdus merula in rural habitats: Is farmland a sub-optimal habitat?	Hatchwell, BJ; Chamberlain, DE; Perrins, CM				JOURNAL OF APPLIED ECOLOGY	OCT 1996	1996	33	5				1114	1124		10.2307/2404691			45	1.61
Experimentally increased nest temperature affects body temperature, growth and apparent survival in blue tit nestlings	Andreasson, Fredrik; Nord, Andreas; Nilsson, Jan-Ake				JOURNAL OF AVIAN BIOLOGY	FEB 2018	2018	49	2						e01620	10.1111/jav.01620			44	7.33
Extreme migration and the individual quality spectrum	Conklin, Jesse R.; Senner, Nathan R.; Battley, Philip F.; Piersma, Theunis				JOURNAL OF AVIAN BIOLOGY	JAN 2017	2017	48	1				19	36		10.1111/jav.01316			44	6.29
Continent-scale global change attribution in European birds - combining annual and decadal time scales	Jorgensen, Peter Sogaard; Boehning-Gaese, Katrin; Thorup, Kasper; Tottrup, Anders P.; Chylarecki, Przemyslaw; Jiguet, Frederic; Lehikoinen, Aleksi; Noble, David G.; Reif, Jiri; Schmid, Hans; van Turnhout, Chris; Burfield, Ian J.; Foppen, Ruud; Vorisek, Petr; van Strien, Arco; Gregory, Richard D.; Rahbek, Carsten				GLOBAL CHANGE BIOLOGY	FEB 2016	2016	22	2				530	543		10.1111/gcb.13097			44	5.5
Fitness Consequences of Timing of Migration and Breeding in Cormorants	Gienapp, Phillip; Bregnballe, Thomas				PLOS ONE	SEP 25 2012	2012	7	9						e46165	10.1371/journal.pone.0046165			44	3.67
Timing in a fluctuating environment: environmental variability and asymmetric fitness curves can lead to adaptively mismatched avian reproduction	Lof, Marjolein E.; Reed, Thomas E.; McNamara, John M.; Visser, Marcel E.				PROCEEDINGS OF THE ROYAL SOCIETY B-BIOLOGICAL SCIENCES	AUG 22 2012	2012	279	1741				3161	3169		10.1098/rspb.2012.0431			44	3.67
Advances in laying date and increasing population size suggest positive responses to climate change in Common Eiders Somateria mollissima in Iceland	D'Alba, Liliana; Monaghan, Pat; Nager, Ruedi G.				IBIS	JAN 2010	2010	152	1				19	28		10.1111/j.1474-919X.2009.00978.x			44	3.14
Climate-forced seasonal mismatch between the hatching of rhinoceros auklets and the availability of anchovy	Watanuki, Yutaka; Ito, Motohiro; Deguchi, Tomohiro; Minobe, Shoshiro				MARINE ECOLOGY PROGRESS SERIES	2009	2009	393					259	271		10.3354/meps08264			44	2.93
Habitat selection and diet of the capercaillie Tetrao urogallus in Abernethy Forest, Strathspey, Scotland	Summers, RW; Proctor, R; Thorton, M; Avey, G				BIRD STUDY	MAR 2004	2004	51		1			58	68		10.1080/00063650409461333			44	2.2
Egg weights, egg component weights, and laying gaps in Great Tits (Parus major) in relation to ambient temperature	Lessells, CM; Dingemanse, NJ; Both, C				AUK	OCT 2002	2002	119	4				1091	1103		10.1642/0004-8038(2002)119[1091:EWECWA]2.0.CO;2			44	2
Survival in macaroni penguins and the relative importance of different drivers: individual traits, predation pressure and environmental variability	Horswill, Catharine; Matthiopoulos, Jason; Green, Jonathan A.; Meredith, Michael P.; Forcada, Jaume; Peat, Helen; Preston, Mark; Trathan, Phil N.; Ratcliffe, Norman				JOURNAL OF ANIMAL ECOLOGY	SEP 2014	2014	83	5				1057	1067		10.1111/1365-2656.12229			43	4.3
The effects of nest size and insulation on thermal properties of tree swallow nests	Windsor, Rebecca L.; Fegely, Jessica L.; Ardia, Daniel R.				JOURNAL OF AVIAN BIOLOGY	JUL 2013	2013	44	4				305	310		10.1111/j.1600-048X.2013.05768.x			43	3.91
Delayed autumn migration in northern European waterfowl	Lehikoinen, Aleksi; Jaatinen, Kim				JOURNAL OF ORNITHOLOGY	APR 2012	2012	153	2				563	570		10.1007/s10336-011-0777-z			43	3.58
The potential impact of tourism development on habitat availability and productivity of Malaysian plovers Charadrius peronii	Yasue, M.; Dearden, P.				JOURNAL OF APPLIED ECOLOGY	OCT 2006	2006	43	5				978	989		10.1111/j.1365-2664.2006.01204.x			43	2.39
Aspects of the thermal ecology of bobwhites in north Texas	Guthery, FS; Rybak, AR; Fuhlendorf, SD; Hiller, TL; Smith, SG; Puckett, WH; Baker, RA				WILDLIFE MONOGRAPHS	APR 2005	2005		159				1	36					43	2.26
USE OF PREFERRED NESTING HABITAT BY STONE CURLEWS BURHINUS-OEDICNEMUS IN RELATION TO VEGETATION STRUCTURE	GREEN, RE; GRIFFITHS, GH				JOURNAL OF ZOOLOGY	JUL 1994	1994	233		3			457	471		10.1111/j.1469-7998.1994.tb05277.x			43	1.43
Breeding timed to maximize reproductive success for a migratory songbird: the importance of phenological asynchrony	Lany, Nina K.; Ayres, Matthew P.; Stange, Erik E.; Sillett, T. Scott; Rodenhouse, Nicholas L.; Holmes, Richard T.				OIKOS	MAY 2016	2016	125	5				656	666		10.1111/oik.02412			42	5.25
Halogenated pollutants terrestrial and aquatic bird eggs: Converging patterns of pollutant profiles, and impacts and risks from high levels	Bouwman, Hindrik; Viljoen, Ignatius M.; Quinn, Laura P.; Polder, Anuschka				ENVIRONMENTAL RESEARCH	OCT 2013	2013	126					240	253		10.1016/j.envres.2013.06.003			42	3.82
Energetic consequences of contrasting winter migratory strategies in a sympatric Arctic seabird duet	Fort, Jerome; Steen, Harald; Strom, Hallvard; Tremblay, Yann; Gronningsaeter, Eirik; Pettex, Emeline; Porter, Warren P.; Gremillet, David				JOURNAL OF AVIAN BIOLOGY	JUN 2013	2013	44	3				255	262		10.1111/j.1600-048X.2012.00128.x			42	3.82
Adapting conservation efforts to face climate change: Modifying nest-site provisioning for lesser kestrels	Catry, Ines; Franco, Aldina M. A.; Sutherland, William J.				BIOLOGICAL CONSERVATION	MAR 2011	2011	144	3				1111	1119		10.1016/j.biocon.2010.12.030			42	3.23
Migration, wintering distribution and habitat use of an endangered tropical seabird, Barau's petrel Pterodroma baraui	Pinet, Patrick; Jaquemet, Sebastien; Pinaud, David; Weimerskirch, Henri; Phillips, Richard A.; Le Corre, Matthieu				MARINE ECOLOGY PROGRESS SERIES	2011	2011	423					291	302		10.3354/meps08971			42	3.23
SEABIRDS AND CLIMATE IN THE CALIFORNIA CURRENT-A SYNTHESIS OF CHANGE	Sydeman, William J.; Mills, Kyra L.; Santora, Jarrod A.; Thompson, Sarah Ann; Bertram, Douglas F.; Morgan, Ken H.; Hipfner, J. Mark; Wells, Brian K.; Wolf, Shaye G.				CALIFORNIA COOPERATIVE OCEANIC FISHERIES INVESTIGATIONS REPORTS	DEC 2009	2009	50					82	104					42	2.8
Breeding experience and population density affect the ability of a songbird to respond to future climate variation	Wilson, Scott; Norris, D. Ryan; Wilson, Amy G.; Arcese, Peter				PROCEEDINGS OF THE ROYAL SOCIETY B-BIOLOGICAL SCIENCES	OCT 22 2007	2007	274	1625				2539	2545		10.1098/rspb.2007.0643			42	2.47
THE BREEDING BIOLOGY OF THE SPLENDID FAIRY-WREN MALURUS-SPLENDENS - THE SIGNIFICANCE OF MULTIPLE BROODS	ROWLEY, I; BROOKER, M; RUSSELL, E				EMU-AUSTRAL ORNITHOLOGY	DEC 1991	1991	91		4			197	221		10.1071/MU9910197			42	1.27
Opportunity costs and the response of birds and mammals to climate warming	Cunningham, Susan J.; Gardner, Janet L.; Martin, Rowan O.				FRONTIERS IN ECOLOGY AND THE ENVIRONMENT	JUN 2021	2021	19	5				300	307		10.1002/fee.2324			41	13.67
Experimental heatwaves negatively impact sperm quality in the zebra finch	Hurley, Laura L.; McDiarmi, Callum S.; Friesen, Christopher R.; Griffith, Simon C.; Rowe, Melissah				PROCEEDINGS OF THE ROYAL SOCIETY B-BIOLOGICAL SCIENCES	JAN 31 2018	2018	285	1871						20172547	10.1098/rspb.2017.2547			41	6.83
Complex phenological changes and their consequences in the breeding success of a migratory bird, the white stork Ciconia ciconia	Gordo, Oscar; Tryjanowski, Piotr; Kosicki, Jakub Z.; Fulin, Miroslav				JOURNAL OF ANIMAL ECOLOGY	SEP 2013	2013	82	5				1072	1085		10.1111/1365-2656.12084			41	3.73
Incubation Temperature Influences Locomotor Performance in Young Wood Ducks (Aix sponsa)	Hopkins, Brittney Cole; Durant, Sarah Elizabeth; Hepp, Gary Richard; Hopkins, William Alexander				JOURNAL OF EXPERIMENTAL ZOOLOGY PART A-ECOLOGICAL GENETICS AND PHYSIOLOGY	JUN 1 2011	2011	315A	5				274	279		10.1002/jez.673			41	3.15
Climate variability affects the impact of parasitic flies on Argentinean forest birds	Antoniazzi, L. R.; Manzoli, D. E.; Rohrmann, D.; Saravia, M. J.; Silvestri, L.; Beldomenico, P. M.				JOURNAL OF ZOOLOGY	FEB 2011	2011	283	2				126	134		10.1111/j.1469-7998.2010.00753.x			41	3.15
Change in Abundance of Pacific Brant Wintering in Alaska: Evidence of a Climate Warming Effect?	Ward, David H.; Dau, Christian P.; Tibbitts, T. Lee; Sedinger, James S.; Anderson, Betty A.; Hines, James E.				ARCTIC	SEP 2009	2009	62	3				301	311					41	2.73
The influence of ambient temperature on horned lark incubation behaviour in an alpine environment	Camfield, Alaine F.; Martin, Kathy				BEHAVIOUR	2009	2009	146		12			1615	1633		10.1163/156853909X463335			41	2.73
Does sea ice constrain the breeding schedules of high Arctic Northern Fulmars?	Mallory, Mark L.; Forbes, Mark R.				CONDOR	NOV 2007	2007	109	4				894	906		10.1650/0010-5422(2007)109[894:DSICTB]2.0.CO;2			41	2.41
Habitat use by Hen Harriers Circus cyaneus on Orkney: implications of land-use change for this declining population	Amar, A; Redpath, SM				IBIS	JAN 2005	2005	147	1				37	47		10.1111/j.1474-919x.2004.00314.x			41	2.16
Climate change, spring temperatures, and timing of breeding of tree swallows (Tachycineta bicolor) in southern Ontario	Hussell, DJT				AUK	JUL 2003	2003	120	3				607	618		10.1642/0004-8038(2003)120[0607:CCSTAT]2.0.CO;2			41	1.95
Distribution and breeding success of pallid swifts, Apus pallidus, on Mediterranean islands: nest predation by the roof rat, Rattus rattus, and nest site quality	Penloup, A; Martin, JL; Gory, G; Brunstein, D; Bretagnolle, V				OIKOS	OCT 1997	1997	80	1				78	88		10.2307/3546518			41	1.52
High temperatures are associated with substantial reductions in breeding success and offspring quality in an arid-zone bird	van de Ven, T. M. F. N.; McKechnie, A. E.; Er, S.; Cunningham, S. J.				OECOLOGIA	MAY 2020	2020	193	1				225	235		10.1007/s00442-020-04644-6			40	10
Arctic climate change and pollution impact little auk foraging and fitness across a decade	Amelineau, Francoise; Gremillet, David; Harding, Ann M. A.; Walkusz, Wojciech; Choquet, Remi; Fort, Jerome				SCIENTIFIC REPORTS	JAN 31 2019	2019	9							1014	10.1038/s41598-018-38042-z			40	8
Heat shock protein expression enhances heat tolerance of reptile embryos	Gao, Jing; Zhang, Wen; Dang, Wei; Mou, Yi; Gao, Yuan; Sun, Bao-Jun; Du, Wei-Guo				PROCEEDINGS OF THE ROYAL SOCIETY B-BIOLOGICAL SCIENCES	SEP 22 2014	2014	281	1791						20141135	10.1098/rspb.2014.1135			40	4
Understanding the taphonomic signature of Bonelli's Eagle (Aquila fasciata)	Lloveras, Lluis; Thomas, Richard; Lourenco, Rui; Caro, Jesus; Dias, Andreia				JOURNAL OF ARCHAEOLOGICAL SCIENCE	SEP 2014	2014	49					455	471		10.1016/j.jas.2014.06.005			40	4
Antimicrobial properties of a nanostructured eggshell from a compost-nesting bird	D'Alba, Liliana; Jones, Darryl N.; Badawy, Hope T.; Eliason, Chad M.; Shawkey, Matthew D.				JOURNAL OF EXPERIMENTAL BIOLOGY	APR 2014	2014	217	7				1116	1121		10.1242/jeb.098343			40	4
Behavioural responses to ectoparasites in pied flycatchers Ficedula hypoleuca: an experimental study	Cantarero, Alejandro; Lopez-Arrabe, Jimena; Redondo, Alberto J.; Moreno, Juan				JOURNAL OF AVIAN BIOLOGY	NOV 2013	2013	44	6				591	599		10.1111/j.1600-048X.2013.00134.x			40	3.64
Reducing methylmercury accumulation in the food webs of San Francisco Bay and its local watersheds	Davis, J. A.; Looker, R. E.; Yee, D.; Marvin-Di Pasquale, M.; Grenier, J. L.; Austin, C. M.; McKee, L. J.; Greenfield, B. K.; Brodberg, R.; Blum, J. D.				ENVIRONMENTAL RESEARCH	NOV 2012	2012	119				SI	3	26		10.1016/j.envres.2012.10.002			40	3.33
Differential advancement of breeding phenology in response to climate may alter staggered breeding among sympatric pygoscelid penguins	Lynch, Heather J.; Fagan, William F.; Naveen, Ron; Trivelpiece, Susan G.; Trivelpiece, Wayne Z.				MARINE ECOLOGY PROGRESS SERIES	2012	2012	454					135	+		10.3354/meps09252			40	3.33
Foraging effort does not influence body condition and stress level in little auks	Jakubas, Dariusz; Gluchowska, Marta; Wojczulanis-Jakubas, Katarzyna; Karnovsky, Nina J.; Keslinka, Liliana; Kidawa, Dorota; Walkusz, Wojciech; Boehnke, Rafa; Cisek, Magorzata; Kwasniewski, Sawomir; Stempniewicz, Lech				MARINE ECOLOGY PROGRESS SERIES	2011	2011	432					277	290		10.3354/meps09082			40	3.08
Climate change may account for the decline in British ring ouzels Turdus torquatus	Beale, Colin M.; Burfield, Ian J.; Sim, Innes M. W.; Rebecca, Graham W.; Pearce-Higgins, James W.; Grant, Murray C.				JOURNAL OF ANIMAL ECOLOGY	MAY 2006	2006	75	3				826	835		10.1111/j.1365-2656.2006.01102.x			40	2.22
Water availability affects clutch size in a desert sparrow	Coe, SJ; Rotenberry, JT				ECOLOGY	DEC 2003	2003	84	12				3240	3249		10.1890/02-0789			40	1.9
FRUGIVORY AND DISPERSAL OF SPONDIAS-PURPUREA (ANACARDIACEAE) IN A TROPICAL DECIDUOUS FOREST IN MEXICO	MANDUJANO, S; GALLINA, S; BULLOCK, SH				REVISTA DE BIOLOGIA TROPICAL	APR-AUG 1994	1994	42	1-2				107	114					40	1.33
SEA TEMPERATURE IN BASS STRAIT AND BREEDING SUCCESS OF THE LITTLE PENGUIN EUDYPTULA-MINOR AT PHILLIP-ISLAND, SOUTH-EASTERN AUSTRALIA	MICKELSON, MJ; DANN, P; CULLEN, JM				EMU	APR 1992	1992	91		5			355	368		10.1071/MU9910355			40	1.25
Birds advancing lay dates with warming springs face greater risk of chick mortality	Shipley, J. Ryan; Twining, Cornelia W.; Taff, Conor C.; Vitousek, Maren N.; Flack, Andrea; Winkler, David W.				PROCEEDINGS OF THE NATIONAL ACADEMY OF SCIENCES OF THE UNITED STATES OF AMERICA	OCT 13 2020	2020	117	41				25590	25594		10.1073/pnas.2009864117			39	9.75
Extremes of heat, drought and precipitation depress reproductive performance in shortgrass prairie passerines	Conrey, Reesa Y.; Skagen, Susan K.; Adams, Amy A. Yackel; Panjabi, Arvind O.				IBIS	JUL 2016	2016	158	3				614	629		10.1111/ibi.12373			39	4.88
Burrow use by Tibetan Ground Tits Pseudopodoces humilis: coping with life at high altitudes	Ke, Dianhua; Lu, Xin				IBIS	APR 2009	2009	151	2				321	331		10.1111/j.1474-919X.2009.00913.x			39	2.6
Habitat-specific clutch size and cost of incubation in eiders reconsidered	Ost, Markus; Wickman, Mikael; Matulionis, Edward; Steele, Benjamin				OECOLOGIA	NOV 2008	2008	158	2				205	216		10.1007/s00442-008-1139-2			39	2.44
What effects do walkers and dogs have on the distribution and productivity of breeding European Nightjar Caprimulgus europaeus?	Langston, R. H. W.; Liley, D.; Murison, G.; Woodfield, E.; Clarke, R. T.				IBIS	MAR 2007	2007	149			1		27	36		10.1111/j.1474-919X.2007.00643.x	Autumn Scientific Meeting on Birds and Recreational Disturbance	NOV 16, 2005	39	2.29
Livestock grazing affects the egg size of an insectivorous passerine	Evans, DM; Redpath, SM; Evans, SA; Elston, DA; Dennis, P				BIOLOGY LETTERS	SEP 22 2005	2005	1	3				322	325		10.1098/rsbl.2005.0335			39	2.05
Effects of Protocalliphora parasites on nestling food composition in Corsican Blue Tits Parus caeruleus: consequences for nestling performance	Banbura, J; Perret, P; Blondel, J; Thomas, DW; Cartan-Son, M; Lambrechts, MM				ACTA ORNITHOLOGICA	WIN 2004	2004	39	2				93	103					39	1.95
Relationship between laying dates of black kites Milvus migrans and spring temperatures in Italy: rapid response to climate change?	Sergio, F				JOURNAL OF AVIAN BIOLOGY	JUN 2003	2003	34	2				144	149		10.1034/j.1600-048X.2003.03104.x			39	1.86
Habitat selection and diet of lapwing Vanellus vanellus chicks on coastal farmland in SW Sweden	Johansson, OC; Blomqvist, D				JOURNAL OF APPLIED ECOLOGY	OCT 1996	1996	33	5				1030	1040		10.2307/2404683			39	1.39
Effects of severe weather on reproduction for sympatric songbirds in an alpine environment: Interactions of climate extremes influence nesting success	Martin, Kathy; Wilson, Scott; MacDonald, Elizabeth C.; Camfield, Alaine F.; Martin, Michaela; Trefry, Sarah A.				AUK	JUL 2017	2017	134	3				696	709		10.1642/AUK-16-271.1			38	5.43
Effects of Individual Pre-Fledging Traits and Environmental Conditions on Return Patterns in Juvenile King Penguins	Saraux, Claire; Viblanc, Vincent A.; Hanuise, Nicolas; Le Maho, Yvon; Le Bohec, Celine				PLOS ONE	JUN 8 2011	2011	6	6						e20407	10.1371/journal.pone.0020407			38	2.92
Cuckoo parasitism and productivity in different magpie subpopulations predict frequencies of the 457bp allele: A mosaic of coevolution at a small geographic scale	Martin-Galvez, David; Soler, Juan J.; Martinez, Juan Gabriel; Krupa, Andrew P.; Soler, Manuel; Burke, Terry				EVOLUTION	OCT 2007	2007	61	10				2340	2348		10.1111/j.1558-5646.2007.00194.x			38	2.24
Long-term consequences of high incubation temperature in a wild bird population	Nord, Andreas; Nilsson, Jan-Ake				BIOLOGY LETTERS	APR 1 2016	2016	12	4						20160087	10.1098/rsbl.2016.0087			37	4.63
Exploring the relationships between wader declines and current land-use in the British uplands	Amar, Arjun; Grant, Murray; Buchanan, Graeme; Sim, Innes; Wilson, Jared; Pearce-Higgins, James W.; Redpath, Steve				BIRD STUDY	2011	2011	58	1				13	26		10.1080/00063657.2010.513412			37	2.85
Foraging behaviour of King Penguins (Aptenodytes patagonicus) in relation to predictable mesoscale oceanographic features in the Polar Front Zone to the north of South Georgia	Scheffer, Annette; Trathan, Philip N.; Collins, Martin				PROGRESS IN OCEANOGRAPHY	JUL-AUG 2010	2010	86	1-2			SI	232	245		10.1016/j.pocean.2010.04.008	International Symposium on Climate Impacts on Oceanic Top Predators (CLIOTOP)	DEC 03-07, 2007	37	2.64
Does nest box location and orientation affect occupation rate and breeding success of Barn Owls Tyto alba in a semi-arid environment?	Charter, Motti; Meyrom, Kobi; Leshem, Yossi; Aviel, Shaul; Izhaki, Ido; Motro, Yoav				ACTA ORNITHOLOGICA	SUM 2010	2010	45	1				115	119		10.3161/000164510X516164			37	2.64
Levels of antioxidants in rural and urban birds and their consequences	Moller, Anders Pape; Erritzoe, Johannes; Karadas, Filiz				OECOLOGIA	MAY 2010	2010	163	1				35	45		10.1007/s00442-009-1525-4			37	2.64
Contrasting population trends of piscivorous seabirds in the Pribilof Islands: A 30-year perspective	Byrd, G. Vernon; Schmutz, Joel A.; Renner, Heather M.				DEEP-SEA RESEARCH PART II-TOPICAL STUDIES IN OCEANOGRAPHY	AUG 2008	2008	55	16-17				1846	1855		10.1016/j.dsr2.2008.04.004			37	2.31
Predicting the effects of marine climate change on the invertebrate prey of the birds of rocky shores	Kendall, MA; Burrows, MT; Southward, AJ; Hawkins, SJ				IBIS	SEP 2004	2004	146			1		40	47		10.1111/j.1474-919X.2004.00326.x			37	1.85
GROWTH, WATER, AND ENERGY-METABOLISM OF THE SOFT-SHELLED TURTLE (TRIONYX-TRIUNGUIS) EMBRYO - EFFECTS OF TEMPERATURE	LESHEM, A; AR, A; ACKERMAN, RA				PHYSIOLOGICAL ZOOLOGY	MAR-APR 1991	1991	64	2				568	594		10.1086/physzool.64.2.30158191			37	1.12
LIFE-HISTORY CHANGES IN EASTERN MOSQUITOFISH (GAMBUSIA-HOLBROOKI) INDUCED BY THERMAL ELEVATION	MEFFE, GK				CANADIAN JOURNAL OF FISHERIES AND AQUATIC SCIENCES	JAN 1991	1991	48	1				60	66		10.1139/f91-009			37	1.12
Migratory behavior and winter geography drive differential range shifts of eastern birds in response to recent climate change	Rushing, Clark S.; Royle, J. Andrew; Ziolkowski, David J., Jr.; Pardieck, Keith L.				PROCEEDINGS OF THE NATIONAL ACADEMY OF SCIENCES OF THE UNITED STATES OF AMERICA	JUN 9 2020	2020	117	23				12897	12903		10.1073/pnas.2000299117			36	9
Additive effects of climate and fisheries drive ongoing declines in multiple albatross species	Pardo, Deborah; Forcada, Jaume; Wood, Andrew G.; Tuck, Geoff N.; Ireland, Louise; Pradel, Roger; Croxall, John P.; Phillips, Richard A.				PROCEEDINGS OF THE NATIONAL ACADEMY OF SCIENCES OF THE UNITED STATES OF AMERICA	DEC 12 2017	2017	114	50				E10829	E10837		10.1073/pnas.1618819114			36	5.14
Interspecific variation in the relationship between clutch size, laying date and intensity of urbanization in four species of hole-nesting birds	Vaugoyeau, Marie; Adriaensen, Frank; Artemyev, Alexandr; Banbura, Jerzy; Barba, Emilio; Biard, Clotilde; Blondel, Jacques; Bouslama, Zihad; Bouvier, Jean-Charles; Camprodon, Jordi; Cecere, Francesco; Charmantier, Anne; Charter, Motti; Cichon, Mariusz; Cusimano, Camillo; Czeszczewik, Dorota; Demeyrier, Virginie; Doligez, Blandine; Doutrelant, Claire; Dubiec, Anna; Eens, Marcel; Eeva, Tapio; Faivre…				ECOLOGY AND EVOLUTION	AUG 2016	2016	6	16				5907	5920		10.1002/ece3.2335			36	4.5
Predator-vole interactions in northern Europe: the role of small mustelids revised	Korpela, Katri; Helle, Pekka; Henttonen, Heikki; Korpimaki, Erkki; Koskela, Esa; Ovaskainen, Otso; Pietiainen, Hannu; Sundell, Janne; Valkama, Jari; Huitu, Otso				PROCEEDINGS OF THE ROYAL SOCIETY B-BIOLOGICAL SCIENCES	DEC 22 2014	2014	281	1797						20142119	10.1098/rspb.2014.2119			36	3.6
Dynamic size responses to climate change: prevailing effects of rising temperature drive long-term body size increases in a semi-arid passerine	Gardner, Janet L.; Amano, Tatsuya; Mackey, Brendan G.; Sutherland, William J.; Clayton, Mark; Peters, Anne				GLOBAL CHANGE BIOLOGY	JUL 2014	2014	20	7				2062	2075		10.1111/gcb.12507			36	3.6
Projecting demographic responses to climate change: adult and juvenile survival respond differently to direct and indirect effects of weather in a passerine population	Dybala, Kristen E.; Eadie, John M.; Gardali, Thomas; Seavy, Nathaniel E.; Herzog, Mark P.				GLOBAL CHANGE BIOLOGY	SEP 2013	2013	19	9				2688	2697		10.1111/gcb.12228			36	3.27
The effect of dark brooders on feather pecking on commercial farms	Gilani, Anne-Marie; Knowles, Toby G.; Nicol, Christine J.				APPLIED ANIMAL BEHAVIOUR SCIENCE	DEC 15 2012	2012	142	1-2				42	50		10.1016/j.applanim.2012.09.006			36	3
Integrated risk factors for vertebrate roadkill in southern Ontario	Farmer, Robert G.; Brooks, Ron J.				JOURNAL OF WILDLIFE MANAGEMENT	AUG 2012	2012	76	6				1215	1224		10.1002/jwmg.358			36	3
Importance of climatic and environmental change in the demography of a multi-brooded passerine, the woodlark Lullula arborea	Wright, Lucy J.; Hoblyn, Ron A.; Green, Rhys E.; Bowden, Christopher G. R.; Mallord, John W.; Sutherland, William J.; Dolman, Paul M.				JOURNAL OF ANIMAL ECOLOGY	NOV 2009	2009	78	6				1191	1202		10.1111/j.1365-2656.2009.01582.x			36	2.4
Humboldt penguins outmanoeuvring El Nino	Culik, B; Hennicke, J; Martin, T				JOURNAL OF EXPERIMENTAL BIOLOGY	AUG 2000	2000	203	15				2311	2322					36	1.5
Lactic acid is a sperm motility inactivation factor in the sperm storage tubules	Matsuzaki, Mei; Mizushima, Shusei; Hiyama, Gen; Hirohashi, Noritaka; Shiba, Kogiku; Inaba, Kazuo; Suzuki, Tomohiro; Dohra, Hideo; Ohnishi, Toshiyuki; Sato, Yoshikatsu; Kohsaka, Tetsuya; Ichikawa, Yoshinobu; Atsumi, Yusuke; Yoshimura, Takashi; Sasanami, Tomohiro				SCIENTIFIC REPORTS	DEC 1 2015	2015	5							17643	10.1038/srep17643			35	3.89
The effect of extreme weather events on breeding parameters of the White Stork Ciconia ciconia	Tobolka, Marcin; Zolnierowicz, Katarzyna M.; Reeve, Nicola F.				BIRD STUDY	JUL 3 2015	2015	62	3				377	385		10.1080/00063657.2015.1058745			35	3.89
Nesting ecology and nest survival of lesser prairie-chickens on the Southern High Plains of Texas	Grisham, Blake A.; Borsdorf, Philip K.; Boal, Clint W.; Boydston, Kathy K.				JOURNAL OF WILDLIFE MANAGEMENT	JUL 2014	2014	78	5				857	866		10.1002/jwmg.716			35	3.5
Winter Temperature Affects the Prevalence of Ticks in an Arctic Seabird	Descamps, Sebastien				PLOS ONE	JUN 4 2013	2013	8	6						e65374	10.1371/journal.pone.0065374			35	3.18
Temperature can interact with landscape factors to affect songbird productivity	Cox, W. Andrew; Thompson, Frank R., III; Reidy, Jennifer L.; Faaborg, John				GLOBAL CHANGE BIOLOGY	APR 2013	2013	19	4				1064	1074		10.1111/gcb.12117			35	3.18
Microclimate of tree cavities used by Great Tits (Parus major) in a primeval forest	Maziarz, Marta; Wesolowski, Tomasz				AVIAN BIOLOGY RESEARCH	2013	2013	6	1				47	56		10.3184/175815513X13611994806259			35	3.18
Extreme weather and experience influence reproduction in an endangered bird	Reichert, Brian E.; Cattau, Christopher E.; Fletcher, Robert J., Jr.; Kendall, William L.; Kitchens, Wiley M.				ECOLOGY	DEC 2012	2012	93	12				2580	2589		10.1890/12-0233.1			35	2.92
Climate change and the long-term northward shift in the African wintering range of the barn swallow Hirundo rustica	Ambrosini, Roberto; Rubolini, Diego; Moller, Anders Pape; Bani, Luciano; Clark, Jacquie; Karcza, Zsolt; Vangeluwe, Didier; du Feu, Chris; Spina, Fernando; Saino, Nicola				CLIMATE RESEARCH	2011	2011	49	2				131	141		10.3354/cr01025			35	2.69
Understanding Oceanic Migrations with Intrinsic Biogeochemical Markers	Ramos, Rauel; Gonzalez-Solis, Jacob; Croxall, John P.; Oro, Daniel; Ruiz, Xavier				PLOS ONE	JUL 22 2009	2009	4	7						e6236	10.1371/journal.pone.0006236			35	2.33
Health evaluation of penguins (Sphenisciformes) following mortality in the Falklands (South Atlantic)	Keymer, IF; Malcolm, HM; Hunt, A; Horsley, DT				DISEASES OF AQUATIC ORGANISMS	AUG 2 2001	2001	45	3				159	169		10.3354/dao045159			35	1.52
GREEN WOODHOOPOES (PHOENICULUS-PURPUREUS) AND OBLIGATE CAVITY ROOSTING PROVIDE A TEST OF THE THERMOREGULATORY INSUFFICIENCY HYPOTHESIS	WILLIAMS, JB; DUPLESSIS, MA; SIEGFRIED, WR				AUK	APR 1991	1991	108	2				285	293					35	1.06
Exploration of Genetic and Genomic Resources for Abiotic and Biotic Stress Tolerance in Pearl Millet	Shivhare, Radha; Lata, Charu				FRONTIERS IN PLANT SCIENCE	JAN 23 2017	2017	7							2069	10.3389/fpls.2016.02069			34	4.86
Using the North American Breeding Bird Survey to assess broad-scale response of the continent's most imperiled avian community, grassland birds, to weather variability	Gorzo, Jessica M.; Pidgeon, Anna M.; Thogmartin, Wayne E.; Allstadt, Andrew J.; Radeloff, Volker C.; Heglund, Patricia J.; Vavrus, Stephen J.				CONDOR	AUG 2016	2016	118	3				502	512		10.1650/CONDOR-15-180.1			34	4.25
Reproductive timing and investment in relation to spring warming and advancing agricultural schedules	Schroeder, Julia; Piersma, Theunis; Groen, Niko M.; Hooijmeijer, Jos C. E. W.; Kentie, Rosemarie; Lourenco, Pedro M.; Schekkerman, Hans; Both, Christiaan				JOURNAL OF ORNITHOLOGY	APR 2012	2012	153	2				327	336		10.1007/s10336-011-0747-5			34	2.83
The Effect of Wind on the Rate of Heat Loss from Avian Cup-Shaped Nests	Heenan, Caragh B.; Seymour, Roger S.				PLOS ONE	FEB 28 2012	2012	7	2						e32252	10.1371/journal.pone.0032252			34	2.83
Potential Impact of Climate Change Scenarios on Whooping Crane Life History	Chavez-Ramirez, Felipe; Wehtje, Walter				WETLANDS	FEB 2012	2012	32	1				11	20		10.1007/s13157-011-0250-z			34	2.83
Embryonic Developmental Patterns and Energy Expenditure Are Affected by Incubation Temperature in Wood Ducks (Aix sponsa)	DuRant, S. E.; Hopkins, W. A.; Hepp, G. R.				PHYSIOLOGICAL AND BIOCHEMICAL ZOOLOGY	SEP-OCT 2011	2011	84	5				451	457		10.1086/661749			34	2.62
Haemoglobin concentration and body condition of nestling Great Tits Parus major : a comparison of first and second broods in two contrasting seasons	Kalinski, Adam; Wawrzyniak, Jaroslaw; Banbura, Miroslawa; Skwarska, Joanna; Zielinski, Piotr; Banbura, Jerzy				IBIS	OCT 2009	2009	151	4				667	676		10.1111/j.1474-919X.2009.00959.x			34	2.27
Early moult improves local survival and reduces reproductive output in female pied flycatchers	Morales, Judith; Moreno, Juan; Merino, Santiago; Sanz, Juan J.; Tomas, Gustavo; Arriero, Elena; Lobato, Elisa; Martinez-De la Puente, Josue				ECOSCIENCE	2007	2007	14	1				31	39		10.2980/1195-6860(2007)14[31:EMILSA]2.0.CO;2			34	2
The effect of nest ectoparasites on parental provisioning in a north-African population of the Blue Tit Parus caeruleus	Bouslama, Z; Lambrechts, MM; Ziane, N; Djenidi, RD; Chabi, Y				IBIS	APR 2002	2002	144	2				E73	E78		10.1046/j.1474-919X.2002.00070_5.x			34	1.55
An Arduino-Based RFID Platform for Animal Research	Bridge, Eli S.; Wilhelm, Jay; Pandit, Meelyn M.; Moreno, Alexander; Curry, Claire M.; Pearson, Tyler D.; Proppe, Darren S.; Holwerda, Charles; Eadie, John M.; Stair, Tez F.; Olson, Ami C.; Lyon, Bruce E.; Branch, Carrie L.; Pitera, Angela M.; Kozlovsky, Dovid; Sonnenberg, Benjamin R.; Pravosudov, Vladimir V.; Ruyle, Jessica E.				FRONTIERS IN ECOLOGY AND EVOLUTION	JUL 10 2019	2019	7							257	10.3389/fevo.2019.00257			33	6.6
Potential for an Arctic-breeding migratory bird to adjust spring migration phenology to Arctic amplification	Lameris, Thomas K.; Scholten, Ilse; Bauer, Silke; Cobben, Marleen M. P.; Ens, Bruno J.; Nolet, Bart A.				GLOBAL CHANGE BIOLOGY	OCT 2017	2017	23	10				4058	4067		10.1111/gcb.13684			33	4.71
Climate warming decreases the survival of the little auk (Alle alle), a high Arctic avian predator	Hovinen, Johanna E. H.; Welcker, Jorg; Descamps, Sebastien; Strom, Hallvard; Jerstad, Kurt; Berge, Jorgen; Steen, Harald				ECOLOGY AND EVOLUTION	AUG 2014	2014	4	15				3127	3138		10.1002/ece3.1160			33	3.3
Climate change impacts on potential recruitment in an ecosystem engineer	Morgan, Emer; O'Riordan, Ruth M.; Culloty, Sarah C.				ECOLOGY AND EVOLUTION	MAR 2013	2013	3	3				581	594		10.1002/ece3.419			33	3
Should avian egg size increase as a result of global warming? A case study using the red-backed shrike (Lanius collurio)	Tryjanowski, P; Sparks, TH; Kuczynski, L; Kuzniak, S				JOURNAL OF ORNITHOLOGY	JUL 2004	2004	145	3				264	268		10.1007/s10336-004-0035-8			33	1.65
Nest site selection by Hen Harriers in Scotland	Redpath, S; Madders, M; Donnelly, E; Anderson, B; Thirgood, S; Martin, A; McLeod, D				BIRD STUDY	MAR 1998	1998	45		1			51	61		10.1080/00063659809461077			33	1.27
The significance of subadult plumage in Darwin's finches, Geospiza fortis	Grant, B. Rosemary				BEHAVIORAL ECOLOGY	WIN 1990	1990	1	2				161	170		10.1093/beheco/1.2.161			33	0.97
Climate Change May Affect Fatal Competition between Two Bird Species	Samplonius, Jelmer M.; Both, Christiaan				CURRENT BIOLOGY	JAN 21 2019	2019	29	2				327	+		10.1016/j.cub.2018.11.063			32	6.4
The sensitivity of breeding songbirds to changes in seasonal timing is linked to population change but cannot be directly attributed to the effects of trophic asynchrony on productivity	Franks, Samantha E.; Pearce-Higgins, James W.; Atkinson, Sian; Bell, James R.; Botham, Marc S.; Brereton, Tom M.; Harrington, Richard; Leech, David I.				GLOBAL CHANGE BIOLOGY	MAR 2018	2018	24	3				957	971		10.1111/gcb.13960			32	5.33
The effects of nestbox thermal environment on fledging success and haematocrit in Tree Swallows	Ardia, Daniel R.				AVIAN BIOLOGY RESEARCH	2013	2013	6	2				99	103		10.3184/175815513X13609528031394			32	2.91
Simulation of climate-change scenarios to explain Usutu-virus dynamics in Austria	Brugger, Katharina; Rubel, Franz				PREVENTIVE VETERINARY MEDICINE	JAN 1 2009	2009	88	1				24	31		10.1016/j.prevetmed.2008.06.023			32	2.13
Climatic effects on arrival and laying dates in a long-distance migrant, the Collared Flycatcher Ficedula albicollis	Weidinger, Karel; Kral, Miroslav				IBIS	OCT 2007	2007	149	4				836	847		10.1111/j.1474-919X.2007.00719.x			32	1.88
Intraspecific latitudinal variation in nest orientation among ground-nesting passerines: A study using published data	Burton, Niall H. K.				CONDOR	MAY 2007	2007	109	2				441	446		10.1650/0010-5422(2007)109[441:ILVINO]2.0.CO;2			32	1.88
Multiple selection pressures generate adherence to Bergmann's rule in a Neotropical migratory songbird	Jones, J; Gibb, CE; Millard, SC; Barg, JJ; Girvan, MK; Veit, ML; Friesen, VL; Robertson, RJ				JOURNAL OF BIOGEOGRAPHY	OCT 2005	2005	32	10				1827	1833		10.1111/j.1365-2699.2005.01320.x			32	1.68
SEASONAL PATTERNS OF REPRODUCTION IN HEATHLAND HONEYEATERS ARE NOT RESPONSES TO CHANGING NECTAR AVAILABILITY	ARMSTRONG, DP; PYKE, GH				AUK	JAN 1991	1991	108	1				99	107					32	0.97
Massive postglacial gene flow between European white oaks uncovered genes underlying species barriers	Leroy, Thibault; Rougemont, Quentin; Dupouey, Jean-Luc; Bodenes, Catherine; Lalanne, Celine; Belser, Caroline; Labadie, Karine; Le Provost, Gregoire; Aury, Jean-Marc; Kremer, Antoine; Plomion, Christophe				NEW PHYTOLOGIST	MAY 2020	2020	226	4			SI	1183	1197		10.1111/nph.16039			31	6.2
Avian parental behavior and nest success influenced by temperature fluctuations	Carroll, R. L.; Davis, Craig A.; Fuhlendorf, Samuel D.; Elmore, R. Dwayne; DuRant, Sarah E.; Carroll, J. Matthew				JOURNAL OF THERMAL BIOLOGY	MAY 2018	2018	74					140	148		10.1016/j.jtherbio.2018.03.020			31	5.17
Surface reflectance drives nest box temperature profiles and thermal suitability for target wildlife	Griffiths, Stephen R.; Rowland, Jessica A.; Briscoe, Natalie J.; Lentini, Pia E.; Handasyde, Kathrine A.; Lumsden, Linda F.; Robert, Kylie A.				PLOS ONE	MAY 4 2017	2017	12	5						e0176951	10.1371/journal.pone.0176951			31	4.43
Extreme weather event in spring 2013 delayed breeding time of Great Tit and Blue Tit	Gladalski, Michal; Banbura, Miroslawa; Kalinski, Adam; Markowski, Marcin; Skwarska, Joanna; Wawrzyniak, Jaroslaw; Zielinski, Piotr; Banbura, Jerzy				INTERNATIONAL JOURNAL OF BIOMETEOROLOGY	DEC 2014	2014	58	10				2169	2173		10.1007/s00484-014-0816-6			31	3.1
Effect of El Nino on the diet of a specialist seabird, Sula nebouxii, in the warm eastern tropical Pacific	Ancona, Sergio; Calixto-Albarran, Itzia; Drummond, Hugh				MARINE ECOLOGY PROGRESS SERIES	2012	2012	462					261	271		10.3354/meps09851			31	2.58
Incubation temperature and energy expenditure during development in loggerhead sea turtle embryos	Reid, Karen A.; Margaritoulis, Dimitris; Speakman, John R.				JOURNAL OF EXPERIMENTAL MARINE BIOLOGY AND ECOLOGY	SEP 30 2009	2009	378	1-2				62	68		10.1016/j.jembe.2009.07.030			31	2.07
Temperature-dependent sex-biased embryo mortality in a bird	Eiby, Yvonne A.; Wilmer, Jessica Worthington; Booth, David T.				PROCEEDINGS OF THE ROYAL SOCIETY B-BIOLOGICAL SCIENCES	DEC 7 2008	2008	275	1652				2703	2706		10.1098/rspb.2008.0954			31	1.94
Habitat effects on physiological stress response in nestling blue tits are mediated through parasitism	Arriero, Elena; Moreno, Juan; Merino, Santiago; Martinez, Javier				PHYSIOLOGICAL AND BIOCHEMICAL ZOOLOGY	MAR-APR 2008	2008	81	2				195	203		10.1086/524393			31	1.94
Experimental evaluation of nest shelter effects on weight loss in incubating common eiders Somateria mollissima	Fast, Peter L. F.; Gilchrist, H. Grant; Clark, Robert G.				JOURNAL OF AVIAN BIOLOGY	MAR 2007	2007	38	2				205	213		10.1111/j.0908-8857.2007.03820.x			31	1.82
Hot oceanography: planktivorous seabirds reveal ecosystem responses to warming of the Bering Sea	Springer, Alan M.; Byrd, G. Vernon; Iverson, Sara J.				MARINE ECOLOGY PROGRESS SERIES	2007	2007	352					289	297		10.3354/meps07080			31	1.82
The habitat use and diet of Black Grouse Tetrao tetrix in the Pennine hills of northern England	Starling-Westerberg, A				BIRD STUDY	MAR 2001	2001	48		1			76	89		10.1080/00063650109461205			31	1.35
WHY SMALL COLD-BLOODED INSECTS POSE DIFFERENT CONSERVATION PROBLEMS TO BIRDS IN MODERN LANDSCAPES	THOMAS, JA				IBIS	JAN 1995	1995	137			1		S112	S119		10.1111/j.1474-919X.1995.tb08431.x	British-Ornithologists-Union Annual Conference	APR 06-10, 1994	31	1.07
High air temperatures induce temporal, spatial and social changes in the foraging behaviour of wild zebra finches	Funghi, Caterina; McCowan, Luke S. C.; Schuett, Wiebke; Griffith, Simon C.				ANIMAL BEHAVIOUR	MAR 2019	2019	149					33	43		10.1016/j.anbehav.2019.01.004			30	6
Climate change upends selection on ornamentation in a wild bird	Evans, Simon R.; Gustafsson, Lars				NATURE ECOLOGY & EVOLUTION	FEB 2017	2017	1	2						39	10.1038/s41559-016-0039			30	4.29
Spring temperatures influence selection on breeding date and the potential for phenological mismatch in a migratory bird	Bowers, E. Keith; Grindstaff, Jennifer L.; Soukup, Sheryl Swartz; Drilling, Nancy E.; Eckerle, Kevin P.; Sakaluk, Scott K.; Thompson, Charles F.				ECOLOGY	OCT 2016	2016	97	10				2880	2891		10.1002/ecy.1516			30	3.75
Experimental manipulation of dietary lead levels in great tit nestlings: limited effects on growth, physiology and survival	Eeva, Tapio; Rainio, Miia; Berglund, Asa; Kanerva, Mirella; Stauffer, Janina; Stoewe, Mareike; Ruuskanen, Suvi				ECOTOXICOLOGY	JUL 2014	2014	23	5				914	928		10.1007/s10646-014-1235-5			30	3
Using life-history traits to explain bird population responses to changing weather variability	Cormont, Anouk; Vos, Claire C.; van Turnhout, Chris A. M.; Foppen, Ruud P. B.; ter Braak, Cajo J. F.				CLIMATE RESEARCH	2011	2011	49	1				59	U86		10.3354/cr01007			30	2.31
Breeding ecology of Kentish Plover Charadrius alexandrinus in an extremely hot environment	Kosztolanyi, Andras; Javed, Salim; Kupper, Clemens; Cuthill, Innes C.; Al Shamsi, Abdulnasser; Szekely, Tamas				BIRD STUDY	JUL 2009	2009	56		2			244	252		10.1080/00063650902792106			30	2
Burrowing seabirds drive decreased diversity and structural complexity, and increased productivity in insular-vegetation communities	Bancroft, WJ; Roberts, JD; Garkaklis, MJ				AUSTRALIAN JOURNAL OF BOTANY	2005	2005	53	3				231	241		10.1071/BT04079			30	1.58
BROOD PATCHES OF AMERICAN KESTRELS - AN ECOLOGICAL AND EVOLUTIONARY PERSPECTIVE	WIEBE, KL; BORTOLOTTI, GR				ORNIS SCANDINAVICA	JUL-SEP 1993	1993	24	3				197	204		10.2307/3676735			30	0.97
STATUS OF THE HEN HARRIER CIRCUS-CYANEUS IN SCOTLAND IN 1988-89	BIBBY, CJ; ETHERIDGE, B				BIRD STUDY	MAR 1993	1993	40		1			1	11		10.1080/00063659309477123			30	0.97
Early arrival at breeding grounds: Causes, costs and a trade-off with overwintering latitude	Rotics, Shay; Kaatz, Michael; Turjeman, Sondra; Zurell, Damaris; Wikelski, Martin; Sapir, Nir; Eggers, Ute; Fiedler, Wolfgang; Jeltsch, Florian; Nathan, Ran				JOURNAL OF ANIMAL ECOLOGY	NOV 2018	2018	87	6				1627	1638		10.1111/1365-2656.12898			29	4.83
Effects of environmental conditions on reproductive effort and nest success of Arctic-breeding shorebirds	Weiser, Emily L.; Brown, Stephen C.; Lanctot, Richard B.; Gates, H. River; Abraham, Kenneth F.; Bentzen, Rebecca L.; Bety, Joel; Boldenow, Megan L.; Brook, Rodney W.; Donnelly, Tyrone F.; English, Willow B.; Flemming, Scott A.; Franks, Samantha E.; Gilchrist, H. Grant; Giroux, Marie-Andree; Johnson, Andrew; Kendall, Steve; Kennedy, Lisa V.; Koloski, Laura; Kwon, Eunbi; Lamarre, Jean-Francois; Lan…				IBIS	JUL 2018	2018	160	3				608	623		10.1111/ibi.12571			29	4.83
A comprehensive assessment of mercury exposure in penguin populations throughout the Southern Hemisphere: Using trophic calculations to identify sources of population-level variation	Brasso, Rebecka L.; Chiaradia, Andre; Polito, Michael J.; Raya Rey, Andrea; Emslie, Steven D.				MARINE POLLUTION BULLETIN	AUG 15 2015	2015	97	1-2				408	418		10.1016/j.marpolbul.2015.05.059			29	3.22
Changes in Timing, Duration, and Symmetry of Molt of Hawaiian Forest Birds	Freed, Leonard A.; Cann, Rebecca L.				PLOS ONE	JAN 18 2012	2012	7	1						e29834	10.1371/journal.pone.0029834			29	2.42
Grassland bird use of riparian filter strips in southeast Iowa	Henningsen, JC; Best, LB				JOURNAL OF WILDLIFE MANAGEMENT	JAN 2005	2005	69	1				198	210		10.2193/0022-541X(2005)069<0198:GBUORF>2.0.CO;2			29	1.53
High temperatures drive offspring mortality in a cooperatively breeding bird	Bourne, Amanda R.; Cunningham, Susan J.; Spottiswoode, Claire N.; Ridley, Amanda R.				PROCEEDINGS OF THE ROYAL SOCIETY B-BIOLOGICAL SCIENCES	JUL 29 2020	2020	287	1931						20201140	10.1098/rspb.2020.1140			28	7
Climate-Altered Wetlands Challenge Waterbird Use and Migratory Connectivity in Arid Landscapes	Haig, Susan M.; Murphy, Sean P.; Matthews, John H.; Arismendi, Ivan; Safeeq, Mohammad				SCIENTIFIC REPORTS	MAR 15 2019	2019	9							4666	10.1038/s41598-019-41135-y			28	5.6
STATE OF THE CALIFORNIA CURRENT 2016-17: STILL ANYTHING BUT NORMAL IN THE NORTH	Wells, Brian K.; Schroeder, Isaac D.; Bograd, Steven J.; Hazen, Elliott L.; Jacox, Michael G.; Leising, Andrew; Mantua, Nathan; Santora, Jarrod A.; Fisher, Jennifer; Peterson, William. T.; Bjorkstedt, Eric; Robertson, Roxanne R.; Chavez, Francisco P.; Goericke, Ralf; Kudela, Raphael; Anderson, Clarissa; Lavaniegos, Bertha E.; Gomez-Valdes, Jose; Brodeur, Richard D.; Daly, Elizabeth A.; Morgan, Ch…				CALIFORNIA COOPERATIVE OCEANIC FISHERIES INVESTIGATIONS REPORTS	DEC 2017	2017	58					1	55					28	4
Plasticity in incubation behavior and shading by king rails Rallus elegans in response to temperature	Clauser, Amanda J.; McRae, Susan B.				JOURNAL OF AVIAN BIOLOGY	APR 2017	2017	48	4				479	488		10.1111/jav.01056			28	4
Relatively stable response of fruiting stage to warming and cooling relative to other phenological events	Jiang, L. L.; Wang, S. P.; Meng, F. D.; Duan, J. C.; Niu, H. S.; Xu, G. P.; Zhu, X. X.; Zhang, Z. H.; Luo, C. Y.; Cui, S. J.; Li, Y. M.; Li, X. E.; Wang, Q.; Zhou, Y.; Bao, X. Y.; Li, Y. N.; Dorji, T.; Piao, S. L.; Ciais, P.; Penuelas, J.; Du, M. Y.; Zhao, X. Q.; Zhao, L.; Zhang, F. W.; Wang, G. J.				ECOLOGY	AUG 2016	2016	97	8				1961	1969		10.1002/ecy.1450			28	3.5
Fledging success of little auks in the high Arctic: do provisioning rates and the quality of foraging grounds matter?	Hovinen, Johanna E. H.; Wojczulanis-Jakubas, Katarzyna; Jakubas, Dariusz; Hop, Haakon; Berge, Jorgen; Kidawa, Dorota; Karnovsky, Nina J.; Steen, Harald				POLAR BIOLOGY	MAY 2014	2014	37	5				665	674		10.1007/s00300-014-1466-1			28	2.8
Lifetime survival rates and senescence in northern elephant seals	Condit, Richard; Reiter, Joanne; Morris, Patricia A.; Berger, Ryan; Allen, Sarah G.; Le Boeuf, Burney J.				MARINE MAMMAL SCIENCE	JAN 2014	2014	30	1				122	138		10.1111/mms.12025			28	2.8
Spatial and temporal unpredictability of colony size in Cliff Swallows across 30 years	Brown, Charles R.; Brown, Mary Bomberger; Roche, Erin A.				ECOLOGICAL MONOGRAPHS	NOV 2013	2013	83	4				511	530		10.1890/12-2001.1			28	2.55
Age-specific responses to spring temperature in a migratory songbird: older females attempt more broods in warmer springs	Bulluck, L.; Huber, S.; Viverette, C.; Blem, C.				ECOLOGY AND EVOLUTION	SEP 2013	2013	3	10				3298	3306		10.1002/ece3.673			28	2.55
Effects of winter water temperature on mass loss in Baltic blue mussels: Implications for foraging sea ducks	Waldeck, P.; Larsson, K.				JOURNAL OF EXPERIMENTAL MARINE BIOLOGY AND ECOLOGY	JUN 2013	2013	444					24	30		10.1016/j.jembe.2013.03.007			28	2.55
Great tits lay increasingly smaller clutches than selected for: a study of climate- and density-related changes in reproductive traits	Ahola, Markus P.; Laaksonen, Toni; Eeva, Tapio; Lehikoinen, Esa				JOURNAL OF ANIMAL ECOLOGY	NOV 2009	2009	78	6				1298	1306		10.1111/j.1365-2656.2009.01596.x			28	1.87
Advanced breeding dates in relation to recent climate warming in a Mediterranean montane population of Blue Tits Cyanistes caeruleus	Potti, Jaime				JOURNAL OF ORNITHOLOGY	OCT 2009	2009	150	4				893	901		10.1007/s10336-009-0418-y			28	1.87
The phenology of sexual reproduction in Ginkgo biloba: Ecological and evolutionary implications	Del Tredici, Peter				BOTANICAL REVIEW	OCT-DEC 2007	2007	73	4				267	278		10.1663/0006-8101(2007)73[267:TPOSRI]2.0.CO;2			28	1.65
Egg color as an adaptation for thermoregulation	Westmoreland, David; Schmitz, Matthew; Burns, Kevin E.				JOURNAL OF FIELD ORNITHOLOGY	JUN 2007	2007	78	2				176	183		10.1111/j.1557-9263.2007.00101.x			28	1.65
Rapid and improved method for windowing eggs accessing the stage X chicken embryo	Andacht, T; Hu, W; Ivarie, R				MOLECULAR REPRODUCTION AND DEVELOPMENT	SEP 2004	2004	69	1				31	34		10.1002/mrd.20155			28	1.4
Nest stage, wind speed, and air temperature affect the nest defence behaviours of burrowing owls	Fisher, RJ; Poulin, RG; Todd, LD; Brigham, RM				CANADIAN JOURNAL OF ZOOLOGY-REVUE CANADIENNE DE ZOOLOGIE	MAY 2004	2004	82	5				707	713		10.1139/Z04-035			28	1.4
Antipredator responses of California ground squirrels to rattlesnakes and rattling sounds: the roles of sex, reproductive parity, and offspring age in assessment and decision-making rules	Swaisgood, RR; Rowe, MP; Owings, DH				BEHAVIORAL ECOLOGY AND SOCIOBIOLOGY	NOV 2003	2003	55	1				22	31		10.1007/s00265-003-0684-2			28	1.33
Do habitat characteristics influence predation on red grouse?	Thirgood, SJ; Redpath, SM; Campbell, S; Smith, A				JOURNAL OF APPLIED ECOLOGY	APR 2002	2002	39	2				217	225		10.1046/j.1365-2664.2002.00711.x			28	1.27
NECTAR DEPLETION AND ITS IMPLICATIONS FOR HONEYEATERS IN HEATHLAND NEAR SYDNEY	ARMSTRONG, DP				AUSTRALIAN JOURNAL OF ECOLOGY	MAR 1991	1991	16	1				99	109		10.1111/j.1442-9993.1991.tb01485.x			28	0.85
Breeding phenology and performance for four swallows over 57 years: relationships with temperature and precipitation	Imlay, Tara L.; Flemming, Joanna Mills; Saldanha, Sarah; Wheelwright, Nathaniel T.; Leonard, Marty L.				ECOSPHERE	APR 2018	2018	9	4						e02166	10.1002/ecs2.2166			27	4.5
Egg size investment in superb fairy-wrens: helper effects are modulated by climate	Langmore, N. E.; Bailey, L. D.; Heinsohn, R. G.; Russell, A. F.; Kilner, R. M.				PROCEEDINGS OF THE ROYAL SOCIETY B-BIOLOGICAL SCIENCES	NOV 30 2016	2016	283	1843						20161875	10.1098/rspb.2016.1875			27	3.38
The influence of climate on avian nest construction across large geographical gradients	Heenan, C. B.; Goodman, B. A.; White, C. R.				GLOBAL ECOLOGY AND BIOGEOGRAPHY	NOV 2015	2015	24	11				1203	1211		10.1111/geb.12378			27	3
Indirect effect of climate change: Shifts in ratsnake behavior alter intensity and timing of avian nest predation	DeGregorio, Brett A.; Westervelt, James D.; Weatherhead, Patrick J.; Sperry, Jinelle H.				ECOLOGICAL MODELLING	SEP 24 2015	2015	312					239	246		10.1016/j.ecolmodel.2015.05.031			27	3
Does the temporal mismatch hypothesis match in boreal populations?	Vatka, Emma; Rytkonen, Seppo; Orell, Markku				OECOLOGIA	OCT 2014	2014	176	2				595	605		10.1007/s00442-014-3022-7			27	2.7
Climate change and annual survival in a temperate passerine: partitioning seasonal effects and predicting future patterns	Gullett, Philippa; Evans, Karl L.; Robinson, Robert A.; Hatchwell, Ben J.				OIKOS	APR 2014	2014	123	4				389	400		10.1111/j.1600-0706.2013.00620.x			27	2.7
Resource allocation between growth and endothermy allows rapid nestling development at low feeding rates in a species under high nest predation	Wegrzyn, Ewa				JOURNAL OF AVIAN BIOLOGY	JUL 2013	2013	44	4				383	389		10.1111/j.1600-048X.2013.05846.x			27	2.45
Effects of Climate-Induced Changes in Parasitism, Predation and Predator-Predator Interactions on Reproduction and Survival of an Arctic Marine Bird	Gaston, Anthony J.; Elliott, Kyle H.				ARCTIC	MAR 2013	2013	66	1				43	51					27	2.45
EXPERIMENTAL EVIDENCE THAT BOTH TIMING AND PARENTAL QUALITY AFFECT BREEDING SUCCESS IN A ZOOPLANKTIVOROUS SEABIRD	Hipfner, J. Mark; McFarlane-Tranquilla, Laura A.; Addison, BriAnne				AUK	JAN 2010	2010	127	1				195	203		10.1525/auk.2009.09135			27	1.93
Selection of winter roosts in the Great Tit Parus major: influence of microclimate	Velky, Marek; Kanuch, Peter; Kristin, Anton				JOURNAL OF ORNITHOLOGY	JAN 2010	2010	151	1				147	153		10.1007/s10336-009-0436-9			27	1.93
Euphausiids in the diet of a North Pacific seabird: annual and seasonal variation and the role of ocean climate	Hipfner, J. Mark				MARINE ECOLOGY PROGRESS SERIES	2009	2009	390					277	289		10.3354/meps08209			27	1.8
Geographical and seasonal gradients in hatching failure in Eastern Bluebirds Sialia sialis reinforce clutch size trends	Cooper, CB; Hochachka, WM; Phillips, TB; Dhondt, AA				IBIS	APR 2006	2006	148	2				221	230		10.1111/j.1474-919x.2006.00500.x			27	1.5
Division of labor: Incubation and biparental care in house sparrows (Passer domesticus)	Bartlett, TL; Mock, DW; Schwagmeyer, PL				AUK	JUL 2005	2005	122	3				835	842		10.1642/0004-8038(2005)122[0835:DOLIAB]2.0.CO;2			27	1.42
POTENTIAL EFFECTS OF CLIMATIC-CHANGE ON A NEOTROPICAL MIGRANT LANDBIRD	RODENHOUSE, NL				CONSERVATION BIOLOGY	JUN 1992	1992	6	2				263	272		10.1046/j.1523-1739.1992.620263.x			27	0.84
Weighing the cost: the impact of serial heatwaves on body mass in a small Australian passerine	Sharpe, Lynda; Cale, Belinda; Gardner, Janet L.				JOURNAL OF AVIAN BIOLOGY	NOV 2019	2019	50	11						e02355	10.1111/jav.02355			26	5.2
DISCOVERY 2010: Spatial and temporal variability in a dynamic polar ecosystem	Tarling, G. A.; Ward, P.; Atkinson, A.; Collins, M. A.; Murphy, E. J.				DEEP-SEA RESEARCH PART II-TOPICAL STUDIES IN OCEANOGRAPHY	JAN 2012	2012	59					1	13		10.1016/j.dsr2.2011.10.001			26	2.17
Variable reproductive effort for two ptarmigan species in response to spring weather in a northern alpine ecosystem	Wilson, Scott; Martin, Kathy				JOURNAL OF AVIAN BIOLOGY	MAY 2010	2010	41	3				319	326		10.1111/j.1600-048X.2009.04945.x			26	1.86
Effects of Climate Change, Altered Sea-Ice Distribution and Seasonal Phenology on Marine Birds	Mallory, M. L.; Gaston, A. J.; Gilchrist, H. G.; Robertson, G. J.; Braune, B. M.			Ferguson, SH; Loseto, LL; Mallory, ML	LITTLE LESS ARCTIC: TOP PREDATORS IN THE WORLDS LARGEST NORTHERN INLAND SEA, HUDSON BAY	2010	2010						179	195		10.1007/978-90-481-9121-5_9			26	1.86
Temperature during egg formation and the effect of climate warming on egg size in a small songbird	Potti, Jaime				ACTA OECOLOGICA-INTERNATIONAL JOURNAL OF ECOLOGY	MAY-JUN 2008	2008	33	3				387	393		10.1016/j.actao.2008.02.003			26	1.63
Winter huddling groups in the striped mouse	Schradin, C.; Schubert, M.; Pillay, N.				CANADIAN JOURNAL OF ZOOLOGY	MAY 2006	2006	84	5				693	698		10.1139/Z06-048			26	1.44
Altitudinal variation in parental energy expenditure by white-crowned sparrows	Weathers, WW; Davidson, CL; Olson, CR; Morton, ML; Nur, N; Famula, TR				JOURNAL OF EXPERIMENTAL BIOLOGY	SEP 2002	2002	205	18				2915	2924					26	1.18
ROLE OF EXTRINSIC FACTORS IN THE CONTROL OF CLUTCH-SIZE IN THE BLUE TIT PARUS-CAERULEUS	HAYWOOD, S				IBIS	JAN 1993	1993	135	1				79	84		10.1111/j.1474-919X.1993.tb02812.x			26	0.84
FORAGING, HOME RANGE USE AND SOCIAL-BEHAVIOR OF A GROUP-LIVING RAIN-FOREST RAPTOR, THE RED-THROATED CARACARA DAPTRIUS-AMERICANUS	THIOLLAY, JM				IBIS	OCT 1991	1991	133	4				382	393		10.1111/j.1474-919X.1991.tb04586.x			26	0.79
Hot droughts compromise interannual survival across all group sizes in a cooperatively breeding bird	Bourne, Amanda R.; Cunningham, Susan J.; Spottiswoode, Claire N.; Ridley, Amanda R.				ECOLOGY LETTERS	DEC 2020	2020	23	12				1776	1788		10.1111/ele.13604			25	6.25
Nest microclimate during incubation affects posthatching development and parental care in wild birds	Mueller, Alexander J.; Miller, Kelly D.; Bowers, E. Keith				SCIENTIFIC REPORTS	MAR 26 2019	2019	9							5161	10.1038/s41598-019-41690-4			25	5
Warming springs and habitat alteration interact to impact timing of breeding and population dynamics in a migratory bird	Kentie, Rosemarie; Coulson, Tim; Hooijmeijer, Jos C. E. W.; Howison, Ruth A.; Loonstra, A. H. Jelle; Verhoeven, Mo A.; Both, Christiaan; Piersma, Theunis				GLOBAL CHANGE BIOLOGY	NOV 2018	2018	24	11				5292	5303		10.1111/gcb.14406			25	4.17
Climate change and bird reproduction: warmer springs benefit breeding success in boreal forest grouse	Wegge, Per; Rolstad, Jorund				PROCEEDINGS OF THE ROYAL SOCIETY B-BIOLOGICAL SCIENCES	NOV 15 2017	2017	284	1866						20171528	10.1098/rspb.2017.1528			25	3.57
Extreme spring conditions in the Arctic delay spring phenology of long-distance migratory songbirds	Boelman, Natalie T.; Krause, Jesse S.; Sweet, Shannan K.; Chmura, Helen E.; Perez, Jonathan H.; Gough, Laura; Wingfield, John C.				OECOLOGIA	SEP 2017	2017	185	1				69	80		10.1007/s00442-017-3907-3			25	3.57
Circumpolar dynamics of a marine top-predator track ocean warming rates	Descamps, Sebastien; Anker-Nilssen, Tycho; Barrett, Robert T.; Irons, David B.; Merkel, Flemming; Robertson, Gregory J.; Yoccoz, Nigel G.; Mallory, Mark L.; Montevecchi, William A.; Boertmann, David; Artukhin, Yuri; Christensen-Dalsgaard, Signe; Erikstad, Kjell-Einar; Gilchrist, H. Grant; Labansen, Aili L.; Lorentsen, Svein-Hakon; Mosbech, Anders; Olsen, Bergur; Petersen, Aevar; Rail, Jean-Franco…				GLOBAL CHANGE BIOLOGY	SEP 2017	2017	23	9				3770	3780		10.1111/gcb.13715			25	3.57
Experimental evidence and 43 years of monitoring data show that food limits reproduction in a food-caching passerine	Derbyshire, Rachael; Strickland, Dan; Norris, D. Ryan				ECOLOGY	NOV 2015	2015	96	11				3005	3015		10.1890/15-0191.1			25	2.78
A temperature-based monitoring of nest attendance patterns and disturbance effects during incubation by ground-nesting sandgrouse	Mougeot, F.; Benitez-Lopez, A.; Casas, F.; Garcia, J. T.; Vinuela, J.				JOURNAL OF ARID ENVIRONMENTS	MAR 2014	2014	102					89	97		10.1016/j.jaridenv.2013.11.010			25	2.5
A natural antipredation experiment: predator control and reduced sea ice increases colony size in a long-lived duck	Hanssen, Sveinn A.; Moe, Borge; Bardsen, Bard-Jorgen; Hanssen, Frank; Gabrielsen, Geir W.				ECOLOGY AND EVOLUTION	SEP 2013	2013	3	10				3554	3564		10.1002/ece3.735			25	2.27
Nest attentiveness in several Neotropical suboscine passerine birds with long incubation periods	Ricklefs, Robert E.; Brawn, Jeffrey				JOURNAL OF ORNITHOLOGY	JAN 2013	2013	154	1				145	154		10.1007/s10336-012-0880-9			25	2.27
Fluctuations in population composition dampen the impact of phenotypic plasticity on trait dynamics in superb fairy-wrens	van de Pol, Martijn; Osmond, Helen L.; Cockburn, Andrew				JOURNAL OF ANIMAL ECOLOGY	MAR 2012	2012	81	2				411	422		10.1111/j.1365-2656.2011.01919.x			25	2.08
Embryonic control of heart rate: Examining developmental patterns and temperature and oxygenation influences using embryonic avian models	Andrewartha, Sarah J.; Tazawa, Hiroshi; Burggren, Warren W.				RESPIRATORY PHYSIOLOGY & NEUROBIOLOGY	AUG 31 2011	2011	178	1			SI	84	96		10.1016/j.resp.2011.04.014			25	1.92
Seasonal weather effects on the common eider, a subarctic capital breeder, in Iceland over 55 years	Jonsson, Jon Einar; Gardarsson, Arnthor; Gill, Jennifer A.; Petersen, Aevar; Gunnarsson, Tomas Gretar				CLIMATE RESEARCH	MAY 2009	2009	38	3				237	248		10.3354/cr00790			25	1.67
Effect of nestbox type on occupancy and breeding biology of Tree Sparrows Passer montanus in central Spain	Garcia-Navas, Vicente; Arroyo, Luis; Sanz, Juan Jose; Diaz, Mario				IBIS	APR 2008	2008	150	2				356	364		10.1111/j.1474-919X.2008.00799.x			25	1.56
Habitat type determines the effects of disturbance on the breeding productivity of the Dartford Warbler Sylvia undata	Murison, Giselle; Bullock, James M.; Underhill-Day, John; Langston, Rowena; Brown, Andrew F.; Sutherland, William J.				IBIS	MAR 2007	2007	149			1		16	26		10.1111/j.1474-919X.2007.00660.x	Autumn Scientific Meeting on Birds and Recreational Disturbance	NOV 16, 2005	25	1.47
Spatial variation in anthropic and natural factors regulating the breeding success of the cinereous vulture (Aegypius monachus) in the SW Iberian Peninsula	Moran-lopez, R.; Sanchez, J. M.; Costillo, E.; Corbacho, C.; Villegas, A.				BIOLOGICAL CONSERVATION	JUN 2006	2006	130	2				169	182		10.1016/j.biocon.2005.12.011			25	1.39
Local survival of marbled murrelets in Central California: Roles of oceanographic processes, sex, and radiotagging	Peery, MZ; Beissinger, SR; Burkett, E; Newman, SH				JOURNAL OF WILDLIFE MANAGEMENT	2006	2006	70	1				78	88		10.2193/0022-541X(2006)70[78:LSOMMI]2.0.CO;2			25	1.39
Ontogeny of thermoregulatory mechanisms in king penguin chicks (Aptenodytes patagonicus)	Duchamp, C; Rouanet, JL; Barre, H				COMPARATIVE BIOCHEMISTRY AND PHYSIOLOGY A-MOLECULAR & INTEGRATIVE PHYSIOLOGY	APR 2002	2002	131	4				765	773	PII S1095-6433(02)00014-4	10.1016/S1095-6433(02)00014-4	6th International Workshop on Perinatal Development of Birds	OCT 12-16, 2000	25	1.14
Hidden keys to survival: the type, density, pattern and functional role of emperor penguin body feathers	Williams, Cassondra L.; Hagelin, Julie C.; Kooyman, Gerald L.				PROCEEDINGS OF THE ROYAL SOCIETY B-BIOLOGICAL SCIENCES	OCT 22 2015	2015	282	1817						20152033	10.1098/rspb.2015.2033			24	2.67
Black Sparrowhawk brooding behaviour in relation to chick age and weather variation in the recently colonised Cape Peninsula, South Africa	Katzenberger, Jakob; Tate, Gareth; Koeslag, Ann; Amar, Arjun				JOURNAL OF ORNITHOLOGY	OCT 2015	2015	156	4				903	913		10.1007/s10336-015-1199-0			24	2.67
Hydrologically driven ecosystem processes determine the distribution and persistence of ecosystem-specialist predators under climate change	Carroll, Matthew J.; Heinemeyer, Andreas; Pearce-Higgins, James W.; Dennis, Peter; West, Chris; Holden, Joseph; Wallage, Zoe E.; Thomas, Chris D.				NATURE COMMUNICATIONS	JUL 2015	2015	6							7851	10.1038/ncomms8851			24	2.67
Differential heat tolerance in nestlings suggests sympatric species may face different climate change risks	Catry, Ines; Catry, Teresa; Patto, Pedro; Franco, Aldina M. A.; Moreira, Francisco				CLIMATE RESEARCH	2015	2015	66	1				13	24		10.3354/cr01329			24	2.67
Parental efforts of an Arctic seabird, the little auk Alle alle, under variable foraging conditions	Kidawa, Dorota; Jakubas, Dariusz; Wojczulanis-Jakubas, Katarzyna; Stempniewicz, Lech; Trudnowska, Emilia; Boehnke, Rafal; Keslinka-Nawrot, Liliana; Blachowiak-Samolyk, Katarzyna				MARINE BIOLOGY RESEARCH	2015	2015	11	4				349	360		10.1080/17451000.2014.940974			24	2.67
Year-round effects of climate on demographic parameters of an arctic-nesting goose species	van Oudenhove, Louise; Gauthier, Gilles; Lebreton, Jean-Dominique				JOURNAL OF ANIMAL ECOLOGY	NOV 2014	2014	83	6				1322	1333		10.1111/1365-2656.12230			24	2.4
Poorer breeding by little penguins near Perth, Western Australia is correlated with above average sea surface temperatures and a stronger Leeuwin Current	Cannell, Belinda L.; Chambers, Lynda E.; Wooller, Ron D.; Bradley, J. Stuart				MARINE AND FRESHWATER RESEARCH	2012	2012	63	10				914	925		10.1071/MF12139			24	2
What prevents phenological adjustment to climate change in migrant bird species? Evidence against the arrival constraint hypothesis	Goodenough, Anne E.; Hart, Adam G.; Elliot, Simon L.				INTERNATIONAL JOURNAL OF BIOMETEOROLOGY	JAN 2011	2011	55	1				97	102		10.1007/s00484-010-0312-6			24	1.85
INFLUENCE OF SPRING TEMPERATURES AND INDIVIDUAL TRAITS ON REPRODUCTIVE TIMING AND SUCCESS IN A MIGRATORY WOODPECKER	Wiebe, Karen L.; Gerstmar, Heather				AUK	OCT 2010	2010	127	4				917	925		10.1525/auk.2010.10025			24	1.71
Climate warming and reproduction in Chinese alligators	Zhang, F.; Li, Y.; Guo, Z.; Murray, B. R.				ANIMAL CONSERVATION	APR 2009	2009	12	2				128	137		10.1111/j.1469-1795.2009.00232.x			24	1.6
Contrasting responses of migration strategies in two European thrushes to climate change	Rivalan, Philippe; Frederiksen, Morten; Lois, Gregoire; Julliard, Romain				GLOBAL CHANGE BIOLOGY	JAN 2007	2007	13	1				275	287		10.1111/j.1365-2486.2006.01290.x			24	1.41
Sperm Storage in the Female Reproductive Tract: A Conserved Reproductive Strategy for Better Fertilization Success	Matsuzaki, Mei; Sasanami, Tomohiro			Sasanami, T	AVIAN REPRODUCTION: FROM BEHAVIOR TO MOLECULES	2017	2017	1001					173	186		10.1007/978-981-10-3975-1_11			23	3.29
Interactive effects between nest microclimate and nest vegetation structure confirm microclimate thresholds for Lesser Prairie-Chicken nest survival	Grisham, Blake A.; Godar, Alixandra J.; Boal, Clint W.; Haukos, David A.				CONDOR	NOV 2016	2016	118	4				728	746		10.1650/CONDOR-16-38.1			23	2.88
Thermal tolerance may cause sexual segregation in sexually dimorphic species living in hot environments	Alonso, Juan C.; Salgado, Ivan; Palacin, Carlos				BEHAVIORAL ECOLOGY	MAY-JUN 2016	2016	27	3				717	724		10.1093/beheco/arv211			23	2.88
Strong cascading effect of weather conditions on prey availability and annual breeding performance in European bee-eaters Merops apiaster	Arbeiter, Susanne; Schulze, Martin; Tamm, Peter; Hahn, Steffen				JOURNAL OF ORNITHOLOGY	JAN 2016	2016	157	1				155	163		10.1007/s10336-015-1262-x			23	2.88
Proliferation of East Antarctic Adelie penguins in response to historical deglaciation	Younger, Jane; Emmerson, Louise; Southwell, Colin; Lelliott, Patrick; Miller, Karen				BMC EVOLUTIONARY BIOLOGY	NOV 18 2015	2015	15							236	10.1186/s12862-015-0502-2			23	2.56
Temperature-related geographical shifts among passerines: contrasting processes along poleward and equatorward range margins	Coristine, Laura E.; Kerr, Jeremy T.				ECOLOGY AND EVOLUTION	NOV 2015	2015	5	22				5162	5176		10.1002/ece3.1683			23	2.56
Limits to benthic feeding by eiders in a vital Arctic migration corridor due to localized prey and changing sea ice	Lovvorn, James R.; Rocha, Aariel R.; Jewett, Stephen C.; Dasher, Douglas; Oppel, Steffen; Powell, Abby N.				PROGRESS IN OCEANOGRAPHY	AUG 2015	2015	136				SI	162	174		10.1016/j.pocean.2015.05.014			23	2.56
Behavioural responses of great tits to experimental manipulation of nest temperature during incubation	Alvarez, Elena; Barba, Emilio				ORNIS FENNICA	2014	2014	91	4				220	230					23	2.3
Preferred Habitat of Breeding Birds May Be Compromised by Climate Change: Unexpected Effects of an Exceptionally Cold, Wet Spring	Whitehouse, Michael J.; Harrison, Nancy M.; Mackenzie, Julia; Hinsley, Shelley A.				PLOS ONE	SEP 18 2013	2013	8	9						e75536	10.1371/journal.pone.0075536			23	2.09
Long-term breeding phenology shift in royal penguins	Hindell, Mark A.; Bradshaw, Corey J. A.; Brook, Barry W.; Fordham, Damien A.; Kerry, Knowles; Hull, Cindy; McMahon, Clive R.				ECOLOGY AND EVOLUTION	JUL 2012	2012	2	7				1563	1571		10.1002/ece3.281			23	1.92
Predator-induced female behavior in the absence of male incubation feeding: an experimental study	Ibanez-Alamo, J. D.; Soler, M.				BEHAVIORAL ECOLOGY AND SOCIOBIOLOGY	JUL 2012	2012	66	7				1067	1073		10.1007/s00265-012-1357-9			23	1.92
Age Affects the Expression of Maternal Care and Subsequent Behavioural Development of Offspring in a Precocial Bird	Pittet, Florent; Coignard, Maud; Houdelier, Cecilia; Richard-Yris, Marie-Annick; Lumineau, Sophie				PLOS ONE	MAY 11 2012	2012	7	5						e36835	10.1371/journal.pone.0036835			23	1.92
Lifetime individual plasticity in body condition of a migratory bird	Balbontin, Javier; Moller, Anders Pape; Hermosell, Ignacio G.; Marzal, Alfonso; Reviriego, Maribel; De Lope, Florentino				BIOLOGICAL JOURNAL OF THE LINNEAN SOCIETY	FEB 2012	2012	105	2				420	434		10.1111/j.1095-8312.2011.01800.x			23	1.92
PARENTAL BEHAVIOR CONTROLS INCUBATION PERIOD AND ASYNCHRONY OF HATCHING IN MAGELLANIC PENGUINS	Rebstock, Ginger A.; Boersma, P. Dee				CONDOR	MAY 2011	2011	113	2				316	325		10.1525/cond.2011.100162			23	1.77
Tits on the move: exploring the impact of environmental change on blue tit and great tit migration distance	Smallegange, Isabel M.; Fiedler, Wolfgang; Koeppen, Ulrich; Geiter, Olaf; Bairlein, Franz				JOURNAL OF ANIMAL ECOLOGY	MAR 2010	2010	79	2				350	357		10.1111/j.1365-2656.2009.01643.x			23	1.64
Maximising trapping efficiency in reptile surveys: the role of seasonality, weather conditions and moon phase on capture success	Spence-Bailey, Lisa M.; Nimmo, Dale G.; Kelly, Luke T.; Bennett, Andrew F.; Clarke, Michael F.				WILDLIFE RESEARCH	2010	2010	37	2				104	115		10.1071/WR09157			23	1.64
Daily patterns of nest visits are correlated with ambient temperature in the Northern Wheatear	Low, Matthew; Eggers, Sonke; Arlt, Debora; Part, Tomas				JOURNAL OF ORNITHOLOGY	OCT 2008	2008	149	4				515	519		10.1007/s10336-008-0300-3			23	1.44
Interannual dietary changes and demographic consequences in breeding blue petrels from Kerguelen Islands	Connan, Maelle; Mayzaud, Patrick; Trouve, Colette; Barbraud, Christophe; Cherel, Yves				MARINE ECOLOGY PROGRESS SERIES	2008	2008	373					123	135		10.3354/meps07723			23	1.44
Distribution and habitat use of Ross's and lesser snow geese during late brood rearing	Slattery, Stuart M.; Alisauskas, Ray T.				JOURNAL OF WILDLIFE MANAGEMENT	SEP 2007	2007	71	7				2230	2237		10.2193/2005-502			23	1.35
Long-distance migration timing of Tringa sandpipers adjusted to recent climate change	Anthes, N				BIRD STUDY	NOV 2004	2004	51		3			203	211		10.1080/00063650409461355			23	1.15
THE BREEDING BIOLOGY OF THE WHITE-WINGED FAIRY-WREN MALURUS-LEUCOPTERUS-LEUCONOTUS IN A WESTERN-AUSTRALIAN COASTAL HEATHLAND	ROWLEY, I; RUSSELL, E				EMU	SEP 1995	1995	95		3			175	184		10.1071/MU9950175			23	0.79
EFFECTS OF CHANGES IN AGRICULTURAL LANDSCAPE ON A BREEDING POPULATION OF LINNETS ACANTHIS-CANNABINA L LIVING IN ADJACENT HEATHLAND	EYBERT, MC; CONSTANT, P; LEFEUVRE, JC				BIOLOGICAL CONSERVATION	1995	1995	74	3				195	202		10.1016/0006-3207(95)00030-8			23	0.79
Avian Reproduction in a Warming World	Andreasson, Fredrik; Nilsson, Jan-Ake; Nord, Andreas				FRONTIERS IN ECOLOGY AND EVOLUTION	OCT 8 2020	2020	8							576331	10.3389/fevo.2020.576331			22	5.5
Arctic greening and bird nest predation risk across tundra ecotones	Ims, Rolf A.; Henden, John-Andre; Stromeng, Marita A.; Thingnes, Anders, V; Garmo, Mari J.; Jepsen, Jane U.				NATURE CLIMATE CHANGE	AUG 2019	2019	9	8				607	+		10.1038/s41558-019-0514-9			22	4.4
Avian influenza virus ecology and evolution through a climatic lens	Morin, Cory W.; Stoner-Duncan, Benjamin; Winker, Kevin; Scotch, Matthew; Hess, Jeremy J.; Meschke, John S.; Ebi, Kristie L.; Rabinowitz, Peter M.				ENVIRONMENT INTERNATIONAL	OCT 2018	2018	119					241	249		10.1016/j.envint.2018.06.018			22	3.67
Experimental manipulation of temperature reduce ectoparasites in nests of blue tits Cyanistes caeruleus	Castano-Vazquez, Francisco; Martinez, Javier; Merino, Santiago; Lozano, Marco				JOURNAL OF AVIAN BIOLOGY	AUG 2018	2018	49	8						e01695	10.1111/jav.01695			22	3.67
Effects of temperature and precipitation on grassland bird nesting success as mediated by patch size	Zuckerberg, Benjamin; Ribic, Christine A.; McCauley, Lisa A.				CONSERVATION BIOLOGY	AUG 2018	2018	32	4				872	882		10.1111/cobi.13089			22	3.67
Climate as a driver of phenological change in southern seabirds	Chambers, Lynda E.; Dann, Peter; Cannell, Belinda; Woehler, Eric J.				INTERNATIONAL JOURNAL OF BIOMETEOROLOGY	MAY 2014	2014	58	4				603	612		10.1007/s00484-013-0711-6			22	2.2
Factors limiting reproductive performance and nestling sex ratio in the Lesser Spotted Eagle Aquila pomarina at the northern limit of its range: the impact of weather and prey abundance	Vaeli, Uelo				ACTA ORNITHOLOGICA	WIN 2012	2012	47	2				157	168		10.3161/000164512X662269			22	1.83
Storms and heat limit the nest success of Bank Cormorants: implications of future climate change for a surface-nesting seabird in southern Africa	Sherley, Richard B.; Ludynia, Katrin; Underhill, Les G.; Jones, Rian; Kemper, Jessica				JOURNAL OF ORNITHOLOGY	APR 2012	2012	153	2				441	455		10.1007/s10336-011-0760-8			22	1.83
SPECIAL SECTION: RANGEWIDE ECOLOGY OF THE DECLINING RUSTY BLACKBIRD RUSTY BLACKBIRD: MYSTERIES OF A SPECIES IN DECLINE	Greenberg, Russell; Matsuoka, Steven M.				CONDOR	NOV 2010	2010	112	4				770	777		10.1525/cond.2010.100153			22	1.57
The effects of heat stress, predation risk and parental investment on Malaysian plover nest return times following a human disturbance	Yasue, Mai; Dearden, Philip				BIOLOGICAL CONSERVATION	OCT 2006	2006	132	4				472	480		10.1016/j.biocon.2006.04.038			22	1.22
THE EFFECT OF FEATHER NEST LINING ON REPRODUCTION IN THE SWALLOW HIRUNDO-RUSTICA	MOLLER, AP				ORNIS SCANDINAVICA	OCT-DEC 1991	1991	22	4				396	400		10.2307/3676514			22	0.67
STATE OF THE CALIFORNIA CURRENT 2018-19: A NOVEL ANCHOVY REGIME AND A NEW MARINE HEAT WAVE?	Thompson, Andrew R.; Schroeder, Isaac D.; Bograd, Steven J.; Hazen, Elliott L.; Jacox, Michael G.; Leasing, Andrew; Wells, Brian K.; Largier, John; Fisher, Jennifer L.; Jacobson, Kym C.; Zeman, Samantha M.; Bjorkstedt, Eric P.; Robertson, Roxanne R.; Kahru, Mati; Goericke, Ralf; Peabody, Clare E.; Baumgartner, Timothy R.; Lavaniegos, Bertha E.; Miranda, Luis E.; Gomez-Ocampo, Eliana; Gomez-Valdes…				CALIFORNIA COOPERATIVE OCEANIC FISHERIES INVESTIGATIONS REPORTS	DEC 2019	2019	60					1	65					21	4.2
Density-dependent and phenological mismatch effects on growth and survival in lesser snow and Ross's goslings	Ross, Megan V.; Alisauskas, Ray T.; Douglas, David C.; Kellett, Dana K.; Drake, Kiel L.				JOURNAL OF AVIAN BIOLOGY	DEC 2018	2018	49	12						e01748	10.1111/jav.01748			21	3.5
An empirical test of the relative and combined effects of land-cover and climate change on local colonization and extinction	Yalcin, Semra; Leroux, Shawn James				GLOBAL CHANGE BIOLOGY	AUG 2018	2018	24	8				3849	3861		10.1111/gcb.14169			21	3.5
Projected changes in prevailing winds for transatlantic migratory birds under global warming	La Sorte, Frank A.; Fink, Daniel				JOURNAL OF ANIMAL ECOLOGY	MAR 2017	2017	86	2				273	284		10.1111/1365-2656.12624			21	3
Changed Arctic-alpine food web interactions under rapid climate warming: implication for ptarmigan research	Henden, John-Andre; Ims, Rolf Anker; Fuglei, Eva; Pedersen, Ashild Onvik				WILDLIFE BIOLOGY	2017	2017								wlb.00240	10.2981/wlb.00240			21	3
Environmental Predictors of Seabird Wrecks in a Tropical Coastal Area	Tavares, Davi Castro; de Moura, Jailson Fulgencio; Siciliano, Salvatore				PLOS ONE	DEC 16 2016	2016	11	12						e0168717	10.1371/journal.pone.0168717			21	2.63
Endocrine consequences of an acute stress under different thermal conditions: A study of corticosterone, prolactin, and thyroid hormones in the pigeon (Columbia livia)	Angelier, Frederic; Parenteau, Charline; Ruault, Stephanie; Angelier, Nicole				COMPARATIVE BIOCHEMISTRY AND PHYSIOLOGY A-MOLECULAR & INTEGRATIVE PHYSIOLOGY	JUN 2016	2016	196					38	45		10.1016/j.cbpa.2016.02.010			21	2.63
Foraging behavior of a high-Arctic zooplanktivorous alcid, the little auk, at the southern edge of its breeding range	Jakubas, Dariusz; Iliszko, Lech M.; Strom, Hallvard; Darecki, Miroslaw; Jerstad, Kurt; Stempniewicz, Lech				JOURNAL OF EXPERIMENTAL MARINE BIOLOGY AND ECOLOGY	FEB 2016	2016	475					89	99		10.1016/j.jembe.2015.11.010			21	2.63
Up and down or how to stay in the bay: retentive strategies of Olympia oyster larvae in a shallow estuary	Peteiro, Laura G.; Shanks, Alan L.				MARINE ECOLOGY PROGRESS SERIES	JUN 18 2015	2015	530					103	117		10.3354/meps11283			21	2.33
Experimental pyrethroid treatment underestimates the effects of ectoparasites in cavity-nesting birds due to toxicity	Lopez-Arrabe, Jimena; Cantarero, Alejandro; Perez-Rodriguez, Lorenzo; Palma, Antonio; Moreno, Juan				IBIS	JUL 2014	2014	156	3				606	614		10.1111/ibi.12160			21	2.1
Do Blue Tits Cyanistes caeruleus synchronize reproduction with caterpillar peaks in a primeval forest?	Wesolowski, Tomasz; Rowinski, Patryk				BIRD STUDY	APR 3 2014	2014	61	2				231	245		10.1080/00063657.2014.899307			21	2.1
Climate and mammalian life histories	Toekoelyi, Jacint; Schmidt, Julia; Barta, Zoltan				BIOLOGICAL JOURNAL OF THE LINNEAN SOCIETY	APR 2014	2014	111	4				719	736		10.1111/bij.12238			21	2.1
Impact of climate change and prey abundance on nesting success of a top predator, the goshawk	Lehikoinen, Aleksi; Linden, Andreas; Byholm, Patrik; Ranta, Esa; Saurola, Pertti; Valkama, Jari; Kaitala, Veijo; Linden, Harto				OECOLOGIA	JAN 2013	2013	171	1				283	293		10.1007/s00442-012-2411-z			21	1.91
Sex and rank in competitive brood hierarchies influence stress levels in nestlings of a sexually dimorphic bird	Blanco, Guillermo; Frias, Oscar; Martinez, Javier; Lemus, Jesus A.; Merino, Ruben; Jimenez, Begona				BIOLOGICAL JOURNAL OF THE LINNEAN SOCIETY	JUL 2006	2006	88	3				383	390		10.1111/j.1095-8312.2006.00625.x			21	1.17
State-dependent behaviour in breeding barn swallows (Hirundo rustica): consequences for reproductive effort	Spencer, KA; Bryant, DM				PROCEEDINGS OF THE ROYAL SOCIETY B-BIOLOGICAL SCIENCES	FEB 22 2002	2002	269	1489				403	410		10.1098/rspb.2001.1871			21	0.95
The effect of food restriction on morphological and metabolic development in two lines of growing Japanese quail chicks	van der Ziel, CE; Visser, GH				PHYSIOLOGICAL AND BIOCHEMICAL ZOOLOGY	JAN-FEB 2001	2001	74	1				52	65		10.1086/319314			21	0.91
Habitat selection by golden plover Pluvialis apricaria chicks	Whittingham, MJ; Percival, SM; Brown, AF				BASIC AND APPLIED ECOLOGY	2001	2001	2	2				177	191		10.1078/1439-1791-00049			21	0.91
ADVANTAGES OF HATCHING SYNCHRONY IN THE PIED FLYCATCHER FICEDULA-HYPOLEUCA	HILLSTROM, L; OLSSON, K				JOURNAL OF AVIAN BIOLOGY	AUG 1994	1994	25	3				205	214		10.2307/3677076			21	0.7
Heat dissipation capacity influences reproductive performance in an aerial insectivore	Tapper, Simon; Nocera, Joseph J.; Burness, Gary				JOURNAL OF EXPERIMENTAL BIOLOGY	MAY 2020	2020	223	10						jeb222232	10.1242/jeb.222232			20	5
The global distribution of avian eggshell colours suggest a thermoregulatory benefit of darker pigmentation	Wisocki, Phillip A.; Kennelly, Patrick; Rivera, Indira Rojas; Cassey, Phillip; Burkey, Mark L.; Hanley, Daniel				NATURE ECOLOGY & EVOLUTION	JAN 2020	2020	4	1				148	+		10.1038/s41559-019-1003-2			20	5
Evolution of parental activity at the nest is shaped by the risk of nest predation and ambient temperature across bird species	Matysiokova, Beata; Remes, Vladimir				EVOLUTION	OCT 2018	2018	72	10				2214	2224		10.1111/evo.13580			20	3.33
Multiple stressors: modeling the effect of pollution, climate, and predation on viability of a sub-arctic marine bird	Bardsen, Bard-Jorgen; Hanssen, Sveinn Are; Bustnes, Jan Ove				ECOSPHERE	JUL 2018	2018	9	7						e02342	10.1002/ecs2.2342			20	3.33
Investigation of a Largescale Common Murre (Uria aalge) Mortality Event in California, USA, in 2015	Gibble, Corinne; Duerr, Rebecca; Bodenstein, Barbara; Lindquist, Kirsten; Lindsey, Jackie; Beck, Jessie; Henkel, Laird; Roletto, Jan; Harvey, Jim; Kudela, Raphael				JOURNAL OF WILDLIFE DISEASES	JUL 2018	2018	54	3				569	574		10.7589/2017-07-179			20	3.33
Effects of extreme thermal conditions on plasticity in breeding phenology and double-broodedness of Great Tits and Blue Tits in central Poland in 2013 and 2014	Gladalski, Michal; Banbura, Miroslawa; Kalinski, Adam; Markowski, Marcin; Skwarska, Joanna; Wawrzyniak, Jarosaw; Zielinski, Piotr; Banbura, Jerzy				INTERNATIONAL JOURNAL OF BIOMETEOROLOGY	NOV 2016	2016	60	11				1795	1800		10.1007/s00484-016-1152-9			20	2.5
Male experience buffers female laying date plasticity in a winter-breeding, food-storing passerine	Whelan, Shannon; Strickland, Dan; Morand-Ferron, Julie; Norris, D. Ryan				ANIMAL BEHAVIOUR	NOV 2016	2016	121					61	70		10.1016/j.anbehav.2016.08.014			20	2.5
Warm oceanographic anomalies and fishing pressure drive seabird nesting north	Velarde, Enriqueta; Ezcurra, Exequiel; Horn, Michael H.; Patton, Robert T.				SCIENCE ADVANCES	JUN 2015	2015	1	5							10.1126/sciadv.1400210			20	2.22
Spring phenology and timing of breeding in short-distance migrant birds: phenotypic responses and offspring recruitment patterns in common goldeneyes	Clark, Robert G.; Poysa, Hannu; Runko, Pentti; Paasivaara, Antti				JOURNAL OF AVIAN BIOLOGY	SEP 2014	2014	45	5				457	465		10.1111/jav.00290			20	2
Energetic consequences of a major change in habitat use: endangered Brent Geese Branta bernicla hrota losing their main food resource	Clausen, Kevin Kuhlmann; Clausen, Preben; Faelled, Casper Caesar; Mouritsen, Kim Norgaard				IBIS	OCT 2012	2012	154	4				803	814		10.1111/j.1474-919X.2012.01265.x			20	1.67
Climatic effects on breeding seabirds of the northern Japan Sea	Watanuki, Yutaka; Ito, Motohiro				MARINE ECOLOGY PROGRESS SERIES	2012	2012	454					183	196		10.3354/meps09627			20	1.67
Nest Success of Grassland Sparrows on Reclaimed Surface Mines	Stauffer, Glenn E.; Diefenbach, Duane R.; Marshall, Matthew R.; Brauning, Daniel W.				JOURNAL OF WILDLIFE MANAGEMENT	APR 2011	2011	75	3				548	557		10.1002/jwmg.70			20	1.54
Understanding Declines in Rusty Blackbirds	Greenberg, Russell; Demarest, Dean W.; Matsuoka, Steven M.; Mettke-Hofmann, Claudia; Evers, David; Hamel, Paul B.; Luscier, Jason; Powell, Luke L.; Shaw, David; Avery, Michael L.; Hobson, Keith A.; Blancher, Peter J.; Niven, Daniel K.			Wells, JV	BOREAL BIRDS OF NORTH AMERICA: A HEMISPHERIC VIEW OF THEIR CONSERVATION LINKS AND SIGNIFICANCE	2011	2011		41				107	125					20	1.54
Recent impacts of anthropogenic climate change on a higher marine predator in western Britain	Riou, Samuel; Gray, Catherine M.; Brooke, M. de L.; Quillfeldt, Petra; Masello, Juan F.; Perrins, Christopher; Hamer, Keith C.				MARINE ECOLOGY PROGRESS SERIES	2011	2011	422					105	112		10.3354/meps08968			20	1.54
Long-term variability in the abundance of Antarctic fur seals Arctocephalus gazella at Signy Island, South Orkneys	Waluda, Claire M.; Gregory, Susan; Dunn, Michael J.				POLAR BIOLOGY	MAR 2010	2010	33	3				305	312		10.1007/s00300-009-0706-2			20	1.43
THE FUNCTION OF FEATHERS IN TREE SWALLOW NESTS: INSULATION OR ECTOPARASITE BARRIER?	Stephenson, Sarah; Hannon, Susan; Proctor, Heather				CONDOR	AUG 2009	2009	111	3				479	487		10.1525/cond.2009.090074			20	1.33
NEST-SITE SELECTION IN A POSTFIRE LANDSCAPE: DO PARENTS MAKE TRADEOFFS BETWEEN MICROCLIMATE AND PREDATION RISK?	Robertson, Bruce A.				AUK	JUL 2009	2009	126	3				500	510		10.1525/auk.2009.08148			20	1.33
Causes of reduced clutch size in a tidal marsh endemic	Olsen, Brian J.; Felch, Joshua M.; Greenberg, Russell; Walters, Jeffrey R.				OECOLOGIA	DEC 2008	2008	158	3				421	435		10.1007/s00442-008-1148-1			20	1.25
Does El Nino affect survival rate of Mediterranean populations of Cory's Shearwater?	Brichetti, P; Foschi, UF; Boano, G				WATERBIRDS	2000	2000	23	2				147	154					20	0.83
Correlation between egg size and clutch size in the Pied Flycatcher Ficedula hypoleuca in cold and warm summers	Jarvinen, A				IBIS	OCT 1996	1996	138	4				620	623					20	0.71
MEGAPODES - RECENT IDEAS ON ORIGINS, ADAPTATIONS AND REPRODUCTION	JONES, D; BIRKS, S				TRENDS IN ECOLOGY & EVOLUTION	MAR 1992	1992	7	3				88	91		10.1016/0169-5347(92)90247-9			20	0.63
Effect of nest characteristics on thermal properties, clutch size, and reproductive performance for an open-cup nesting songbird	Akresh, Michael E.; Ardia, Daniel R.; King, David I.				AVIAN BIOLOGY RESEARCH	MAY 2017	2017	10	2				107	118		10.3184/175815617X14878495604724			19	2.71
Long-term trends in abundance and breeding success of red grouse and hen harriers in relation to changing management of a Scottish grouse moor	Ludwig, Sonja C.; Roos, Staffan; Bubb, Damian; Baines, Dave				WILDLIFE BIOLOGY	2017	2017								wlb.00246	10.2981/wlb.00246			19	2.71
The interacting effects of food, spring temperature, and global climate cycles on population dynamics of a migratory songbird	Townsend, Andrea K.; Cooch, Evan G.; Sillett, T. Scott; Rodenhouse, Nicholas L.; Holmes, Richard T.; Webster, Michael S.				GLOBAL CHANGE BIOLOGY	FEB 2016	2016	22	2				544	555		10.1111/gcb.13053			19	2.38
The Influence of Weather and Lemmings on Spatiotemporal Variation in the Abundance of Multiple Avian Guilds in the Arctic	Robinson, Barry G.; Franke, Alastair; Derocher, Andrew E.				PLOS ONE	JUL 1 2014	2014	9	7						e101495	10.1371/journal.pone.0101495			19	1.9
Predators and predation rates of Skylark Alauda arvensis and Woodlark Lullula arborea nests in a semi-natural area in The Netherlands	Praus, Libor; Hegemann, Arne; Tieleman, B. Irene; Weidinger, Karel				ARDEA	SPR 2014	2014	102	1				87	94		10.5253/078.102.0112			19	1.9
Individual birds advance offspring hatching in response to increased temperature after the start of laying	Vedder, Oscar				OECOLOGIA	NOV 2012	2012	170	3				619	628		10.1007/s00442-012-2335-7			19	1.58
Temperature-related increases in grass growth and greater competition for food drive earlier migrational departure of wintering Whooper Swans	Stirnemann, Rebecca L.; O'Halloran, John; Ridgway, Margaret; Donnelly, Alison				IBIS	JUL 2012	2012	154	3				542	553		10.1111/j.1474-919X.2012.01230.x			19	1.58
Cross-Generational Effects of Climate Change on Expression of a Sexually Selected Trait	Scordato, Elizabeth S. C.; Bontrager, Alexa L.; Price, Trevor D.				CURRENT BIOLOGY	JAN 10 2012	2012	22	1				78	82		10.1016/j.cub.2011.11.044			19	1.58
Variation in the relationship between lay date and clutch size in three cavity-nesting woodland passerines	Goodenough, Anne E.; Elliot, Simon L.; Maitland, David P.; Hart, Adam G.				ACTA ORNITHOLOGICA	SUM 2009	2009	44	1				27	36		10.3161/000164509X464858			19	1.27
Foraging areas of breeding blue-footed boobies Sula nebouxii in northern Peru, as determined by direction recorders	Zavalaga, Carlos B.; Benvenuti, Silvano; Dall'Antonia, Luigi; Emslie, Steven D.				JOURNAL OF AVIAN BIOLOGY	JUL 2008	2008	39	4				405	412		10.1111/j.2008.0908-8857.04275.x			19	1.19
Proximate causes and fitness consequences of hatching failure in lesser kestrels Falco naumanni	Serrano, D; Tella, JL; Ursua, E				JOURNAL OF AVIAN BIOLOGY	MAY 2005	2005	36	3				242	250		10.1111/j.0908-8857.2005.03395.x			19	1
The influence of nest size on heat loss of Penduline Tit eggs	Szentirmai, I; Szekely, T; Liker, A				ACTA ZOOLOGICA ACADEMIAE SCIENTIARUM HUNGARICAE	2005	2005	51	1				59	66					19	1
Male parental care in Greater Rheas (Rhea americana) in Argentina	Fernandez, GJ; Reboreda, JC				AUK	APR 2003	2003	120	2				418	428		10.1093/auk/120.2.418			19	0.9
How much energy do barn owls (Tyto alba) save by roosting?	McCafferty, DJ; Moncrieff, JB; Taylor, IR				JOURNAL OF THERMAL BIOLOGY	JUN 2001	2001	26	3				193	203		10.1016/S0306-4565(00)00042-5			19	0.83
Flexibility of little auks foraging in various oceanographic features in a changing Arctic	Jakubas, Dariusz; Wojczulanis-Jakubas, Katarzyna; Iliszko, Lech M.; Kidawa, Dorota; Boehnke, Rafal; Blachowiak-Samolyk, Katarzyna; Stempniewicz, Lech				SCIENTIFIC REPORTS	MAY 19 2020	2020	10	1						8283	10.1038/s41598-020-65210-x			18	4.5
Variation in the timing of avian egg-laying in relation to climate	Duursma, Daisy Englert; Gallagher, Rachael, V; Griffith, Simon C.				ECOGRAPHY	MAR 2019	2019	42	3				565	577		10.1111/ecog.03602			18	3.6
Delayed herbivory by migratory geese increases summer-long CO2 uptake in coastal western Alaska	Leffler, A. Joshua; Beard, Karen H.; Kelsey, Katharine C.; Choi, Ryan T.; Schmutz, Joel A.; Welker, Jeffrey M.				GLOBAL CHANGE BIOLOGY	JAN 2019	2019	25	1				277	289		10.1111/gcb.14473			18	3.6
The non-linear, interactive effects of population density and climate drive the geographical patterns of waterfowl survival	Zhao, Qing; Boomer, G. Scott; Kendall, William L.				BIOLOGICAL CONSERVATION	MAY 2018	2018	221					1	9		10.1016/j.biocon.2018.02.024			18	3
Incubation temperature influences the behavioral traits of a young precocial bird	Hope, Sydney F.; Kennamer, Robert A.; Moore, Ignacio T.; Hopkins, William A.				JOURNAL OF EXPERIMENTAL ZOOLOGY PART A-ECOLOGICAL AND INTEGRATIVE PHYSIOLOGY	APR-JUN 2018	2018	329	4-5				191	202		10.1002/jez.2176			18	3
Delayed egg-laying and shortened incubation duration of Arctic-breeding shorebirds coincide with climate cooling	Kwon, Eunbi; English, Willow B.; Weiser, Emily L.; Franks, Samantha E.; Hodkinson, David J.; Lank, David B.; Sandercock, Brett K.				ECOLOGY AND EVOLUTION	JAN 2018	2018	8	2				1339	1351		10.1002/ece3.3733			18	3
Effects of flyway-wide weather conditions and breeding habitat on the breeding abundance of migratory boreal waterbirds	Pavon-Jordan, Diego; Santangeli, Andrea; Lehikoinen, Aleksi				JOURNAL OF AVIAN BIOLOGY	JUL 2017	2017	48	7				988	996		10.1111/jav.01125			18	2.57
The Effects of Supplementary Food on the Breeding Performance of Eurasian Reed Warblers Acrocephalus scirpaceus; Implications for Climate Change Impacts	Vafidis, James O.; Vaughan, Ian P.; Jones, T. Hefin; Facey, Richard J.; Parry, Rob; Thomas, Robert J.				PLOS ONE	JUL 28 2016	2016	11	7						e0159933	10.1371/journal.pone.0159933			18	2.25
ECOLOGICAL AND SCALING ANALYSIS OF THE ENERGY EXPENDITURE OF REST, ACTIVITY, FLIGHT, AND EVAPORATIVE WATER LOSS IN PASSERIFORMES AND NON-PASSERIFORMES IN RELATION TO SEASONAL MIGRATIONS AND TO THE OCCUPATION OF BOREAL STATIONS IN HIGH AND MODERATE LATITUDES	Gavrilov, Valery M.				QUARTERLY REVIEW OF BIOLOGY	JUN 2014	2014	89	2				107	150		10.1086/676046			18	1.8
Life History Plasticity of a Tropical Seabird in Response to El Nino Anomalies during Early Life	Ancona, Sergio; Drummond, Hugh				PLOS ONE	SEP 4 2013	2013	8	9						e72665	10.1371/journal.pone.0072665			18	1.64
Flexibility and constraints in the molt schedule of long-distance migratory shorebirds: causes and consequences	Barshep, Yahkat; Minton, Clive D. T.; Underhill, Les G.; Erni, Birgit; Tomkovich, Pavel				ECOLOGY AND EVOLUTION	JUL 2013	2013	3	7				1967	1976		10.1002/ece3.612			18	1.64
Behavioral and life history responses to extreme climatic conditions: Studies on a migratory songbird	Moller, A. P.				CURRENT ZOOLOGY	2011	2011	57	3				351	362		10.1093/czoolo/57.3.351			18	1.38
Home Range Size and Movements of Greater Prairie-Chickens	Patten, Michael A.; Pruett, Christin L.; Wolfe, Donald H.			Sandercock, BK; Martin, K; Segelbacher, G	ECOLOGY, CONSERVATION, AND MANAGEMENT OF GROUSE	2011	2011		39				51	62					18	1.38
The diet of red-tailed phascogales in a trial translocation at Alice Springs Desert Park, Northern Territory, Australia	Stannard, H. J.; Caton, W.; Old, J. M.				JOURNAL OF ZOOLOGY	APR 2010	2010	280	4				326	331		10.1111/j.1469-7998.2009.00658.x			18	1.29
Spatial and temporal variation in the breeding of Masked Lapwings (Vanellus miles) in Australia	Chambers, Lynda E.; Gibbs, Heather; Weston, Michael A.; Ehmke, Glenn C.				EMU-AUSTRAL ORNITHOLOGY	2008	2008	108	2				115	124		10.1071/MU07064			18	1.13
Late summer and fall nesting in the acorn Woodpecker and other North American terrestrial birds	Koenig, Walter D.; Stahl, Justyn T.				CONDOR	MAY 2007	2007	109	2				334	350		10.1650/0010-5422(2007)109[334:LSAFNI]2.0.CO;2			18	1.06
Preferential incubation positions for different sized eggs and their influence on incubation period and hatching asynchrony in Snares crested (Eudyptes robustus) and yellow-eyed penguins (Megadyptes antipodes)	Massaro, M; Davis, LS				BEHAVIORAL ECOLOGY AND SOCIOBIOLOGY	SEP 2004	2004	56	5				426	434		10.1007/s00265-004-0803-8			18	0.9
Breeding ecology of Richard's Pipit (Anthus novaeseelandiae) in the Snowy Mountains	Norment, CJ; Green, K				EMU-AUSTRAL ORNITHOLOGY	2004	2004	104	4				327	336		10.1071/MU04006			18	0.9
Bird migration: Genetic programs with high adaptability	Berthold, P				ZOOLOGY-ANALYSIS OF COMPLEX SYSTEMS	1998	1998	101	4				235	245			91st Annual Meeting of the Deutsche-Zoologische-Gesellschaft	JUN 01-04, 1998	18	0.69
Hatching dates of waders and mowing dates in intensively exploited grassland areas in different years	Kruk, M; Noordervliet, MAW; terKeurs, WJ				BIOLOGICAL CONSERVATION	1996	1996	77	2-3				213	218		10.1016/0006-3207(95)00128-X			18	0.64
INFLUENCE OF WEATHER CONDITIONS ON PALLID SWIFT APUS-PALLIDUS BREEDING SUCCESS	CUCCO, M; MALACARNE, G; ORECCHIA, G; BOANO, G				ECOGRAPHY	APR-JUN 1992	1992	15	2				184	189		10.1111/j.1600-0587.1992.tb00022.x			18	0.56
BEHAVIORAL THERMOREGULATION AND IMMOBILIZATION - CONFLICTING DEMANDS FOR SURVIVAL	ROVEECOLLIER, C; KUPERSMIDT, J; OBRIEN, L; COLLIER, G; TEPPER, V				JOURNAL OF COMPARATIVE PSYCHOLOGY	SEP 1991	1991	105	3				232	242		10.1037/0735-7036.105.3.232			18	0.55
Heat tolerance of reptile embryos: Current knowledge, methodological considerations, and future directions	Hall, Joshua M.; Sun, Bao-jun				JOURNAL OF EXPERIMENTAL ZOOLOGY PART A-ECOLOGICAL AND INTEGRATIVE PHYSIOLOGY	JAN 2021	2021	335	1				45	58		10.1002/jez.2402			17	4.25
Under the weather: Corticosterone levels in wild nestlings are associated with ambient temperature and wind	Crino, Ondi L.; Driscoll, Stephanie C.; Brandl, Hanja B.; Buchanan, Katherine L.; Griffith, Simon C.				GENERAL AND COMPARATIVE ENDOCRINOLOGY	JAN 1 2020	2020	285							113247	10.1016/j.ygcen.2019.113247			17	4.25
Phenology and productivity in a montane bird assemblage: Trends and responses to elevation and climate variation	Saracco, James F.; Siegel, Rodney B.; Helton, Lauren; Stock, Sarah L.; Desante, David F.				GLOBAL CHANGE BIOLOGY	MAR 2019	2019	25	3				985	996		10.1111/gcb.14538			17	3.4
The role of den quality in giant panda conservation	Wei, Wei; Swaisgood, Ronald R.; Owen, Megan A.; Pilfold, Nicholas W.; Han, Han; Hong, Mingsheng; Zhou, Hong; Wei, Fuwen; Nie, Yonggang; Zhang, Zejun				BIOLOGICAL CONSERVATION	MAR 2019	2019	231					189	196		10.1016/j.biocon.2018.12.031			17	3.4
Patterns of female nest attendance and male feeding throughout the incubation period in Blue Tits Cyanistes caeruleus	Bambini, Giulia; Schlicht, Emmi; Kempenaers, Bart				IBIS	JAN 2019	2019	161	1				50	65		10.1111/ibi.12614			17	3.4
Long-term population trends and shifts in distribution of Bewick's Swans Cygnus columbianus bewickii wintering in northwest Europe	Beekman, Jan; Koffijberg, Kees; Wahl, Johannes; Kowallik, Christine; Hall, Colette; Devos, Koen; Clausen, Preben; Hornman, Menno; Laubek, Bjarke; Luigujoe, Leho; Wieloch, Maria; Boland, Helen; Svazas, Saulius; Nilsson, Leif; Stipniece, Antra; Keller, Verena; Gaudard, Clemence; Degen, Axel; Shimmings, Paul; Larsen, Bjorn Harald; Portolou, Danae; Langendoen, Tom; Wood, Kevin A.; Rees, Eileen C.				WILDFOWL	2019	2019					5	73	102			6th International Swan Symposium (ISS)	OCT 16-19, 2018	17	3.4
Inter-annual climate variability affects foraging behavior and nutritional state of thick-billed murres breeding in the southeastern Bering Sea	Kokubun, N.; Takahashi, A.; Paredes, R.; Young, R. C.; Sato, N. N.; Yamamoto, T.; Kikuchi, D. M.; Kitaiskaia, E. V.; Ito, M.; Watanuki, Y.; Will, A. P.; Lauth, R.; Romano, M. D.; Kitaysky, A. S.				MARINE ECOLOGY PROGRESS SERIES	APR 12 2018	2018	593					195	208		10.3354/meps12365			17	2.83
Overview of avian toxicity studies for the Deepwater Horizon Natural Resource Damage Assessment	Bursian, S. J.; Alexander, C. R.; Cacela, D.; Cunningham, F. L.; Dean, K. M.; Dorr, B. S.; Ellis, C. K.; Godard-Codding, C. A.; Guglielmo, C. G.; Hanson-Dorr, K. C.; Harr, K. E.; Healy, K. A.; Hooper, M. J.; Horak, K. E.; Isanhart, J. P.; Kennedy, L. V.; Link, J. E.; Maggini, I.; Moye, J. K.; Perez, C. R.; Pritsos, C. A.; Shriner, S. A.; Trust, K. A.; Tuttle, P. L.				ECOTOXICOLOGY AND ENVIRONMENTAL SAFETY	DEC 2017	2017	146				SI	4	10		10.1016/j.ecoenv.2017.05.014			17	2.43
Vole abundance and reindeer carcasses determine breeding activity of Arctic foxes in low Arctic Yamal, Russia	Ehrich, Dorothee; Cerezo, Maite; Rodnikova, Anna Y.; Sokolova, Natalya A.; Fuglei, Eva; Shtro, Victor G.; Sokolov, Aleksandr A.				BMC ECOLOGY	SEP 16 2017	2017	17							32	10.1186/s12898-017-0142-z			17	2.43
Environmental cues used by Greater Sage- Grouse to initiate altitudinal migration	Pratt, Aaron C.; Smith, Kurt T.; Beck, Jeffrey L.				AUK	JUL 2017	2017	134	3				628	643		10.1642/AUK-16-192.1			17	2.43
Negative effects of high temperatures during development on immediate post-fledging survival in Great Tits Parus major	Rodriguez, Samuel; Diez-Mendez, David; Barba, Emilio				ACTA ORNITHOLOGICA	WIN 2016	2016	51	2				235	244		10.3161/00016454AO2016.51.2.009			17	2.13
Converting exotic forages to native warm-season grass can increase avian productivity in beef production systems	Monroe, Adrian P.; Chandler, Richard B.; Burger, L. Wes, Jr.; Martin, James A.				AGRICULTURE ECOSYSTEMS & ENVIRONMENT	OCT 3 2016	2016	233					85	93		10.1016/j.agee.2016.08.024			17	2.13
A Ground-Nesting Galliform's Response to Thermal Heterogeneity: Implications for Ground-Dwelling Birds	Carroll, J. Matthew; Davis, Craig A.; Elmore, R. Dwayne; Fuhlendorf, Samuel D.				PLOS ONE	NOV 30 2015	2015	10	11						e0143676	10.1371/journal.pone.0143676			17	1.89
How warm is too warm for the life cycle of actinopterygian fishes?	Motani, Ryosuke; Wainwright, Peter C.				SCIENTIFIC REPORTS	JUL 13 2015	2015	5							11597	10.1038/srep11597			17	1.89
An alpine-breeding songbird can adjust dawn incubation rhythms to annual thermal regimes	MacDonald, Elizabeth C.; Camfield, Alaine F.; Jankowski, Jill E.; Martin, Kathy				AUK	OCT 2014	2014	131	4				495	506		10.1642/AUK-13-234.1			17	1.7
Feather mass and winter moult extent are heritable but not associated with fitness-related traits in a long-distance migratory bird	de la Hera, Ivan; Reed, Thomas E.; Pulido, Francisco; Visser, Marcel E.				EVOLUTIONARY ECOLOGY	NOV 2013	2013	27	6				1199	1216		10.1007/s10682-013-9639-x			17	1.55
Phenological indices of avian reproduction: cryptic shifts and prediction across large spatial and temporal scales	Gullett, Philippa; Hatchwell, Ben J.; Robinson, Robert A.; Evans, Karl L.				ECOLOGY AND EVOLUTION	JUL 2013	2013	3	7				1864	1877		10.1002/ece3.558			17	1.55
Habitat Utilization in White-Tailed Eagles (Haliaeetus albicilla) and the Displacement Impact of the Smola Wind-Power Plant	May, Roel; Nygard, Torgeir; Dahl, Espen Lie; Bevanger, Kjetil				WILDLIFE SOCIETY BULLETIN	MAR 2013	2013	37	1				75	83		10.1002/wsb.264			17	1.55
Characterization of Campylobacter jejuni RacRS Reveals Roles in the Heat Shock Response, Motility, and Maintenance of Cell Length Homogeneity	Apel, Dmitry; Ellermeier, Jeremy; Pryjma, Mark; DiRita, Victor J.; Gaynor, Erin C.				JOURNAL OF BACTERIOLOGY	MAY 2012	2012	194	9				2342	2354		10.1128/JB.06041-11			17	1.42
Warmer springs, laying date and clutch size of tree sparrows Passer montanus in Croatia	Dolenec, Z.; Dolenec, P.; Moller, A. P.				CURRENT ZOOLOGY	2011	2011	57	3				414	418		10.1093/czoolo/57.3.414			17	1.31
Does Argentine ant invasion affect prey availability for foliage-gleaning birds?	Estany-Tigerstroem, David; Bas, Josep Maria; Pons, Pere				BIOLOGICAL INVASIONS	APR 2010	2010	12	4				827	839		10.1007/s10530-009-9504-6			17	1.21
The endocrine control of reproduction in Nereidae: a new multi-hormonal model with implications for their functional role in a changing environment	Lawrence, A. J.; Soame, J. M.				PHILOSOPHICAL TRANSACTIONS OF THE ROYAL SOCIETY B-BIOLOGICAL SCIENCES	NOV 27 2009	2009	364	1534				3363	3376		10.1098/rstb.2009.0127			17	1.13
Contributions of Weather and Predation to Reduced Breeding Success in a Threatened Northern Loggerhead Shrike Population	Collister, Douglas M.; Wilson, Scott				AVIAN CONSERVATION AND ECOLOGY	DEC 2007	2007	2	2						11				17	1
Nightjar Caprimulgus europaeus and Woodlark Lullula arborea - Recovering species in Britain?	Langston, R. H. W.; Wotton, S. R.; Conway, G. J.; Wright, L. J.; Mallord, J. W.; Currie, F. A.; Drewitt, A. L.; Grice, P. V.; Hoccom, D. G.; Symes, N.				IBIS	NOV 2007	2007	149			2		250	260		10.1111/j.1474-919X.2007.00709.x	Conference on Woodland Birds - Their Ecology and Management	APR 01-03, 2006	17	1
Quail eggs, modelling clay eggs, imprints and small mammals in an Australian woodland	Fulton, GR; Ford, HA				EMU-AUSTRAL ORNITHOLOGY	2003	2003	103	3				255	258		10.1071/MU02007			17	0.81
SOURCES OF VARIATION IN LOSS RATES OF COLOR BANDS APPLIED TO ADULT ROSEATE-TERNS (STERNA-DOUGALLII) IN THE WESTERN NORTH-ATLANTIC	SPENDELOW, JA; BURGER, J; NISBET, ICT; NICHOLS, JD; HINES, JE; HAYS, H; CORMONS, GD; GOCHFELD, M				AUK	OCT 1994	1994	111	4				881	887		10.2307/4088820			17	0.57
Wintering bird communities are tracking climate change faster than breeding communities	Lehikoinen, Aleksi; Lindstrom, Ake; Santangeli, Andrea; Sirkia, Paivi M.; Brotons, Lluis; Devictor, Vincent; Elts, Jaanus; Foppen, Ruud P. B.; Heldbjerg, Henning; Herrando, Sergi; Herremans, Marc; Hudson, Marie-Anne R.; Jiguet, Frederic; Johnston, Alison; Lorrilliere, Romain; Marjakangas, Emma-Liina; Michel, Nicole L.; Moshoj, Charlotte M.; Nellis, Renno; Paquet, Jean-Yves; Smith, Adam C.; Szep, …				JOURNAL OF ANIMAL ECOLOGY	MAY 2021	2021	90	5				1085	1095		10.1111/1365-2656.13433			16	5.33
Thermal sensitivity of lizard embryos indicates a mismatch between oxygen supply and demand at near-lethal temperatures	Hall, Joshua M.; Warner, Daniel A.				JOURNAL OF EXPERIMENTAL ZOOLOGY PART A-ECOLOGICAL AND INTEGRATIVE PHYSIOLOGY	JAN 2021	2021	335	1				72	85		10.1002/jez.2359			16	5.33
When to start and when to stop: Effects of climate on breeding in a multi-brooded songbird	Lv, Lei; Liu, Yang; Osmond, Helen L.; Cockburn, Andrew; Kruuk, Loeske E. B.				GLOBAL CHANGE BIOLOGY	FEB 2020	2020	26	2				443	457		10.1111/gcb.14831			16	4
Parental Effects and Climate Change: Will Avian Incubation Behavior Shield Embryos from Increasing Environmental Temperatures?	DuRant, Sarah E.; Willson, John D.; Carroll, Rachel B.				INTEGRATIVE AND COMPARATIVE BIOLOGY	OCT 2019	2019	59	4				1068	1080		10.1093/icb/icz083	Symposium on World is not Flat - Accounting for the Dynamic Nature of the Environment as We Move Beyond Static Experimental Manipulations at the Annual Meeting of the Society-for-Integrative-and-Comparative-Biology	JAN 03-07, 2019	16	3.2
Numerical and functional responses of Common Buzzards Buteo buteo to prey abundance on a Scottish grouse moor	Francksen, Richard M.; Whittingham, Mark J.; Ludwig, Sonja C.; Roos, Staffan; Baines, David				IBIS	JUL 2017	2017	159	3				541	553		10.1111/ibi.12471			16	2.29
Nest-box temperature affects clutch size, incubation initiation, and nestling health in great tits	Bleu, Josefa; Agostini, Simon; Biard, Clotilde				BEHAVIORAL ECOLOGY	MAY-JUN 2017	2017	28	3				793	802		10.1093/beheco/arx039			16	2.29
Deceiving predators: linking distraction behavior with nest survival in a ground-nesting bird	Angel Gomez-Serrano, Miguel; Lopez-Lopez, Pascual				BEHAVIORAL ECOLOGY	JAN-FEB 2017	2017	28	1				260	269		10.1093/beheco/arw157			16	2.29
The implications of mid-latitude climate extremes for North American migratory bird populations	La Sorte, Frank A.; Hochachka, Wesley M.; Farnsworth, Andrew; Dhondt, Andre A.; Sheldon, Daniel				ECOSPHERE	MAR 2016	2016	7	3						e01261	10.1002/ecs2.1261			16	2
Nest surface temperature predicts fledging success of Blue Tits Cyanistes caeruleus but not Great Tits Parus major	Deeming, D. Charles; Pike, Thomas W.				ACTA ORNITHOLOGICA	WIN 2015	2015	50	2				247	251		10.3161/00016454AO2015.50.2.012			16	1.78
Breeding season weather determines long-tailed tit reproductive success through impacts on recruitment	Gullett, Philippa R.; Hatchwell, Ben J.; Robinson, Robert A.; Evans, Karl L.				JOURNAL OF AVIAN BIOLOGY	SEP 2015	2015	46	5				441	451		10.1111/jav.00560			16	1.78
Effects of weather variation on the timing and success of breeding in two cavity-nesting species in a subtropical montane forest in Taiwan	Shiao, Ming-Tang; Chuang, Mei-Chen; Yuan, Hsiao-Wei; Wang, Ying				AUK	JUL 2015	2015	132	3				671	684		10.1642/AUK-15-10.1			16	1.78
Factors driving variation in biparental incubation behaviour in the Reed Warbler Acrocephalus scirpaceus	Klimczuk, Ewelina; Halupka, Lucyna; Czyz, Beata; Borowiec, Marta; Nowakowski, Jacek J.; Sztwiertnia, Hanna				ARDEA	JUN 2015	2015	103	1				51	59		10.5253/arde.v103i1.a5			16	1.78
Migratory movements of rhinoceros auklets in the northwestern Pacific: connecting seasonal productivities	Takahashi, Akinori; Ito, Motohiro; Suzuki, Yuuya; Watanuki, Yutaka; Thiebot, Jean-Baptiste; Yamamoto, Takashi; Iida, Takahiro; Trathan, Phil; Niizuma, Yasuaki; Kuwae, Tomohiro				MARINE ECOLOGY PROGRESS SERIES	APR 9 2015	2015	525					229	243		10.3354/meps11179			16	1.78
SHIFTS IN BREEDING PHENOLOGY AS A RESPONSE TO POPULATION SIZE AND CLIMATIC CHANGE: A COMPARISON BETWEEN SHORT- AND LONG-DISTANCE MIGRANT SPECIES	Doxa, Aggeliki; Robert, Alexandre; Crivelli, Alain; Catsadorakis, Giorgos; Naziridis, Theodoros; Nikolaou, Harris; Jiguet, Frederic; Theodorou, Konstantinos				AUK	OCT 2012	2012	129	4				753	762		10.1525/auk.2012.11213			16	1.33
Breeding success at the range margin of a desert species: implications for a climate-induced elevational shift	Hargrove, Lori; Rotenberry, John T.				OIKOS	OCT 2011	2011	120	10				1568	1576		10.1111/j.1600-0706.2011.19284.x			16	1.23
Patterns of covariation among weather conditions, winter North Atlantic Oscillation index and reproductive traits in Mediterranean kestrels	Costantini, D.; Carello, L.; Dell'Omo, G.				JOURNAL OF ZOOLOGY	FEB 2010	2010	280	2				177	184		10.1111/j.1469-7998.2009.00649.x			16	1.14
When to Spray: a Time-Scale Calculus Approach to Controlling the Impact of West Nile Virus	Thomas, Diana; Weedermann, Marion; Billings, Lora; Hoffacker, Joan; Washington-Allen, Robert A.				ECOLOGY AND SOCIETY	2009	2009	14	2						21				16	1.07
Developmental stage affects eggshell-breaking strength in two ground-nesting birds: The partridge (Alectoris rufa) and the quail (Coturnix japonica)	Castilla, Aurora M.; Herrel, Anthony; Diaz, Guillem; Francesch, Amadeu				JOURNAL OF EXPERIMENTAL ZOOLOGY PART A-ECOLOGICAL AND INTEGRATIVE PHYSIOLOGY	AUG 1 2007	2007	307A	8				471	477		10.1002/jez.400			16	0.94
Breeding performance of Blue Tits Cyanistes caeruleus ultramarinus in relation to habitat richness of oak forest patches in north-eastern Algeria	Ziane, Nadia; Chabi, Yassine; Lambrechts, Marcel M.				ACTA ORNITHOLOGICA	WIN 2006	2006	41	2				163	169		10.3161/068.041.0201			16	0.89
A population study of the Blue-breasted Fairy-wren, Malurus pulcherrimus, at Dryandra, Western Australia	Rowley, I; Russell, E				EMU	2002	2002	102	2				127	135		10.1071/MU01059			16	0.73
Habitat relationships among grasshoppers (Orthoptera : Acrididae) at the western limit of the Great Plains in Colorado	Craig, DP; Bock, CE; Bennett, BC; Bock, JH				AMERICAN MIDLAND NATURALIST	OCT 1999	1999	142	2				314	327		10.1674/0003-0031(1999)142[0314:HRAGOA]2.0.CO;2			16	0.64
Fitness components associated with clutch size in cliff swallows	Brown, CR; Brown, MB				AUK	APR 1999	1999	116	2				467	486		10.2307/4089380			16	0.64
RESIDUE LEVELS OF ENVIRONMENTAL CONTAMINANTS IN PREY SPECIES OF THE PEREGRINE FALCON, FALCO-PEREGRINUS, IN CANADA	BARIL, A; ELLIOTT, JE; SOMERS, JD; ERICKSON, G				CANADIAN FIELD-NATURALIST	APR-JUN 1990	1990	104	2				273	284					16	0.47
Hemispheric asymmetry in ocean change and the productivity of ecosystem sentinels	Sydeman, W. J.; Schoeman, D. S.; Thompson, S. A.; Hoover, B. A.; Garcia-Reyes, M.; Daunt, F.; Agnew, P.; Anker-Nilssen, T.; Barbraud, C.; Barrett, R.; Becker, P. H.; Bell, E.; Boersma, P. D.; Bouwhuis, S.; Cannell, B.; Crawford, R. J. M.; Dann, P.; Delord, K.; Elliott, G.; Erikstad, K. E.; Flint, E.; Furness, R. W.; Harris, M. P.; Hatch, S.; Hilwig, K.; Hinke, J. T.; Jahncke, J.; Mills, J. A.; Re…				SCIENCE	MAY 28 2021	2021	372	6545				980	+		10.1126/science.abf1772			15	5
Biological Flora of the British Isles: Quercus rubra	Dyderski, Marcin K.; Chmura, Damian; Dylewski, Lukasz; Horodecki, Pawel; Jagodzinski, Andrzej M.; Pietras, Marcin; Robakowski, Piotr; Woziwoda, Beata				JOURNAL OF ECOLOGY	MAY 2020	2020	108	3				1199	1225		10.1111/1365-2745.13375			15	3.75
Seasonal associations with novel climates for North American migratory bird populations	La Sorte, Frank A.; Fink, Daniel; Johnston, Alison				ECOLOGY LETTERS	JUN 2018	2018	21	6				845	856		10.1111/ele.12951			15	2.5
A positive relationship between spring temperature and productivity in 20 songbird species in the boreal zone	Meller, Kalle; Piha, Markus; Vahatalo, Anssi V.; Lehikoinen, Aleksi				OECOLOGIA	MAR 2018	2018	186	3				883	893		10.1007/s00442-017-4053-7			15	2.5
Long-term climate impacts on breeding bird phenology in Pennsylvania, USA	McDermott, Molly E.; DeGroote, Lucas W.				GLOBAL CHANGE BIOLOGY	OCT 2016	2016	22	10				3304	3319		10.1111/gcb.13363			15	1.88
Habitat structure, breeding stage and sex affect hunting success of breeding Red-backed Shrike (Lanius collurio)	Morelli, F.; Mroz, E.; Pruscini, F.; Santolini, R.; Golawski, A.; Tryjanowski, P.				ETHOLOGY ECOLOGY & EVOLUTION	APR 2 2016	2016	28	2				136	147		10.1080/03949370.2015.1022907			15	1.88
Habitat use and movement patterns by dependent and independent juvenile Grasshopper Sparrows during the post-fledging period	Small, Daniel M.; Blank, Peter J.; Lohr, Bernard				JOURNAL OF FIELD ORNITHOLOGY	MAR 2015	2015	86	1				17	26		10.1111/jofo.12085			15	1.67
The effect of temperature on egg development rate and hatching success in Calanus glacialis and C-finmarchicus	Weydmann, Agata; Zwolicki, Adrian; Mus, Krzysztof; Kwasniewski, Slawomir				POLAR RESEARCH	2015	2015	34							23947	10.3402/polar.v34.23947			15	1.67
Spermatozoa from the maned wolf (Chrysocyon brachyurus) display typical canid hyper-sensitivity to osmotic and freezing-induced injury, but respond favorably to dimethyl sulfoxide	Johnson, Amy E. M.; Freeman, Elizabeth W.; Wildt, David E.; Songsasen, Nucharin				CRYOBIOLOGY	JUN 2014	2014	68	3				361	370		10.1016/j.cryobiol.2014.04.004			15	1.5
Extreme microclimate conditions in artificial nests for Endangered African Penguins	Lei, Bonnie R.; Green, Jonathan A.; Pichegru, Lorien				BIRD CONSERVATION INTERNATIONAL	JUN 2014	2014	24	2				201	213		10.1017/S0959270913000671			15	1.5
Incubation temperature does not explain variation in the embryo development periods in a sample of Neotropical passerine birds	Robinson, W. Douglas; Austin, Suzanne H.; Robinson, Tara R.; Ricklefs, Robert E.				JOURNAL OF ORNITHOLOGY	JAN 2014	2014	155	1				45	51		10.1007/s10336-013-0985-9			15	1.5
Avian Incubation Patterns Reflect Temporal Changes in Developing Clutches	Cooper, Caren B.; Voss, Margaret A.				PLOS ONE	JUN 19 2013	2013	8	6						e65521	10.1371/journal.pone.0065521			15	1.36
WHAT DETERMINES THE RATES OF DOUBLE BROODING IN THE WESTERN BLUEBIRD?	Jacobs, Anne C.; Reader, Lindsey L.; Fair, Jeanne M.				CONDOR	MAY 2013	2013	115	2				386	393		10.1525/cond.2013.120085			15	1.36
Impact of temperature on the breeding performance and selection patterns in lesser kestrels Falco naumanni	Mihoub, J. B.; Mouawad, N. G.; Pilard, P.; Jiguet, F.; Low, M.; Teplitsky, C.				JOURNAL OF AVIAN BIOLOGY	SEP 2012	2012	43	5				472	480		10.1111/j.1600-048X.2012.05529.x			15	1.25
Potential Influences of Climate and Nest Structure on Spotted Owl Reproductive Success: A Biophysical Approach	Rockweit, Jeremy T.; Franklin, Alan B.; Bakken, George S.; Gutierrez, R. J.				PLOS ONE	JUL 31 2012	2012	7	7						e41498	10.1371/journal.pone.0041498			15	1.25
EGG LAYING, EGG TEMPERATURE, ATTENTIVENESS, AND INCUBATION IN THE WESTERN BLUEBIRD	Wang, Jennifer M.; Weathers, Wesley W.				WILSON JOURNAL OF ORNITHOLOGY	SEP 2009	2009	121	3				512	520		10.1676/08-116.1			15	1
Nest-site characteristics of Woodlarks Lullula arborea breeding on heathlands in southern England: are there consequences for nest survival and productivity?	Mallord, John W.; Dolman, Paul M.; Brown, Andy; Sutherland, William J.				BIRD STUDY	NOV 2007	2007	54		3			307	314		10.1080/00063650709461490			15	0.88
The effect of vitamin E and vitamin C on the performance of Japanese quails (Coturnix coturnix Japonica) reared under heat stress during growth and egg production period	Ipek, A.; Canbolat, O.; Karabulut, A.				ASIAN-AUSTRALASIAN JOURNAL OF ANIMAL SCIENCES	FEB 2007	2007	20	2				252	256					15	0.88
Breeding ecology and nest site selection in allopatric mainland Citril Finches Carduelis[citrinella] citrinella and insular Corsican Finches Carduelis[citrinella] corsicanus	Foerschler, Marc I.; Kalko, Elisabeth K. V.				JOURNAL OF ORNITHOLOGY	OCT 2006	2006	147	4				553	564		10.1007/s10336-006-0079-z			15	0.83
Arctic geese, migratory connectivity and agricultural change: calling the sorcerer's apprentice to order	Jefferies, Robert L.; Drent, Rudolf H.				ARDEA	2006	2006	94	3			SI	537	554					15	0.83
Landscape ecosystems of the Mack Lake burn, northern lower Michigan, and the occurrence of the Kirtland's warbler	Walker, WS; Barnes, BV; Kashian, DM				FOREST SCIENCE	FEB 2003	2003	49	1				119	139					15	0.71
Population, breeding, diet and conservation of the Crozet shag Phalacrocorax [atriceps] melanogenis at Marion Island, 1994/95-2002/03	Crawford, RJM; Cooper, J; Dyer, BM; Wolfaardt, AC; Tshingana, D; Spencer, K; Petersen, SL; Nel, JL; Keith, DG; Holness, CL; Hanise, B; Greyling, MD; Du Toit, M				AFRICAN JOURNAL OF MARINE SCIENCE	2003	2003	25					537	547		10.2989/18142320309504043			15	0.71
Survival rates of breeding common gulls in Estonia	Rattiste, K; Lilleleht, V				JOURNAL OF APPLIED STATISTICS	1995	1995	22	5-6				1057	1062		10.1080/02664769524801	EURING 94 Conference	SEP 19-24, 1994	15	0.52
Climate-driven carry-over effects negatively influence population growth rate in a food-caching boreal passerine	Sutton, Alex O.; Strickland, Dan; Freeman, Nikole E.; Norris, D. Ryan				GLOBAL CHANGE BIOLOGY	MAR 2021	2021	27	5				983	992		10.1111/gcb.15445			14	3.5
Linking warming effects on phenology, demography, and range expansion in a migratory bird population	Alves, Jose A.; Gunnarsson, Tomas G.; Sutherland, William J.; Potts, Peter M.; Gill, Jennifer A.				ECOLOGY AND EVOLUTION	MAR 2019	2019	9	5				2365	2375		10.1002/ece3.4746			14	2.8
How weather conditions in non-breeding and breeding grounds affect the phenology and breeding abilities of white storks	Tobolka, Marcin; Dylewski, Lukasz; Wozna, Joanna T.; Zolnierowicz, Katarzyna M.				SCIENCE OF THE TOTAL ENVIRONMENT	SEP 15 2018	2018	636					512	518		10.1016/j.scitotenv.2018.04.253			14	2.33
Influence of maternal nutrition and heat stress on bovine oocyte and embryo development	Abdelatty, Alzahraa M.; Iwaniuk, Marie E.; Potts, Sarah B.; Gad, Ahmed				INTERNATIONAL JOURNAL OF VETERINARY SCIENCE AND MEDICINE	2018	2018	6			S		S1	S5		10.1016/j.ijvsm.2018.01.005			14	2.33
Weather-mediated decline in prey delivery rates causes food-limitation in a top avian predator	Robinson, Barry G.; Franke, Alastair; Derocher, Andrew E.				JOURNAL OF AVIAN BIOLOGY	MAY 2017	2017	48	5				748	758		10.1111/jav.01130			14	2
Effects of crop type and harvest on nest survival and productivity of dickcissels in semi-natural grasslands	Conkling, Tara J.; Belant, Jerrold L.; DeVault, Travis L.; Martin, James A.				AGRICULTURE ECOSYSTEMS & ENVIRONMENT	MAR 1 2017	2017	240					224	232		10.1016/j.agee.2017.01.028			14	2
Breeding success and productivity of urban and rural Eurasian sparrowhawks Accipiter nisus in Scotland	Thornton, Michael; Todd, Ian; Roos, Staffan				ECOSCIENCE	2017	2017	24	3-4				115	126		10.1080/11956860.2017.1374322			14	2
Energetics of communal roosting in chestnut-crowned babblers: implications for group dynamics and breeding phenology	Chappell, Mark A.; Buttemer, William A.; Russell, Andrew F.				JOURNAL OF EXPERIMENTAL BIOLOGY	NOV 1 2016	2016	219	21				3321	3328		10.1242/jeb.144972			14	1.75
Future frequencies of extreme weather events in the National Wildlife Refuges of the conterminous US	Martinuzzi, Sebastian; Allstadt, Andrew J.; Bateman, Brooke L.; Heglund, Patricia J.; Pidgeon, Anna M.; Thogmartin, Wayne E.; Vavrus, Stephen J.; Radeloff, Volker C.				BIOLOGICAL CONSERVATION	SEP 2016	2016	201					327	335		10.1016/j.biocon.2016.07.007			14	1.75
The indirect effects of climate variability on the reproductive dynamics and productivity of an avian predator in the arid Southwest	Borgman, Corrie C.; Wolf, Blair O.				OECOLOGIA	JAN 2016	2016	180	1				279	291		10.1007/s00442-015-3456-6			14	1.75
Laying date is a plastic and repeatable trait in a population of Blue Tits Cyanistes caeruleus	Thorley, Jack B.; Lord, Alex M.				ARDEA	JUN 2015	2015	103	1				69	78		10.5253/arde.v103i1.a7			14	1.56
Phenology of two interdependent traits in migratory birds in response to climate change	Kristensen, Nadiah Pardede; Johansson, Jacob; Ripa, Jorgen; Jonzen, Niclas				PROCEEDINGS OF THE ROYAL SOCIETY B-BIOLOGICAL SCIENCES	MAY 22 2015	2015	282	1807						20150288	10.1098/rspb.2015.0288			14	1.56
Ontogeny of non-shivering thermogenesis in Muscovy ducklings (Cairina moschata)	Teulier, Loic; Rouanet, Jean-Louis; Rey, Benjamin; Roussel, Damien				COMPARATIVE BIOCHEMISTRY AND PHYSIOLOGY A-MOLECULAR & INTEGRATIVE PHYSIOLOGY	SEP 2014	2014	175					82	89		10.1016/j.cbpa.2014.05.012			14	1.4
Climate Driven Life Histories: The Case of the Mediterranean Storm Petrel	Soldatini, Cecilia; Albores-Barajas, Yuri Vladimir; Massa, Bruno; Gimenez, Olivier				PLOS ONE	APR 11 2014	2014	9	4						e94526	10.1371/journal.pone.0094526			14	1.4
Environmental influence of maize substitution by sorghum and diet presentation on goose foie gras production	Arroyo, J.; Fortun-Lamothe, L.; Auvergne, A.; Dubois, J. P.; Lavigne, F.; Bijja, M.; Aubin, J.				JOURNAL OF CLEANER PRODUCTION	NOV 15 2013	2013	59					51	62		10.1016/j.jclepro.2013.06.051			14	1.27
Do hot spots of breeding birds serve as surrogate hot spots of wintering birds? An example from central Spain	Marfil-Daza, C.; Pizarro, M.; Moreno-Rueda, G.				ANIMAL CONSERVATION	FEB 2013	2013	16	1				60	68		10.1111/j.1469-1795.2012.00569.x			14	1.27
Enhanced control of sheep ticks in upland sheep flocks: repercussions for red grouse co-hosts	Newborn, D.; Baines, D.				MEDICAL AND VETERINARY ENTOMOLOGY	MAR 2012	2012	26	1				63	69		10.1111/j.1365-2915.2011.00989.x			14	1.17
Short-term response to the North Atlantic Oscillation but no long-term effects of climate change on the reproductive success of an alpine bird	Barnagaud, Jean-Yves; Crochet, Pierre Andre; Magnani, Yann; Laurent, Ariane Bernard; Menoni, Emmanuel; Novoa, Claude; Gimenez, Olivier				JOURNAL OF ORNITHOLOGY	JUL 2011	2011	152	3				631	641		10.1007/s10336-010-0623-8			14	1.08
Records of white-rumped sandpiper (Calidris fuscicollis) on the South Shetland Islands	Korczak-Abshire, Malgorzata; Angiel, Piotr J.; Wierzbicki, Grzegorz				POLAR RECORD	JUL 2011	2011	47	242				262	267		10.1017/S0032247410000665			14	1.08
Yolk carotenoids and stable isotopes reveal links among environment, foraging behavior and seabird breeding success	Hipfner, J. Mark; Dale, James; McGraw, Kevin J.				OECOLOGIA	JUN 2010	2010	163	2				351	360		10.1007/s00442-010-1618-0			14	1
EFFECTS OF AN UNSEASONABLE SNOWSTORM ON RED-FACED WARBLER NESTING SUCCESS	Decker, Karie L.; Conway, Courtney J.				CONDOR	MAY 2009	2009	111	2				392	395		10.1525/cond.2009.080055			14	0.93
The energetic implications of precocial development for three shorebird species breeding in a warm environment	Tjorve, K. M. C.; Underhill, L. G.; Visser, G. H.				IBIS	JAN 2008	2008	150	1				125	138					14	0.88
Influences of restock age and habitat patchiness on Tree Pipits Anthus trivialis breeding in Breckland pine plantations	Burton, Niall H. K.				IBIS	NOV 2007	2007	149			2		193	204		10.1111/j.1474-919X.2007.00737.x	Conference on Woodland Birds - Their Ecology and Management	APR 01-03, 2006	14	0.82
Fluctuations related to rainfall in richness and abundance of birds of steppic Mediterranean habitats.	De Juana, E; Garcia, AM				ARDEOLA-INTERNATIONAL JOURNAL OF ORNITHOLOGY	JUN 2005	2005	52	1				53	66			International Symposium on Ecology and Conservation of Steppe Land Birds	DEC 03-07, 2004	14	0.74
Hot days are associated with short-term adrenocortical responses in a southern African arid-zone passerine bird	Moagi, Lesedi L.; Bourne, Amanda R.; Cunningham, Susan J.; Jansen, Raymond; Ngcamphalala, Celiwe A.; Ganswindt, Andre; Ridley, Amanda R.; McKechnie, Andrew E.				JOURNAL OF EXPERIMENTAL BIOLOGY	MAY 2021	2021	224	10						jeb242535	10.1242/jeb.242535			13	4.33
Precocious Torpor in an Altricial Mammal and the Functional Implications of Heterothermy During Development	Geiser, Fritz; Wen, Jing; Sukhchuluun, Gansukh; Chi, Qing-Sheng; Wang, De-Hua				FRONTIERS IN PHYSIOLOGY	APR 24 2019	2019	10							469	10.3389/fphys.2019.00469			13	2.6
Late-season snowfall is associated with decreased offspring survival in two migratory arctic-breeding songbird species	Chmura, H. E.; Krause, J. S.; Perez, J. H.; Asmus, A.; Sweet, S. K.; Hunt, K. E.; Meddle, S. L.; McElreath, R.; Boelman, N. T.; Gough, L.; Wingfield, J. C.				JOURNAL OF AVIAN BIOLOGY	SEP 2018	2018	49	9						e01712	10.1111/jav.01712			13	2.17
Quantifying the importance of multi-scale management and environmental variables on moorland bird abundance	Buchanan, Graeme M.; Pearce-Higgins, James W.; Douglas, David J. T.; Grant, Murray C.				IBIS	OCT 2017	2017	159	4				744	756		10.1111/ibi.12488			13	1.86
Does rotational heather burning increase red grouse abundance and breeding success on moors in northern England?	Robertson, Gail S.; Newborn, David; Richardson, Michael; Baines-, David				WILDLIFE BIOLOGY	2017	2017								wlb.00227	10.2981/wlb.00227			13	1.86
Males with larger bills sing at higher rates in a hot and dry environment	Luther, David; Danner, Ray				AUK	OCT 2016	2016	133	4				770	778		10.1642/AUK-16-6.1			13	1.63
Nesting phenology, mate choice, and genetic divergence within a partially migratory population of American Kestrels	Anderson, Alexandra M.; Novak, Stephen J.; Smith, James F.; Steenhof, Karen; Heath, Julie A.				AUK	JAN 2016	2016	133	1				99	109		10.1642/AUK-15-129.1			13	1.63
A review of available methods and description of a new method for eliminating ectoparasites from bird nests	Hund, Amanda K.; Blair, Jessica T.; Hund, Frederick W.				JOURNAL OF FIELD ORNITHOLOGY	SEP 2015	2015	86	3				191	204		10.1111/jofo.12113			13	1.44
Ecosystem recharge by volcanic dust drives broad-scale variation in bird abundance	Gunnarsson, Tomas Gretar; Arnalds, Olafur; Appleton, Graham; Mendez, Veronica; Gill, Jennifer A.				ECOLOGY AND EVOLUTION	JUN 2015	2015	5	12				2386	2396		10.1002/ece3.1523			13	1.44
Nutritional stress in Northern gannets during an unprecedented low reproductive success year: Can extreme sea surface temperature event and dietary change be the cause?	Franci, Cynthia D.; Vezina, Francois; Gregoire, Francois; Rail, Jean-Francois; Verreault, Jonathan				COMPARATIVE BIOCHEMISTRY AND PHYSIOLOGY A-MOLECULAR & INTEGRATIVE PHYSIOLOGY	MAR 2015	2015	181					1	8		10.1016/j.cbpa.2014.11.017			13	1.44
No delayed behavioral and phenotypic responses to experimental early-life lead exposure in great tits (Parus major)	Ruuskanen, Suvi; Eeva, Tapio; Kotitalo, Paivi; Stauffer, Janina; Rainio, Miia				ENVIRONMENTAL SCIENCE AND POLLUTION RESEARCH	FEB 2015	2015	22	4				2610	2621		10.1007/s11356-014-3498-z			13	1.44
Restoring abandoned coppice for birds: Few effects of conservation management on occupancy, fecundity and productivity of hole nesting birds	Burgess, Malcolm				FOREST ECOLOGY AND MANAGEMENT	OCT 15 2014	2014	330					205	217		10.1016/j.foreco.2014.07.019			13	1.3
Assessing the vulnerability of the marine bird community in the western North Sea to climate change and other anthropogenic impacts	Burthe, Sarah J.; Wanless, Sarah; Newell, Mark A.; Butler, Adam; Daunt, Francis				MARINE ECOLOGY PROGRESS SERIES	JUL 17 2014	2014	507					277	295		10.3354/meps10849			13	1.3
Infl uence of incubation recess patterns on incubation period and hatchling traits in wood ducks Aix sponsa	Carter, A. W.; Hopkins, W. A.; Moore, I. T.; DuRant, S. E.				JOURNAL OF AVIAN BIOLOGY	MAY 2014	2014	45	3				273	279		10.1111/j.1600-048X.2013.00275.x			13	1.3
The role of climate in constraining the elevational range of the Water Pipit Anthus spinoletta in an alpine environment	Melendez, Leandro; Laiolo, Paola				IBIS	APR 2014	2014	156	2				276	287		10.1111/ibi.12127			13	1.3
Variation in incubation effort during egg laying in the Mountain Bluebirds and its association with hatching asynchrony	Johnson, L. Scott; Napolillo, Felicia M.; Kozlovsky, Dovid Y.; Hebert, Rachel M.; Allen, Allison				JOURNAL OF FIELD ORNITHOLOGY	SEP 2013	2013	84	3				242	254		10.1111/jofo.12023			13	1.18
Fluctuating selection and immigration as determinants of the phenotypic composition of a population	Sirkia, Paivi M.; Virolainen, M.; Lehikoinen, E.; Laaksonen, T.				OECOLOGIA	SEP 2013	2013	173	1				305	317		10.1007/s00442-013-2593-z			13	1.18
The effects of hatching date on timing of autumn migration in partial migrants - an individual approach	Meller, Kalle; Lehikoinen, Aleksi; Vahatalo, Anssi V.				JOURNAL OF AVIAN BIOLOGY	JUN 2013	2013	44	3				272	280		10.1111/j.1600-048X.2012.00016.x			13	1.18
Influence of temperature on fluoride toxicity and bioaccumulation in the nonindigenous freshwater mollusk Dreissena polymorpha Pallas, 1769	Del Piero, Stefania; Masiero, Luciano; Casellato, Sandra				ENVIRONMENTAL TOXICOLOGY AND CHEMISTRY	NOV 2012	2012	31	11				2567	2571		10.1002/etc.1979			13	1.08
Does timing of breeding and subsequent hatching in boreal forest grouse match the phenology of insect food for the chicks?	Wegge, Per; Vesteras, Truls; Rolstad, Jorund				ANNALES ZOOLOGICI FENNICI	AUG 30 2010	2010	47	4				251	260		10.5735/086.047.0403			13	0.93
Factors affecting the abundance of introduced hedgehogs (Erinaceus europaeus) to the Hebridean island of South Uist in the absence of natural predators and implications for nesting birds	Jackson, D. B.				JOURNAL OF ZOOLOGY	FEB 2007	2007	271	2				210	217		10.1111/j.1469-7998.2006.00204.x			13	0.76
Territory quality, survival and reproductive success in southern emu-wrens Stipiturus malachurus	Maguire, Grainne S.				JOURNAL OF AVIAN BIOLOGY	NOV 2006	2006	37	6				579	593		10.1111/j.2006.0908-8857.03757.x			13	0.72
Brood patches of American kestrels altered by experimental exposure to PCBs	Fisher, Sheri A.; Bortolotti, Gary R.; Fernie, Kim J.; Bird, David M.; Smits, Judit E.				JOURNAL OF TOXICOLOGY AND ENVIRONMENTAL HEALTH-PART A-CURRENT ISSUES	SEP 1 2006	2006	69	17				1603	1612		10.1080/15287390500470718			13	0.72
Experimental feeding of suburban Eastern Screech-Owls Otus asio has few effects on reproduction apart from non-experimental factors	Gehlbach, FR; Roberts, JC				JOURNAL OF AVIAN BIOLOGY	MAR 1997	1997	28	1				38	46		10.2307/3677092			13	0.48
North Atlantic winter cyclones starve seabirds	Clairbaux, Manon; Mathewson, Paul; Porter, Warren; Fort, Jerome; Strom, Hallvard; Moe, Borge; Fauchald, Per; Descamps, Sebastien; Helgason, Halfdan H.; Brathen, Vegard S.; Merkel, Benjamin; Anker-Nilssen, Tycho; Bringsvor, Ingar S.; Chastel, Olivier; Christensen-Dalsgaard, Signe; Danielsen, Johannis; Daunt, Francis; Dehnhard, Nina; Erikstad, Kjell Einar; Ezhov, Alexey; Gavrilo, Maria; Krasnov, Yu…				CURRENT BIOLOGY	SEP 13 2021	2021	31	17				3964	+		10.1016/j.cub.2021.06.059			12	4
Too hot to handle? Behavioural plasticity during incubation in a small, Australian passerine	Sharpe, Lynda L.; Bayter, Camilo; Gardner, Janet L.				JOURNAL OF THERMAL BIOLOGY	MAY 2021	2021	98							102921	10.1016/j.jtherbio.2021.102921			12	4
Simulated heat waves reduce cognitive and motor performance of an endotherm	Danner, Raymond M.; Coomes, Casey M.; Derryberry, Elizabeth P.				ECOLOGY AND EVOLUTION	MAR 2021	2021	11	5				2261	2272		10.1002/ece3.7194			12	4
Effects of temperature and diet on the development and reproduction of the ladybird Oenopia conglobata	Lumbierres, Belen; Madeira, Filipe; Roca, Meritxell; Pons, Xavier				ENTOMOLOGIA GENERALIS	2021	2021	41	2				197	208	ESP146004102006	10.1127/entomologia/2020/1077			12	4
Understanding the potential impact of climate change on the behavior and demography of social species: The pied babbler (Turdoides bicolor) as a case study	Ridley, Amanda R.; Wiley, Elizabeth M.; Bourne, Amanda R.; Cunningham, Susan J.; Nelson-Flower, Martha J.			Naguib, M; Barrett, L; Healy, SD; Podos, J; Simmons, LW; Zuk, M	ADVANCES IN THE STUDY OF BEHAVIOR, VOL 53	2021	2021	53					225	266		10.1016/bs.asb.2021.03.005			12	4
Parenting in a warming world: thermoregulatory responses to heat stress in an endangered seabird	Cook, Timothee R.; Martin, Rowan; Roberts, Jennifer; Hakkinen, Henry; Botha, Philna; Meyer, Corlia; Sparks, Emilee; Underhill, Leslie G.; Ryan, Peter G.; Sherley, Richard B.				CONSERVATION PHYSIOLOGY	JAN 18 2020	2020	8							coz109	10.1093/conphys/coz109			12	3
Feeling the heat: Elevated temperature affects male display activity of a lekking grassland bird	Gudka, Mishal; Santos, Carlos David; Dolman, Paul M.; Abad-Gomez, Jose Ma; Silva, Joao Paulo				PLOS ONE	SEP 16 2019	2019	14	9						e0221999	10.1371/journal.pone.0221999			12	2.4
Varied breeding responses of seabirds to a regime shift in prey base in the Gulf of Maine	Scopel, Lauren; Diamond, Antony; Kress, Stephen; Shannon, Paula				MARINE ECOLOGY PROGRESS SERIES	SEP 12 2019	2019	626					177	196		10.3354/meps13048			12	2.4
Year-round tracking reveals multiple migratory tactics in a sentinel North Pacific seabird, Cassin's auklet	Studholme, Katharine R.; Hipfner, J. Mark; Domalik, Alice D.; Iverson, Sara J.; Crossin, Glenn T.				MARINE ECOLOGY PROGRESS SERIES	JUN 4 2019	2019	619					169	185		10.3354/meps12965			12	2.4
The interacting effects of forestry and climate change on the demography of a group-living bird population	Layton-Matthews, Kate; Ozgul, Arpat; Griesser, Michael				OECOLOGIA	APR 2018	2018	186	4				907	918		10.1007/s00442-018-4100-z			12	2
When and where to move: Dynamic occupancy models explain the range dynamics of a food nomadic bird under climate and land cover change	Kalle, Riddhika; Ramesh, Tharmalingam; Downs, Colleen T.				GLOBAL CHANGE BIOLOGY	JAN 2018	2018	24	1				E27	E39		10.1111/gcb.13861			12	2
Seasonal shifts in foraging distribution due to individual flexibility in a tropical pelagic forager, the Ascension frigatebird	Oppel, Steffen; Weber, Sam; Weber, Nicola; Fox, Derren; Leat, Eliza; Sim, Jolene; Sommerfeld, Julia; Bolton, Mark; Broderick, Annette C.; Godley, Brendan J.				MARINE ECOLOGY PROGRESS SERIES	DEC 27 2017	2017	585					199	212		10.3354/meps12377			12	1.71
Altered embryonic development in northern bobwhite quail (Colinus virginianus) induced by pre-incubation oscillatory thermal stresses mimicking global warming predictions	Reyna, Kelly S.; Burggren, Warren W.				PLOS ONE	SEP 19 2017	2017	12	9						e0184670	10.1371/journal.pone.0184670			12	1.71
Interpopulation variation in nest architecture in a secondary cavitynesting bird suggests site-specific strategies to cope with heat loss and humidity	Botero-Delgadillo, Esteban; Orellana, Nicole; Serrano, Daniela; Poblete, Yanina; Vasquez, Rodrigo A.				AUK	APR 2017	2017	134	2				281	294		10.1642/AUK-16-117.1			12	1.71
Effects of forest management practices, weather, and indices of nest predator abundance on nest predation: A 12-year artificial nest study	Morris, Gail; Conner, L. Mike				FOREST ECOLOGY AND MANAGEMENT	APR 15 2016	2016	366					23	31		10.1016/j.foreco.2016.02.006			12	1.5
Edible bird's nest enhances antioxidant capacity and increases lifespan in Drosophila Melanogaster	Hu, Q.; Li, G.; Yao, H.; He, S.; Li, H.; Liu, S.; Wu, Y.; Lai, X.				CELLULAR AND MOLECULAR BIOLOGY	APR 2016	2016	62	4				116	122		10.14715/cmb/2016.62.4.20			12	1.5
The relevance of food peak architecture in trophic interactions	Vatka, Emma; Orell, Markku; Rytkonen, Seppo				GLOBAL CHANGE BIOLOGY	APR 2016	2016	22	4				1585	1594		10.1111/gcb.13144			12	1.5
New insights into the huddling dynamics of emperor penguins	Ancel, Andre; Gilbert, Caroline; Poulin, Nicolas; Beaulieu, Michael; Thierry, Bernard				ANIMAL BEHAVIOUR	DEC 2015	2015	110					91	98		10.1016/j.anbehav.2015.09.019			12	1.33
Rough-Legged Buzzards, Arctic Foxes and Red Foxes in a Tundra Ecosystem without Rodents	Pokrovsky, Ivan; Ehrich, Dorothee; Ims, Rolf A.; Kondratyev, Alexander V.; Kruckenberg, Helmut; Kulikova, Olga; Mihnevich, Julia; Pokrovskaya, Liya; Shienok, Alexander				PLOS ONE	FEB 18 2015	2015	10	2						e0118740	10.1371/journal.pone.0118740			12	1.33
Weather conditions, brood size and hatching order affect Common Swift Apus apus nestlings' survival and growth	Sicurella, Beatrice; Caffi, Mario; Caprioli, Manuela; Rubolini, Diego; Saino, Nicola; Ambrosini, Roberto				BIRD STUDY	JAN 2 2015	2015	62	1				64	77		10.1080/00063657.2014.989193			12	1.33
Weather conditions and breeding season length in blackbird (Turdus merula)	Jankowiak, Lukasz; Pietruszewska, Hanna; Wysocki, Dariusz				FOLIA ZOOLOGICA	DEC 2014	2014	63	4				245	250					12	1.2
Effects of sea ice on breeding numbers and clutch size of a high arctic population of the common eider Somateria mollissima	Mehlum, Fridtjof				POLAR SCIENCE	APR 2012	2012	6	1			SI	143	153		10.1016/j.polar.2012.03.004			12	1
Cascading climate effects and related ecological consequences during past centuries	Naef-Daenzer, B.; Luterbacher, J.; Nuber, M.; Rutishauser, T.; Winkel, W.				CLIMATE OF THE PAST	2012	2012	8	5				1527	1540		10.5194/cp-8-1527-2012			12	1
Nest site selection and nesting biology of Rock Ptarmigan Lagopus muta japonicus in Japan	Sawa, Yusuke; Takeuchi, Yuichi; Nakamura, Hiroshi				BIRD STUDY	2011	2011	58	2				200	207		10.1080/00063657.2011.559532			12	0.92
Seaweed provisioning behaviour confers thermal benefit for nesting Australasian gannets (Morus serrator)	Matthews, J. L.; Ismar, S. M. H.; Hauber, M. E.				BEHAVIOUR	DEC 2008	2008	145		12			1823	1837					12	0.75
Seasonal fecundity of sagebrush brewer's sparrow (Spizella breweri breweri) at the northern edge of its breeding range	Mahony, Nancy A.; Krannitz, Pamela G.; Martin, Kathy				AUK	APR 2006	2006	123	2				512	523		10.1642/0004-8038(2006)123[512:SFOSBS]2.0.CO;2			12	0.67
The effects of body state on nest sanitation and provisioning effort in breeding barn swallows (Hirundo rustica)	Spencer, KA				CANADIAN JOURNAL OF ZOOLOGY	OCT 2005	2005	83	10				1360	1364		10.1139/Z05-122			12	0.63
Egg size predicts motor performance and postnatal weight gain of Australian Brush-turkey (Alectura lathami) hatchlings	Goth, A; Evans, CS				CANADIAN JOURNAL OF ZOOLOGY	JUN 2004	2004	82	6				972	979		10.1139/Z04-070			12	0.6
Effects of weather on the survival and growth of Corncrake Crex crex chicks	Tyler, GA; Green, RE				IBIS	JAN 2004	2004	146	1				69	76		10.1111/j.1474-919X.2004.00225.x			12	0.6
The breeding biology of the Namaqua Sandgrouse, Pterocles namaqua	Lloyd, P; Little, RM; Crowe, TM				OSTRICH	SEP 2001	2001	72	3-4				169	178		10.2989/00306520109485313			12	0.52
Status of nesting Bald Eagles in Arizona	Driscoll, DE; Jackman, RE; Hunt, WG; Beatty, GL; Driscoll, JT; Glinski, RL; Gatz, TA; Mesta, RI				JOURNAL OF RAPTOR RESEARCH	SEP 1999	1999	33	3				218	226					12	0.48
High mortality of piping plovers on beaches with abundant ghost crabs: Correlation, not causation	Wolcott, DL; Wolcott, TG				WILSON BULLETIN	SEP 1999	1999	111	3				321	329					12	0.48
REPRODUCTIVE ATTRITION IN THE RARE CHAPARRAL SHRUB FREMONTODENDRON-DECUMBENS LLOYD (STERCULIACEAE)	BOYD, RS; SERAFINI, LL				AMERICAN JOURNAL OF BOTANY	NOV 1992	1992	79	11				1264	1272		10.2307/2445054			12	0.38
THE EFFECTS OF RESEEDING HEATHLAND ON BREEDING WHIMBREL NUMENIUS-PHAEOPUS IN SHETLAND .3. HABITAT USE BY BROODS	GRANT, MC; CHAMBERS, RE; EVANS, PR				JOURNAL OF APPLIED ECOLOGY	1992	1992	29	2				516	523		10.2307/2404520			12	0.38
Migration distance is a fundamental axis of the slow-fast continuum of life history in boreal birds	Winger, Benjamin M.; Pegan, Teresa M.				ORNITHOLOGY	OCT 1 2021	2021	138	4						ukab043	10.1093/ornithology/ukab043			11	3.67
Early-life seasonal, weather and social effects on telomere length in a wild mammal	van Lieshout, Sil H. J.; Badas, Elisa P.; Ross, Julius G. Bright; Bretman, Amanda; Newman, Chris; Buesching, Christina D.; Burke, Terry; Macdonald, David W.; Dugdale, Hannah L.				MOLECULAR ECOLOGY	DEC 2022	2022	31	23			SI	5993	6007		10.1111/mec.16014			11	3.67
Extreme temperatures compromise male and female fertility in a large desert bird	Schou, Mads F.; Bonato, Maud; Engelbrecht, Anel; Brand, Zanell; Svensson, Erik, I; Melgar, Julian; Muvhali, Pfunzo T.; Cloete, Schalk W. P.; Cornwallis, Charlie K.				NATURE COMMUNICATIONS	FEB 2 2021	2021	12	1						666	10.1038/s41467-021-20937-7			11	3.67
Variation in timing of breeding of five woodpeckers in a primeval forest over 45 years: role of food, weather, and climate	Wesolowski, Tomasz; Hebda, Grzegorz; Rowinski, Patryk				JOURNAL OF ORNITHOLOGY	JAN 2021	2021	162	1				89	108		10.1007/s10336-020-01817-1			11	2.75
Temperature has a causal and plastic effect on timing of breeding in a small songbird	Verhagen, Irene; Tomotani, Barbara M.; Gienapp, Phillip; Visser, Marcel E.				JOURNAL OF EXPERIMENTAL BIOLOGY	APR 2020	2020	223	8						jeb218784	10.1242/jeb.218784			11	2.75
Effects of Dark Brooder Rearing and Age on Hypothalamic Vasotocin and Feather Corticosterone Levels in Laying Hens	Nordquist, Rebecca E.; Zeinstra, Elisabeth C.; Dougherty, Alyssa; Riber, Anja B.				FRONTIERS IN VETERINARY SCIENCE	JAN 30 2020	2020	7							19	10.3389/fvets.2020.00019			11	2.75
Timing to temperature: Egg-laying dates respond to temperature and are under stronger selection at northern latitudes	Shave, Amanda; Garroway, Colin J.; Siegrist, Joe; Fraser, Kevin C.				ECOSPHERE	DEC 2019	2019	10	12						e02974	10.1002/ecs2.2974			11	2.2
Pain in dinosaurs: what is the evidence?	Hearn, Les; Williams, Amanda C. de C.				PHILOSOPHICAL TRANSACTIONS OF THE ROYAL SOCIETY B-BIOLOGICAL SCIENCES	SEP 23 2019	2019	374	1785						20190370	10.1098/rstb.2019.0370			11	2.2
Flexibility in a changing arctic food web: Can rough-legged buzzards cope with changing small rodent communities?	Fufachev, Ivan A.; Ehrich, Dorothee; Sokolova, Natalia A.; Sokolov, Vasiliy A.; Sokolov, Aleksandr A.				GLOBAL CHANGE BIOLOGY	NOV 2019	2019	25	11				3669	3679		10.1111/gcb.14790			11	2.2
Breeding birds actively modify the initial microclimate of occupied tree cavities	Maziarz, Marta				INTERNATIONAL JOURNAL OF BIOMETEOROLOGY	FEB 2019	2019	63	2				247	257		10.1007/s00484-018-01658-x			11	2.2
Fossil eggshell cuticle elucidates dinosaur nesting ecology	Yang, Tzu-Ruei; Chen, Ying-Hsuan; Wiemann, Jasmina; Spiering, Beate; Sander, P. Martin				PEERJ	JUL 6 2018	2018	6							e5144	10.7717/peerj.5144			11	1.83
Influence of habitat urbanisation on time of breeding and productivity of tawny owl (Strix aluco)	Gryz, Jakub; Krauze-Gryz, Dagny				POLISH JOURNAL OF ECOLOGY	JUN 2018	2018	66	2				153	161		10.3161/15052249PJE2018.66.2.006			11	1.83
Incubating terns modify risk-taking according to diurnal variations in egg camouflage and ambient temperature	Amat, Juan A.; Gomez, Jesus; Linan-Cembrano, Gustavo; Rendon, Miguel A.; Ramo, Cristina				BEHAVIORAL ECOLOGY AND SOCIOBIOLOGY	APR 2017	2017	71	4							10.1007/s00265-017-2306-4			11	1.57
Seroprevalence of Toxoplasma gondii in seabirds from Abrolhos Archipelago, Brazil	Gennari, Solange M.; Niemeyer, Claudia; Soares, Herbert S.; Musso, Cesar M.; Siqueira, Glauber C. C.; Catao-Dias, Jose L.; Dias, Ricardo A.; Dubey, Jitender P.				VETERINARY PARASITOLOGY	AUG 15 2016	2016	226					50	52		10.1016/j.vetpar.2016.06.016			11	1.38
Investigating the influence of local weather conditions and alternative prey composition on the breeding performance of urban Eurasian Kestrels Falco tinnunculus	Kreiderits, A.; Gamauf, A.; Krenn, H. W.; Sumasgutner, P.				BIRD STUDY	2016	2016	63	3				369	379		10.1080/00063657.2016.1213791			11	1.38
Differential physiological responses to prey availability by the great egret and white Ibis	Herring, Garth; Gawlik, Dale E.				JOURNAL OF WILDLIFE MANAGEMENT	JAN 2013	2013	77	1				58	67		10.1002/jwmg.445			11	1
Infestation by Ornithonyssus bursa in Humans in the Southern of Brazil	Oliveira, Camila Belmonte; Tonin, Alexandre Alberto; Monteiro, Silvia Gonzalez				ACTA SCIENTIAE VETERINARIAE	2012	2012	40	4						1091				11	0.92
Factors Influencing Survival of Native and Translocated Mountain Quail in Idaho and Washington	Stephenson, John A.; Reese, Kerry P.; Zager, Peter; Heekin, Patricia E.; Nelle, Pamela J.; Martens, Ashley				JOURNAL OF WILDLIFE MANAGEMENT	AUG 2011	2011	75	6				1315	1323		10.1002/jwmg.189			11	0.85
The rise and fall of local populations of ortolan buntings Emberiza hortulana: importance of movements of adult males	Dale, Svein; Steifetten, Oyvind				JOURNAL OF AVIAN BIOLOGY	MAR 2011	2011	42	2				114	122		10.1111/j.1600-048X.2010.05147.x			11	0.85
Bird Community Response to Filter Strips in Maryland	Blank, Peter J.; Dively, Galen P.; Gill, Douglas E.; Rewa, Charles A.				JOURNAL OF WILDLIFE MANAGEMENT	JAN 2011	2011	75	1				116	125		10.1002/jwmg.3			11	0.85
Reproductive performance in arctic-nesting geese is influenced by environmental conditions during the wintering, breeding and migration seasons	Trinder, Mark N.; Hassell, David; Votier, Stephen				OIKOS	JUL 2009	2009	118	7				1093	1101		10.1111/j.1600-0706.2009.17429.x			11	0.73
Blow fly Trypocalliphora braueri parasitism on Meadow Pipit and Bluethroat nestlings in Central Europe	Pavel, Vaclav; Chutny, Bohumir; Petruskova, Tereza; Petrusek, Adam				JOURNAL OF ORNITHOLOGY	APR 2008	2008	149	2				193	197		10.1007/s10336-007-0259-5			11	0.69
The effects of climate on breeding in the Helmeted Honeyeater	Chambers, Lynda E.; Quin, Bruce R.; Menkhorst, Peter; Franklin, Donald C.; Smales, Ian				EMU	2008	2008	108	1				15	22		10.1071/MU07001			11	0.69
Effects of rapid flight-feather molt on postbreeding dispersal in a pursuit-diving seabird	Peery, M. Zachariah; Henkel, Laird A.; Newman, Scott H.; Becker, Benjamin H.; Harvey, James T.; Thompson, Christopher W.; Beissincer, Steven R.				AUK	JAN 2008	2008	125	1				113	123		10.1525/auk.2008.125.1.113			11	0.69
Quantifying density dependence in a bird population using human disturbance	Mallord, John W.; Dolman, Paul M.; Brown, Andy; Sutherland, William J.				OECOLOGIA	AUG 2007	2007	153	1				49	56		10.1007/s00442-007-0716-0			11	0.65
A change in foraging success and cooperative hunting by a breeding pair of Peregrine Falcons and their fledglings	Dekker, D; Taylor, R				JOURNAL OF RAPTOR RESEARCH	DEC 2005	2005	39	4				394	403					11	0.58
Warbling Vireo reproductive success and nest-site characteristics in the northern Sierra Nevada, California	Smith, JI; Reynolds, MD; LeBuhn, G				JOURNAL OF FIELD ORNITHOLOGY	FAL 2005	2005	76	4				383	389		10.1648/0273-8570-76.4.383			11	0.58
Avian reproduction in a Mediterranean context: Contributions of ornithological research in Spain	Moreno, J				ARDEOLA-INTERNATIONAL JOURNAL OF ORNITHOLOGY	JUN 2004	2004	51	1				51	70					11	0.55
THE DEPENDENCE OF WADERS AND WATERFOWL MIGRATING ALONG THE EAST ATLANTIC FLYWAY ON THEIR COASTAL FOOD SUPPLIES - WHAT IS THE MOST PROFITABLE RESEARCH-PROGRAM	ENS, BJ; PIERSMA, T; DRENT, RH				OPHELIA	SEP 1994	1994				6		127	151					11	0.37
Climate change has cascading effects on tree masting and the breeding performance of a forest songbird in a primeval forest	Czeszczewik, Dorota; Czortek, Patryk; Jaroszewicz, Bogdan; Zub, Karol; Rowinski, Patryk; Walankiewicz, Wieslaw				SCIENCE OF THE TOTAL ENVIRONMENT	DEC 10 2020	2020	747							142084	10.1016/j.scitotenv.2020.142084			10	2.5
Die-offs, reproductive failure, and changing at-sea abundance of murres in the Bering and Chukchi Seas in 2018	Romano, Marc D.; Renner, Heather M.; Kuletz, Kathy J.; Parrish, Julia K.; Jones, Timothy; Burgess, Hillary K.; Cushing, Daniel A.; Causey, Douglas				DEEP-SEA RESEARCH PART II-TOPICAL STUDIES IN OCEANOGRAPHY	DEC 2020	2020	181				SI			104877	10.1016/j.dsr2.2020.104877			10	2.5
Contaminants, prolactin and parental care in an Arctic seabird: Contrasted associations of perfluoroalkyl substances and organochlorine compounds with egg-turning behavior	Blevin, Pierre; Shaffer, Scott A.; Bustamante, Paco; Angelier, Frederic; Picard, Baptiste; Herzke, Dorte; Moe, Borge; Gabrielsen, Geir Wing; Bustnes, Jan Ove; Chastel, Olivier				GENERAL AND COMPARATIVE ENDOCRINOLOGY	MAY 15 2020	2020	291							113420	10.1016/j.ygcen.2020.113420			10	2.5
Artificial hollows provide an effective short-term solution to the loss of natural nesting hollows for Carnaby's Cockatoo Calyptorhynchus latirostris	Saunders, Denis A.; Dawson, Rick; Mawson, Peter R.; Cunningham, Ross B.				BIOLOGICAL CONSERVATION	MAY 2020	2020	245							108556	10.1016/j.biocon.2020.108556			10	2.5
Vegetation structure influences predation rates of early nests in subarctic breeding waders	Laidlaw, Rebecca A.; Gunnarsson, Tomas G.; Mendez, Veronica; Carneiro, Camilo; Porisson, Boedvar; Wentworth, Adam; Gill, Jennifer A.; Alves, Jose A.				IBIS	OCT 2020	2020	162	4				1225	1236		10.1111/ibi.12827			10	2.5
Deep learning analysis of nest camera video recordings reveals temperature-sensitive incubation behavior in the purple martin (Progne subis)	Williams, Heather M.; DeLeon, Robert L.				BEHAVIORAL ECOLOGY AND SOCIOBIOLOGY	DEC 26 2019	2019	74	1						7	10.1007/s00265-019-2789-2			10	2
Geographic variation in incubation behavior of a widely distributed passerine bird	Rohwer, Vanya G.; Purcell, James R.				PLOS ONE	AUG 14 2019	2019	14	8						e0219907	10.1371/journal.pone.0219907			10	2
Responses of breeding waders to restoration of grouse management on a moor in South-West Scotland	Ludwig, Sonja C.; Roos, Staffan; Baines, David				JOURNAL OF ORNITHOLOGY	JUL 2019	2019	160	3				789	797		10.1007/s10336-019-01667-6			10	2
Organochlorines, perfluoroalkyl substances, mercury, and egg incubation temperature in an Arctic seabird: Insights from data loggers	Blevin, Pierre; Shaffer, Scott A.; Bustamante, Paco; Angelier, Frederic; Picard, Baptiste; Herzke, Dorte; Moe, Borge; Gabrielsen, Geir Wing; Bustnes, Jan Ove; Chastel, Olivier				ENVIRONMENTAL TOXICOLOGY AND CHEMISTRY	NOV 2018	2018	37	11				2881	2894		10.1002/etc.4250			10	1.67
Effects of climate change and environmental variability on the carrying capacity of Alaskan seabird populations	Goyert, Holly F.; Garton, Edward O.; Poe, Aaron J.				AUK	OCT 2018	2018	135	4				975	991		10.1642/AUK-18-37.1			10	1.67
Oceanographic conditions in wintering grounds affect arrival date and body condition in breeding female Magellanic penguins	Rebstock, Ginger A.; Boersma, P. Dee				MARINE ECOLOGY PROGRESS SERIES	AUG 9 2018	2018	601					253	267		10.3354/meps12668			10	1.67
Threat of climate change on a songbird population through its impacts on breeding	Bonnot, Thomas W.; Cox, W. Andrew; Thompson, Frank R.; Millspaugh, Joshua J.				NATURE CLIMATE CHANGE	AUG 2018	2018	8	8				718	+		10.1038/s41558-018-0232-8			10	1.67
Effects of El Nino Southern Oscillation on avian breeding phenology	Duursma, Daisy Englert; Gallagher, Rachael V.; Griffith, Simon C.				DIVERSITY AND DISTRIBUTIONS	AUG 2018	2018	24	8				1061	1071		10.1111/ddi.12750			10	1.67
Are seabirds' life history traits maladaptive under present oceanographic variability? The case of Heermann's Gull (Larus heermanni)	Velarde, Enriqueta; Ezcurra, Exequiel				CONDOR	MAY 2018	2018	120	2				388	401		10.1650/CONDOR-17-5.1			10	1.67
Marked reduction in demographic rates and reduced fitness advantage for early breeding is not linked to reduced thermal matching of breeding time	Arlt, Debora; Part, Tomas				ECOLOGY AND EVOLUTION	DEC 2017	2017	7	24				10782	10796		10.1002/ece3.3603			10	1.43
Annual variation in the reproductive hormone and behavior rhythm in a population of the Asian short-toed lark: Can spring temperature influence activation of the HPG axis of wild birds?	Zhang, Shuping; Xu, Xianglong; Wang, Weiwei; Zhao, Lidan; Gao, Lijun; Yang, Wenyu				HORMONES AND BEHAVIOR	SEP 2017	2017	95					76	84		10.1016/j.yhbeh.2017.08.002			10	1.43
Habitat selection, diet and food availability of European Golden Plover Pluvialis apricaria chicks in Swedish Lapland	Machin, Paula; Fernandez-Elipe, Juan; Flinks, Heiner; Laso, Maite; Aguirre, Jose I.; Klaassen, Raymond H. G.				IBIS	JUL 2017	2017	159	3				657	672		10.1111/ibi.12479			10	1.43
Year-round breeding equatorial Larks from three climatically-distinct populations do not use rainfall, temperature or invertebrate biomass to time reproduction	Ndithia, Henry K.; Matson, Kevin D.; Versteegh, Maaike A.; Muchai, Muchane; Tieleman, B. Irene				PLOS ONE	APR 18 2017	2017	12	4						e0175275	10.1371/journal.pone.0175275			10	1.43
Climate predicts which sex acts as helpers among cooperatively breeding bird species	Zhang, Guoyue; Zhao, Qingtian; Moller, Anders Pape; Komdeur, Jan; Lu, Xin				BIOLOGY LETTERS	JAN 1 2017	2017	13	1						20160863	10.1098/rsbl.2016.0863			10	1.43
Effects of ambient air temperature, humidity and rainfall on annual survival of adult little penguins Eudyptula minor in southeastern Australia	Ganendran, L. B.; Sidhu, L. A.; Catchpole, E. A.; Chambers, L. E.; Dann, P.				INTERNATIONAL JOURNAL OF BIOMETEOROLOGY	AUG 2016	2016	60	8				1237	1245		10.1007/s00484-015-1119-2			10	1.25
Environmental temperatures, artificial nests, and incubation of Cassin's auklet	Kelsey, Emma C.; Bradley, Russell W.; Warzybok, Pete; Jahncke, Jaime; Shaffer, Scott A.				JOURNAL OF WILDLIFE MANAGEMENT	FEB 2016	2016	80	2				292	299		10.1002/jwmg.1012			10	1.25
Large-scale spatial variation in feather corticosterone in invasive house sparrows (Passer domesticus) in Mexico is related to climate	Treen, Gillian D.; Hobson, Keith A.; Marchant, Tracy A.; Bortolotti, Gary R.				ECOLOGY AND EVOLUTION	SEP 2015	2015	5	17				3808	3817		10.1002/ece3.1638			10	1.11
Habitat selection by foraging macaroni penguins correlates with hematocrit, an index of aerobic condition	Crossin, Glenn T.; Takahashi, Akinori; Sakamoto, Kentaro Q.; Trathan, Phil N.; Williams, Tony D.				MARINE ECOLOGY PROGRESS SERIES	JUN 18 2015	2015	530					163	176		10.3354/meps11320			10	1.11
DO GREAT TITS PARUS MAJOR NESTING AT HIGH ALTITUDES BUILD BETTER INSULATED NESTS?	Schoell, Eva Maria; Hille, Sabine Marlene				ARDEOLA-INTERNATIONAL JOURNAL OF ORNITHOLOGY	DEC 2014	2014	61	2				323	333		10.13157/arla.61.2.2014.323			10	1
Estimates of annual survival, growth, and recruitment of a white-tailed ptarmigan population in Colorado over 43 years	Wann, Gregory T.; Aldridge, Cameron L.; Braun, Clait E.				POPULATION ECOLOGY	OCT 2014	2014	56	4				555	567		10.1007/s10144-014-0452-3			10	1
FEEDING STRATEGIES OF THE SHORT-TAILED SHEARWATER VARY BY YEAR AND SEA-SURFACE TEMPERATURE BUT DO NOT AFFECT BREEDING SUCCESS	Einoder, Luke D.; Page, Bradley; Goldsworthy, Simon D.				CONDOR	NOV 2013	2013	115	4				777	787		10.1525/cond.2013.120197			10	0.91
Hot or Not: The Effects of Exogenous Testosterone on Female Attractiveness to Male Conspecifics in the Budgerigar	Lahaye, Stefanie E. P.; Eens, Marcel; Darras, Veerle M.; Pinxten, Rianne				PLOS ONE	AUG 12 2013	2013	8	8						e74005	10.1371/journal.pone.0074005			10	0.91
The functions of adult female begging during incubation in sub-Arctic breeding yellow warblers	Moore, S. Drew; Rohwer, Vanya G.				ANIMAL BEHAVIOUR	NOV 2012	2012	84	5				1213	1219		10.1016/j.anbehav.2012.08.027			10	0.83
Nest orientation of the Spotted Barbtail, Premnoplex brunnescens, is strongly correlated with stream flow	Greeney, Harold F.				JOURNAL OF ETHOLOGY	MAY 2009	2009	27	2				203	208		10.1007/s10164-008-0104-1			10	0.67
The influence of temperature on egg composition in the grey partridge Perdix perdix	Cucco, M.; Guasco, B.; Ottonelli, R.; Balbo, V.; Malacarne, G.				ETHOLOGY ECOLOGY & EVOLUTION	APR 2009	2009	21	1				63	77		10.1080/08927014.2009.9522511			10	0.67
Bendiocarbamate Toxicity in the Chick Embryo	Petrovova, E.; Sedmera, D.; Misek, I.; Lesnik, F.; Luptakova, L.				FOLIA BIOLOGICA	2009	2009	55	2				61	65					10	0.67
Are population dynamics of shorebirds affected by El Nino/Southern Oscillation (ENSO) while on their non-breeding grounds in Ecuador?	O'Hara, Patrick D.; Haase, Ben J. M.; Elner, Robert W.; Smith, Barry D.; Kenyon, Jamie K.				ESTUARINE COASTAL AND SHELF SCIENCE	AUG 2007	2007	74	1-2				96	108		10.1016/j.ecss.2007.03.031			10	0.59
Incubation temperatures and sex ratios in Australian brush-turkey (Alectura lathami) mounds	Goth, Ann				AUSTRAL ECOLOGY	JUN 2007	2007	32	4				378	385		10.1111/j.1442-9993.2007.01709.x			10	0.59
Birds and climate change	Archaux, F				VIE ET MILIEU-LIFE AND ENVIRONMENT	MAR 2003	2003	53	1				33	41					10	0.48
THE DISTRIBUTION, NUMBERS AND BREEDING ECOLOGY OF TWITE ACANTHIS-FLAVIROSTRIS IN THE SOUTH PENNINES OF ENGLAND	BROWN, AF; CRICK, HQP; STILLMAN, RA				BIRD STUDY	JUL 1995	1995	42		2			107	121		10.1080/00063659509477157			10	0.34
CLIMATIC ADAPTATION OF LAYING HENS	NJOYA, J; PICARD, M				TROPICAL ANIMAL HEALTH AND PRODUCTION	AUG 1994	1994	26	3				180	186		10.1007/BF02241082			10	0.33
EXPERIMENTAL-EVIDENCE THAT A DESERT PARASITOID KEEPS ITS HOST COOL	WARD, D; HENSCHEL, JR				ETHOLOGY	OCT 1992	1992	92	2				135	142					10	0.31
Environmental variability directly affects the prevalence of divorce in monogamous albatrosses	Ventura, Francesco; Granadeiro, Jose Pedro; Lukacs, Paul M.; Kuepfer, Amanda; Catry, Paulo				PROCEEDINGS OF THE ROYAL SOCIETY B-BIOLOGICAL SCIENCES	NOV 24 2021	2021	288	1963						20212112	10.1098/rspb.2021.2112			9	3
Higher temperatures are associated with reduced nestling body condition in a range-restricted mountain bird	Oswald, Krista N.; Smit, Ben; Lee, Alan T. K.; Peng, Ceili L.; Brock, Cameryn; Cunningham, Susan J.				JOURNAL OF AVIAN BIOLOGY	AUG 2021	2021	52	8							10.1111/jav.02756			9	3
Fledging Mass Is Color Morph Specific and Affects Local Recruitment in a Wild Bird	Morosinotto, Chiara; Brommer, Jon E.; Lindqvist, Atte; Ahola, Kari; Aaltonen, Esa; Karstinen, Teuvo; Karell, Patrik				AMERICAN NATURALIST	NOV 1 2020	2020	196	5				609	619		10.1086/710708			9	2.25
The influence of climate variability on demographic rates of avian Afro-palearctic migrants	Telensky, Tomas; Klvana, Petr; Jelinek, Miroslav; Cepak, Jaroslav; Reif, Jiri				SCIENTIFIC REPORTS	OCT 16 2020	2020	10	1						17592	10.1038/s41598-020-74658-w			9	2.25
Killing of raptors on grouse moors: evidence and effects	Newton, Ian				IBIS	JAN 2021	2021	163	1				1	19		10.1111/ibi.12886			9	2.25
Weather effects on nestling survival of great tits vary according to the developmental stage	Marques-Santos, Fernando; Dingemanse, Niels J.				JOURNAL OF AVIAN BIOLOGY	OCT 2020	2020	51	10						e02421	10.1111/jav.02421			9	2.25
So far, so good ... Similar fitness consequences and overall energetic costs for short and long-distance migrants in a seabird	Pelletier, David; Seyer, Yannick; Garthe, Stefan; Bonnefoi, Salome; Phillips, Richard A.; Guillemette, Magella				PLOS ONE	MAR 16 2020	2020	15	3						e0230262	10.1371/journal.pone.0230262			9	2.25
Seasonal variation in environmental and behavioural drivers of annual-cycle habitat selection in a nearshore seabird	Lamb, Juliet S.; Sate, Yvan G.; Jodice, Patrick G. R.				DIVERSITY AND DISTRIBUTIONS	FEB 2020	2020	26	2				254	266		10.1111/ddi.13015			9	1.8
Climate warming may affect the optimal timing of reproduction for migratory geese differently in the low and high Arctic	Lameris, Thomas K.; de Jong, Margje E.; Boom, Michiel P.; van der Jeugd, Henk P.; Litvin, Konstantin E.; Loonen, Maarten J. J. E.; Nolet, Bart A.; Prop, Jouke				OECOLOGIA	DEC 2019	2019	191	4				1003	1014		10.1007/s00442-019-04533-7			9	1.8
Nest characteristics determine nest microclimate and affect breeding output in an Antarctic seabird, the Wilson's storm-petrel	Michielsen, Rosanne J.; Ausems, Anne N. M. A.; Jakubas, Dariusz; Petlicki, Michal; Plenzler, Joanna; Shamoun-Baranes, Judy; Wojczulanis-Jakubas, Katarzyna				PLOS ONE	JUN 13 2019	2019	14	6						e0217708	10.1371/journal.pone.0217708			9	1.8
Elevation has contrasting effects on avian and mammalian nest traits in the Andean temperate mountains	Altamirano, Tomas A.; Teresa Honorato, Maria; Tomas Ibarra, Jose; de la Maza, Mariano; de Zwaan, Devin R.; Bonacic, Cristian; Martin, Kathy				AUSTRAL ECOLOGY	JUN 2019	2019	44	4				691	701		10.1111/aec.12718			9	1.8
Life-history innovation to climate change: can single-brooded migrant birds become multiple breeders?	Both, Christiaan; Ubels, Richard; Ravussin, Pierre-Alain				JOURNAL OF AVIAN BIOLOGY	MAY 2019	2019	50	5						e01951	10.1111/jav.01951			9	1.8
Climate change adaptation in Nigerian agricultural sector: A systematic review and resilience check of adaptation measures	Onyeneke, Robert; Nwajiuba, Chinyere Augusta; Emenekwe, Chukwuemeka Chinonso; Nwajiuba, Anulika; Onyeneke, Chinenye Judith; Ohalete, Precious; Uwazie, Iyke Uwazie				AIMS AGRICULTURE AND FOOD	2019	2019	4	4				967	1006		10.3934/agrfood.2019.4.967			9	1.8
Diet and ambient temperature interact to shape plasma fatty acid composition, basal metabolic rate and oxidative stress in great tits	Andersson, Martin N.; Nilsson, Johan; Nilsson, Jan-Ake; Isaksson, Caroline				JOURNAL OF EXPERIMENTAL BIOLOGY	DEC 2018	2018	221	24						jeb186759	10.1242/jeb.186759			9	1.5
Phenology of hatching and food in low Arctic passerines and shorebirds: is there a mismatch?	Leung, Maria C. -Y.; Bolduc, Elise; Doyle, Frank I.; Reid, Donald G.; Gilbert, B. Scott; Kenney, Alice J.; Krebs, Charles J.; Bety, Joel				ARCTIC SCIENCE	DEC 2018	2018	4	4				538	556		10.1139/as-2017-0054			9	1.5
Progression in the bacterial load during the breeding season in nest boxes occupied by the Blue Tit and its potential impact on hatching or fledging success	Devaynes, Andrew; Antunes, Andre; Bedford, Alan; Ashton, Paul				JOURNAL OF ORNITHOLOGY	OCT 2018	2018	159	4				1009	1017		10.1007/s10336-018-1577-5			9	1.5
Disentangling the effects of spring anomalies in climate and net primary production on body size of temperate songbirds	Dubos, Nicolas; Le Viol, Isabelle; Robert, Alexandre; Teplitsky, Celine; Ghislain, Manon; Dehorter, Olivier; Julliard, Romain; Henry, Pierre Yves				ECOGRAPHY	AUG 2018	2018	41	8				1319	1330		10.1111/ecog.03413			9	1.5
On the brink: status and breeding ecology of Eleonora's Falcon Falco eleonorae in Algeria	Touati, Laid; Nedjah, Riad; Samraoui, Farrah; Alfarhan, Ahmed H.; Gangoso, Laura; Figuerola, Jordi; Samraoui, Boudjema				BIRD CONSERVATION INTERNATIONAL	DEC 2017	2017	27	4				594	606		10.1017/S0959270916000484			9	1.29
Avian nest abandonment prior to laying-a strategy to minimize predation risk?	Flegeltaub, Mark; Biro, Peter A.; Beckmann, Christa				JOURNAL OF ORNITHOLOGY	OCT 2017	2017	158	4				1091	1098		10.1007/s10336-017-1470-7			9	1.29
BREEDING BIOLOGY OF AN ENDEMIC BORNEAN TURDID, THE FRUITHUNTER (CHLAMYDOCHAERA JEFFERYI), AND LIFE HISTORY COMPARISONS WITH TURDUS SPECIES OF THE WORLD	Mitchell, Adam E.; Tuh, Fred; Martins, Thomas E.				WILSON JOURNAL OF ORNITHOLOGY	MAR 2017	2017	129	1				36	45		10.1676/1559-4491-129.1.36			9	1.29
Shifts in vegetation phenology along flyways entail varying risks of mistiming in a migratory songbird	Emmenegger, Tamara; Hahn, Steffen; Arlettaz, Raphael; Amrhein, Valentin; Zehtindjiev, Pavel; Bauer, Silke				ECOSPHERE	JUN 2016	2016	7	6						e01385	10.1002/ecs2.1385			9	1.13
The impact of weather and the phase of the rodent cycle on breeding populations of waterbirds in Finnish Lapland	Lehikoinen, Aleksi; Fraixedas, Sara; Burgas, Daniel; Eriksson, Heikki; Henttonen, Heikki; Laakkonen, Hanna; Lehikoinen, Petteri; Lehtomaki, Joona; Leppanen, Jenni; Makelainen, Sanna; Niemimaa, Jukka; Pihlajaniemi, Mari; Santaharju, Jarkko; Valimaki, Kaisa				ORNIS FENNICA	2016	2016	93	1				31	46					9	1.13
Large increase in nest size linked to climate change: an indicator of life history, senescence and condition	Moller, Anders Pape; Nielsen, Jan Tottrup				OECOLOGIA	NOV 2015	2015	179	3				913	921		10.1007/s00442-015-3385-4			9	1
Causes of Mortality and Temporal Patterns in Breeding Season Survival of Lesser Prairie-Chickens in Shinnery Oak Prairies	Grisham, Blake A.; Boal, Clint W.				WILDLIFE SOCIETY BULLETIN	SEP 2015	2015	39	3				536	542		10.1002/wsb.551			9	1
Synergistic effects of spring temperatures and land cover on nest survival of urban birds	Becker, Miles E.; Weisberg, Peter J.				CONDOR	FEB 2015	2015	117	1				18	30		10.1650/CONDOR-14-1.1			9	1
Climate and competition in abundance trends in native and invasive Tasmanian gulls	Woehler, Eric; Patterson, Toby A.; Bravington, Mark V.; Hobday, Alistair J.; Chambers, Lynda E.				MARINE ECOLOGY PROGRESS SERIES	SEP 24 2014	2014	511					249	263		10.3354/meps10886			9	0.9
Predictors of death and production performance of layer chickens in opened and sealed pens in a tropical savannah environment	Shittu, Aminu; Raji, Abdullahi Abdullahi; Madugu, Shuaibu A.; Hassan, Akinola Waheed; Fasina, Folorunso Oludayo				BMC VETERINARY RESEARCH	SEP 12 2014	2014	10							214	10.1186/s12917-014-0214-7			9	0.9
Growth temperature affects inflorescence architecture in Arabidopsis thaliana	Antoun, Marlene; Ouellet, Francois				BOTANY-BOTANIQUE	SEP 2013	2013	91	9				642	651		10.1139/cjb-2013-0011			9	0.82
Is Carrying Feathers a Sexually Selected Trait in House Sparrows?	Garcia-Lopez de Hierro, Lola; Moleon, Marcos; Ryan, Peter G.				ETHOLOGY	MAR 2013	2013	119	3				199	211		10.1111/eth.12053			9	0.82
Manipulating Individual Decisions and Environmental Conditions Reveal Individual Quality in Decision-Making and Non-Lethal Costs of Predation Risk	Thomson, Robert L.; Tomas, Gustavo; Forsman, Jukka T.; Monkkonen, Mikko				PLOS ONE	DEC 13 2012	2012	7	12						e52226	10.1371/journal.pone.0052226			9	0.75
Endogenous contributions to egg protein formation in lesser scaup Aythya affinis	Cutting, Kyle A.; Hobson, Keith A.; Rotella, Jay J.; Warren, Jeffrey M.; Wainwright-de la Cruz, Susan E.; Takekawa, John Y.				JOURNAL OF AVIAN BIOLOGY	NOV 2011	2011	42	6				505	513		10.1111/j.1600-048X.2011.05406.x			9	0.69
Interactions with Great Skuas Stercorarius skua as a factor in the long-term decline of an Arctic Skua Stercorarius parasiticus population	Dawson, Neil M.; Macleod, Colin D.; Smith, Malcolm; Ratcliffe, Norman				IBIS	JAN 2011	2011	153	1				143	153		10.1111/j.1474-919X.2010.01065.x			9	0.69
Restoring Tallgrass Prairie and Grassland Bird Populations in Tall Fescue Pastures With Winter Grazing	Johnson, Tracey N.; Sandercock, Brett K.				RANGELAND ECOLOGY & MANAGEMENT	NOV 2010	2010	63	6				679	688		10.2111/REM-D-09-00076.1			9	0.64
Are saltflats suitable supplementary nesting habitats for Malaysian Plovers Charadrius peronii threatened by beach habitat loss in Thailand?	Yasue, Mai; Patterson, Allison; Dearden, Philip				BIRD CONSERVATION INTERNATIONAL	SEP 2007	2007	17	3				211	223		10.1017/S0959270907000780			9	0.53
Age and sex segregation of wintering Willow Ptarmigan in Labrador	Schwab, FE; Simon, NPP; Nash, S				NORTHEASTERN NATURALIST	2005	2005	12	1				113	118		10.1656/1092-6194(2005)012[0113:AASSOW]2.0.CO;2			9	0.47
Do T-3 levels in incubating eiders reflect the cost of incubation among clutch sizes?	Criscuolo, F; Raclot, T; Le Maho, Y; Gabrielsen, GW				PHYSIOLOGICAL AND BIOCHEMICAL ZOOLOGY	MAR-APR 2003	2003	76	2				196	203		10.1086/374280			9	0.43
The effects of forest fire on the nesting success of the Red-knobbed Hornbill Aceros cassidix	Cahill, AJ; Walker, JS				BIRD CONSERVATION INTERNATIONAL	JUN 2000	2000	10	2				109	114		10.1017/S0959270900000101			9	0.38
Metabolic response to air temperature and wind in day-old mallards and a standard operative temperature scale	Bakken, GS; Reynolds, PS; Kenow, KP; Korschgen, CE; Boysen, AF				PHYSIOLOGICAL AND BIOCHEMICAL ZOOLOGY	NOV-DEC 1999	1999	72	6				656	665		10.1086/316704			9	0.36
Population dynamics of passerine birds	Sokolov, LV				ZOOLOGICHESKY ZHURNAL	MAR 1999	1999	78	3				311	324					9	0.36
Fire and birds in a Western Australian heathland	Brooker, MG				EMU-AUSTRAL ORNITHOLOGY	DEC 1998	1998	98		4			276	287		10.1071/MU98039			9	0.35
Body mass, energetic constraints, and duck nesting ecology	Shutler, D; Gloutney, ML; Clark, RG				CANADIAN JOURNAL OF ZOOLOGY	OCT 1998	1998	76	10				1805	1814		10.1139/cjz-76-10-1805			9	0.35
THE BIOLOGY OF THE GROUND PARROT, PEZOPORUS-WALLICUS, IN QUEENSLAND .2. SPACING, CALLING AND BREEDING-BEHAVIOR	MCFARLAND, DC				WILDLIFE RESEARCH	1991	1991	18	2				185	197		10.1071/WR9910185			9	0.27
BIOGEOGRAPHY OF WHITE-TAILED PTARMIGAN (LAGOPUS-LEUCURUS) - IMPLICATIONS FROM AN INTRODUCED POPULATION IN THE SIERRA-NEVADA	CLARKE, JA; JOHNSON, RE				JOURNAL OF BIOGEOGRAPHY	NOV 1990	1990	17	6				649	656		10.2307/2845146			9	0.26
Scavenging patterns of generalist predators in forested areas: The potential implications of increase in carrion availability on a threatened capercaillie population	Tobajas, Jorge; Oliva-Vidal, Pilar; Pique, Josep; Afonso-Jordana, Ivan; Garcia-Ferre, Diego; Moreno-Opo, Ruben; Margalida, Antoni				ANIMAL CONSERVATION	APR 2022	2022	25	2				259	272		10.1111/acv.12735			8	2.67
Dehydration risk is associated with reduced nest attendance and hatching success in a cooperatively breeding bird, the southern pied babbler Turdoides bicolor	Bourne, Amanda R.; Ridley, Amanda R.; McKechnie, Andrew E.; Spottiswoode, Claire N.; Cunningham, Susan J.; Cooke, Steven				CONSERVATION PHYSIOLOGY	JUN 16 2021	2021	9							coab043	10.1093/conphys/coab043			8	2.67
Tolerance to high temperature by arboreal mammals using nest boxes in southern Australia	Goldingay, Ross L.; Thomas, Karen J.				JOURNAL OF THERMAL BIOLOGY	MAY 2021	2021	98							102899	10.1016/j.jtherbio.2021.102899			8	2.67
Greater Sage-Grouse nest bowls buffer microclimate in a post-megafire landscape although effects on nest survival are marginal	Anthony, Christopher; Hagen, Christian; Dugger, Katie; Elmore, R.				ORNITHOLOGICAL APPLICATIONS	FEB 1 2021	2021	123	1						duaa068	10.1093/ornithapp/duaa068			8	2.67
Experimental evidence that hyperthermia limits offspring provisioning in a temperate-breeding bird	Tapper, Simon; Nocera, Joseph J.; Burness, Gary				ROYAL SOCIETY OPEN SCIENCE	OCT 7 2020	2020	7	10						201589	10.1098/rsos.201589			8	2
Best environmental predictors of breeding phenology differ with elevation in a common woodland bird species	Bison, Marjorie; Yoccoz, Nigel G.; Carlson, Bradley; Klein, Geoffrey; Laigle, Idaline; Van Reeth, Colin; Asse, Daphne; Delestrade, Anne				ECOLOGY AND EVOLUTION	SEP 2020	2020	10	18				10219	10229		10.1002/ece3.6684			8	2
Temperature and precipitation at migratory grounds influence demographic trends of an Arctic-breeding bird	Doyle, Susan; Cabot, David; Walsh, Alyn; Inger, Richard; Bearhop, Stuart; McMahon, Barry J.				GLOBAL CHANGE BIOLOGY	OCT 2020	2020	26	10				5447	5458		10.1111/gcb.15267			8	2
Disruption of energy homeostasis by food restriction or high ambient temperature exposure affects gonadal function in male house finches (Haemorhous mexicanus)	Valle, Shelley; Eagleman, Daphne; Kieffer, Natalie; Deviche, Pierre				JOURNAL OF COMPARATIVE PHYSIOLOGY B-BIOCHEMICAL SYSTEMS AND ENVIRONMENTAL PHYSIOLOGY	SEP 2020	2020	190	5				611	628		10.1007/s00360-020-01295-0			8	2
Increasing temperatures increase the risk of reproductive failure in a near threatened alpine ground-nesting bird, the Cape Rockjumper Chaetops frenatus	Oswald, Krista N.; Diener, Elizabeth F.; Diener, John P.; Cunningham, Susan J.; Smit, Ben; Lee, Alan T. K.				IBIS	OCT 2020	2020	162	4				1363	1369		10.1111/ibi.12846			8	2
Potential sex-dependent effects of weather on apparent survival of a high-elevation specialist	Strinella, Eliseo; Scridel, Davide; Brambilla, Mattia; Schano, Christian; Korner-Nievergelt, Franzi				SCIENTIFIC REPORTS	MAY 20 2020	2020	10	1						8386	10.1038/s41598-020-65017-w			8	2
Placement, survival and predator identity of Eurasian Curlew Numenius arquata nests on lowland grass-heath	Zielonka, Natalia B.; Hawkes, Robert W.; Jones, Helen; Burnside, Robert J.; Dolman, Paul M.				BIRD STUDY	OCT 2 2019	2019	66	4				471	483		10.1080/00063657.2020.1725421			8	2
Reduced avian body condition due to global warming has little reproductive or population consequences	McLean, Nina M.; van der Jeugd, Henk P.; van Turnhout, Chris A. M.; Lefcheck, Jonathan S.; van de Pol, Martijn				OIKOS	MAY 2020	2020	129	5				714	730		10.1111/oik.06802			8	2
Warm temperatures during cold season can negatively affect adult survival in an alpine bird	Chiffard, Jules; Delestrade, Anne; Yoccoz, Nigel Gilles; Loison, Anne; Besnard, Aurelien				ECOLOGY AND EVOLUTION	NOV 2019	2019	9	22				12531	12543		10.1002/ece3.5715			8	1.6
Migratory shorebird adheres to Bergmann's Rule by responding to environmental conditions through the annual lifecycle	Gibson, Daniel; Hornsby, Angela D.; Brown, Mary B.; Cohen, Jonathan B.; Dinan, Lauren R.; Fraser, James D.; Friedrich, Meryl J.; Gratto-Trevor, Cheri L.; Hunt, Kelsi L.; Jeffery, Matthew; Jorgensen, Joel G.; Paton, Peter W. C.; Robinson, Samantha G.; Rock, Jen; Stantial, Michelle L.; Weithman, Chelsea E.; Catlin, Daniel H.				ECOGRAPHY	SEP 2019	2019	42	9				1482	1493		10.1111/ecog.04325			8	1.6
Climate variability and life history impact stress, thyroid, and immune markers in California sea lions (Zalophus californianus) during El Nino conditions	DeRango, Eugene J.; Prager, Katherine C.; Greig, Denise J.; Hooper, Amanda W.; Crocker, Daniel E.				CONSERVATION PHYSIOLOGY	MAY 15 2019	2019	7							coz010	10.1093/conphys/coz010			8	1.6
Offspring growth and mobility in response to variation in parental care: a comparison between populations	Sofaer, Helen R.; Sillett, T. Scott; Yoon, Jongmin; Power, Michael L.; Morrison, Scott A.; Ghalambor, Cameron K.				JOURNAL OF AVIAN BIOLOGY	MAY 2018	2018	49	5						e01646	10.1111/jav.01646			8	1.33
Thermal strategies of king penguins during prolonged fasting in water	Lewden, Agnes; Enstipp, Manfred R.; Bonnet, Batsheva; Bost, Caroline; Georges, Jean-Yves; Handrich, Yves				JOURNAL OF EXPERIMENTAL BIOLOGY	DEC 15 2017	2017	220	24				4600	4611		10.1242/jeb.168807			8	1.14
Factors associated with nest survival of Black-throated Sparrows, desert-breeding nest-site generalists	Kozma, Jeffrey M.; Burkett, Laura M.; Kroll, Andrew J.; Thornton, Jamie; Mathews, Nancy E.				JOURNAL OF FIELD ORNITHOLOGY	SEP 2017	2017	88	3				274	287		10.1111/jofo.12209			8	1.14
Brood size can influence maternal behaviour and chick's development in precocial birds	Aigueperse, Nadege; Pittet, Florent; de Margerie, Emmanuel; Nicolle, Celine; Houdelier, Cecilia; Lumineau, Sophie				BEHAVIOURAL PROCESSES	MAY 2017	2017	138					96	104		10.1016/j.beproc.2017.02.018			8	1.14
How does an increase in minimum daily temperatures during incubation influence reproduction in the great tit Parus major?	Vaugoyeau, Marie; Meylan, Sandrine; Biard, Clotilde				JOURNAL OF AVIAN BIOLOGY	MAY 2017	2017	48	5				714	725		10.1111/jav.01208			8	1.14
Linking phenological events in migratory passerines with a changing climate: 50 years in the Laurel Highlands of Pennsylvania	McDermott, Molly E.; DeGroote, Lucas W.				PLOS ONE	APR 12 2017	2017	12	4						e0174247	10.1371/journal.pone.0174247			8	1.14
Improved homeothermy and hypothermia in African lions during gestation	Trethowan, Paul D.; Hart, Tom; Loveridge, Andrew J.; Haw, Anna; Fuller, Andrea; Macdonald, David W.				BIOLOGY LETTERS	NOV 1 2016	2016	12	11						20160645	10.1098/rsbl.2016.0645			8	1
Grasslands bird occupancy of native warm-season grass	West, Andrew S.; Keyser, Patrick D.; Lituma, Christopher M.; Buehler, David A.; Applegate, Roger D.; Morgan, John				JOURNAL OF WILDLIFE MANAGEMENT	AUG 2016	2016	80	6				1081	1090		10.1002/jwmg.21103			8	1
Ecology of Avian Influenza Virus in Wild Birds in Tropical Africa	Gaidet, Nicolas				AVIAN DISEASES	MAY 2016	2016	60	1		S		296	301		10.1637/11149-051115-Review	9th International Symposium on Avian Influenza	APR 12-15, 2015	8	1
Nest insulating capacity during incubation and after fledging are related	Cruz, Angel; Alvarez, Elena; Barba, Emilio				AVIAN BIOLOGY RESEARCH	MAR 2016	2016	9	1				22	27		10.3184/175815516X14453606332392			8	1
Interactive Effects of Climate Change with Nutrients, Mercury, and Freshwater Acidification on Key Taxa in the North Atlantic Landscape Conservation Cooperative Region	Pinkney, Alfred E.; Driscoll, Charles T.; Evers, David C.; Hooper, Michael J.; Horan, Jeffrey; Jones, Jess W.; Lazarus, Rebecca S.; Marshall, Harold G.; Milliken, Andrew; Rattner, Barnett A.; Schmerfeld, John; Sparling, Donald W.				INTEGRATED ENVIRONMENTAL ASSESSMENT AND MANAGEMENT	JUL 2015	2015	11	3				355	369		10.1002/ieam.1612			8	0.89
Social cues are unlikely to be the single cause for early reproduction in urban European blackbirds (Turdus merula)	Dominoni, Davide M.; Van't Hof, Thomas J.; Partecke, Jesko				PHYSIOLOGY & BEHAVIOR	APR 1 2015	2015	142					14	19		10.1016/j.physbeh.2015.01.026			8	0.89
Reassessing Breeding Investment in Birds: Class-Wide Analysis of Clutch Volume Reveals a Single Outlying Family	Watson, David M.; Anderson, Susan E.; Olson, Valerie	Inst Land Water & Soc			PLOS ONE	JAN 29 2015	2015	10	1						e0117678	10.1371/journal.pone.0117678			8	0.89
The Rufous Hornero (Furnarius rufus) nest as an incubation chamber	Shibuya, Felipe L. S.; Braga, Talita V.; Roper, James J.				JOURNAL OF THERMAL BIOLOGY	JAN 2015	2015	47					7	12		10.1016/j.jtherbio.2014.10.010			8	0.89
Site Selection and Nest Survival of the Bar-headed Goose (Anser indicus) on the Mongolian Plateau	Batbayar, Nyambayar; Takekawa, John Y.; Natsagdorj, Tseveenmyadag; Spragens, Kyle A.; Xiao, Xiangming				WATERBIRDS	DEC 2014	2014	37	4				381	393		10.1675/063.037.0405			8	0.8
Breeding phenology in Great and Blue Tits (Parus spp.): are urban populations more resistant to climate change than rural ones?	Solonen, Tapio; Hilden, Martti				ORNIS FENNICA	2014	2014	91	4				209	219					8	0.8
Reduced compensatory growth capacity in mistimed broods of a migratory passerine	Hegyi, Gergely; Nagy, Gergely; Toeroek, Janos				OECOLOGIA	MAY 2013	2013	172	1				279	291		10.1007/s00442-012-2487-5			8	0.73
Overwintering sparrow use of field borders planted as beneficial insect habitat	Plush, Charles J.; Moorman, Christopher E.; Orr, David B.; Reberg-Horton, Chris				JOURNAL OF WILDLIFE MANAGEMENT	JAN 2013	2013	77	1				200	206		10.1002/jwmg.436			8	0.73
The Indian Ocean Dipole as an indicator of climatic conditions affecting European birds	Tryjanowski, Piotr; Stenseth, Nils Chr; Matysiokova, Beata				CLIMATE RESEARCH	2013	2013	57	1				45	49		10.3354/cr01162			8	0.73
PROVISIONING OF NESTLING DICKCISSELS IN NATIVE WARM-SEASON GRASS FIELD BUFFERS	Mitchell, Kristina L.; Riffell, Samuel K.; Burger, L. Wes, Jr.; Vilella, Francisco J.				WILSON JOURNAL OF ORNITHOLOGY	JUN 2012	2012	124	2				298	309					8	0.67
REPRODUCTIVE BIOLOGY OF A NARROWLY ENDEMIC TACHYCINETA SWALLOW IN DRY, SEASONAL FOREST IN COASTAL PERU	Stager, Maria; Lopresti, Eric; Angulo Pratolongo, Fernando; Ardia, Daniel R.; Caceres, Daniel; Cooper, Caren B.; Inigo-Elias, Eduardo E.; Molina, Juan; Taylor, Nathaniel; Winkler, David W.				ORNITOLOGIA NEOTROPICAL	2012	2012	23	1				95	112					8	0.67
EFFECTS OF SMOOTH BROME ON BREWER'S SPARROW NEST SURVIVAL IN SAGEBRUSH STEPPE	Ruehmann, Megan B.; Desmond, Martha J.; Gould, William R.				CONDOR	MAY 2011	2011	113	2				419	428		10.1525/cond.2011.100022			8	0.62
Distribution and number of black grouse, Tetrao tetrix in southwestern Poland and the potential impact of predators upon nesting success of the species	Merta, Dorota; Bobek, Boguslaw; Furtek, Jakub; Kolecki, Mateusz				FOLIA ZOOLOGICA	2009	2009	58	2				159	167			4th International Black Grouse Conference	SEP 16-21, 2007	8	0.53
Reproductive success of Woodlarks Lullula arborea in traditional and recently colonized habitats	Wright, Lucy J.; Hoblyn, Ron A.; Sutherland, William J.; Dolman, Paul M.				BIRD STUDY	NOV 2007	2007	54		3			315	323		10.1080/00063650709461491			8	0.47
Hairy Woodpecker winter roost characteristics in burned ponderosa pine forest	Covert-Bratland, Kristin A.; Theimer, Tad C.; Block, William M.				WILSON JOURNAL OF ORNITHOLOGY	MAR 2007	2007	119	1				43	52		10.1676/05-127.1			8	0.47
Disturbance of incubating African Black Oystercatchers: is heating of exposed eggs a problem?	Adams, NJ; Kerley, GIH; Watson, JJ				OSTRICH	DEC 1999	1999	70	3-4				225	228		10.1080/00306525.1999.9634241			8	0.32
THE EFFECTS OF RESEEDING HEATHLAND ON BREEDING WHIMBREL NUMENIUS-PHAEOPUS IN SHETLAND .2. HABITAT USE BY ADULTS DURING THE PRELAYING PERIOD	GRANT, MC; CHAMBERS, RE; EVANS, PR				JOURNAL OF APPLIED ECOLOGY	1992	1992	29	2				509	515		10.2307/2404519			8	0.25
Effects of patch-burn grazing and rotational grazing on grassland bird abundance, species richness, and diversity in native grassland pastures of the Midsouth USA	Lituma, Christopher M.; Buckley, Byron R.; Keyser, Patrick D.; Holcomb, Elizabeth; Smith, Ray; Morgan, John; Applegate, Roger D.				AGRICULTURE ECOSYSTEMS & ENVIRONMENT	FEB 1 2022	2022	324							107710	10.1016/j.agee.2021.107710			7	2.33
Impact of extreme environmental conditions: Foraging behaviour and trophic ecology responses of a diving seabird, the common diving petrel	Fromant, Aymeric; Delord, Karine; Bost, Charles-Andre; Eizenberg, Yonina H.; Botha, Jonathan A.; Cherel, Yves; Bustamante, Paco; Gardner, Brett R.; Brault-Favrou, Maud; Lec'hvien, Arnaud; Arnould, John P. Y.				PROGRESS IN OCEANOGRAPHY	NOV 2021	2021	198							102676	10.1016/j.pocean.2021.102676			7	2.33
No sex-specific differences in the influence of high air temperatures during early development on nestling mass and fledgling survival in the Southern Pied Babbler (Turdoides bicolor)	Bourne, Amanda R.; Cunningham, Susan J.; Nupen, Lisa J.; McKechnie, Andrew E.; Ridley, Amanda R.				IBIS	JAN 2022	2022	164	1				304	312		10.1111/ibi.12990			7	2.33
Limited heat tolerance in a cold-adapted seabird: implications of a warming Arctic	Choy, Emily S.; O'Connor, Ryan S.; Gilchrist, H. Grant; Hargreaves, Anna L.; Love, Oliver P.; Vezina, Francois; Elliott, Kyle H.				JOURNAL OF EXPERIMENTAL BIOLOGY	JUL 2021	2021	224	13						jeb242168	10.1242/jeb.242168			7	2.33
Latitudinal variation in arrival and breeding phenology of the pied flycatcher Ficedula hypoleuca using large-scale citizen science data	Nicolau, Pedro G.; Burgess, Malcolm D.; Marques, Tiago A.; Baillie, Stephen R.; Moran, Nick J.; Leech, Dave, I; Johnston, Alison				JOURNAL OF AVIAN BIOLOGY	FEB 2021	2021	52	2							10.1111/jav.02646			7	2.33
Breeding success in Southern Australian Little Penguins is negatively correlated with high wind speeds and sea surface temperatures	Johnson, Bianca; Colombelli-Negrel, Diane				ORNITHOLOGICAL APPLICATIONS	FEB 1 2021	2021	123	1						duaa062	10.1093/ornithapp/duaa062			7	2.33
Interactive influences of fluctuations of main food resources and climate change on long-term population decline of Tengmalm's owls in the boreal forest	Kouba, Marek; Bartos, Ludek; Bartosova, Jitka; Hongisto, Kari; Korpimaki, Erkki				SCIENTIFIC REPORTS	DEC 24 2020	2020	10	1						20429	10.1038/s41598-020-77531-y			7	1.75
Prolactin is related to incubation constancy and egg temperature following a disturbance in a precocial bird	Hope, Sydney F.; DuRant, Sarah E.; Angelier, Frederic; Hallagan, John J.; Moore, Ignacio T.; Parenteau, Charline; Kennamer, Robert A.; Hopkins, William A.				GENERAL AND COMPARATIVE ENDOCRINOLOGY	SEP 1 2020	2020	295							113489	10.1016/j.ygcen.2020.113489			7	1.75
Avian relationships with bark beetle outbreaks and underlying mechanisms in lodgepole pine and spruce-fir forests of Colorado	Latif, Quresh S.; Ivan, Jacob S.; Seglund, Amy E.; Pavlacky, David L.; Truex, Richard L.				FOREST ECOLOGY AND MANAGEMENT	MAY 15 2020	2020	464							118043	10.1016/j.foreco.2020.118043			7	1.75
Remotely sensed forest understory density and nest predator occurrence interact to predict suitable breeding habitat and the occurrence of a resident boreal bird species	Klein, Julian; Haverkamp, Paul J.; Lindberg, Eva; Griesser, Michael; Eggers, Sonke				ECOLOGY AND EVOLUTION	FEB 2020	2020	10	4				2238	2252		10.1002/ece3.6062			7	1.75
Oceanographic drivers of winter habitat use in Cassin's Auklets	Johns, Michael E.; Warzybok, Pete; Jahncke, Jaime; Lindberg, Mark; Breed, Greg A.				ECOLOGICAL APPLICATIONS	APR 2020	2020	30	3							10.1002/eap.2068			7	1.75
The role of partial incubation and egg repositioning within the clutch in hatching asynchrony and subsequent effects on breeding success	Diez-Mendez, David; Rodriguez, Samuel; Alvarez, Elena; Barba, Emilio				IBIS	JAN 2020	2020	162	1				63	74		10.1111/ibi.12730			7	1.75
Does temperature variation influence nest box use by the eastern pygmy-possum?	Goldingay, Ross L.				AUSTRALIAN MAMMALOGY	2020	2020	42	1				77	84		10.1071/AM19023			7	1.75
Degree of fragmentation and population size do not adversely affect reproductive success of a rare shrub species, Banksia nivea (Proteaceae), in a naturally fragmented community	Thavornkanlapachai, Rujiporn; Byrne, Margaret; Yates, Colin J.; Ladd, Philip G.				BOTANICAL JOURNAL OF THE LINNEAN SOCIETY	OCT 2019	2019	191	2				261	273		10.1093/botlinnean/boz041			7	1.4
The interaction between island geomorphology and environmental parameters drives Adelie penguin breeding phenology on neighboring islands near Palmer Station, Antarctica	Cimino, Megan A.; Patterson-Fraser, Donna L.; Stammerjohn, Sharon; Fraser, William R.				ECOLOGY AND EVOLUTION	AUG 2019	2019	9	16				9334	9349		10.1002/ece3.5481			7	1.4
Acute exposure to hyperthermic oscillating temperatures during pre-incubation influences northern bobwhite development, hatching, and survival	Reyna, Kelly S.				PLOS ONE	JUL 10 2019	2019	14	7						e0219368	10.1371/journal.pone.0219368			7	1.4
Prenatal incubation temperature affects neonatal precocial birds' locomotor behavior	Belnap, Starlie C.; Currea, John P.; Lickliter, Robert				PHYSIOLOGY & BEHAVIOR	JUL 1 2019	2019	206					51	58		10.1016/j.physbeh.2019.03.002			7	1.4
Physiological impacts of pollution exposure in seabird's progeny nesting in a Mediterranean contaminated area	Oudi, Abir; Chokri, Mohamed Ali; Hammouda, Abdessalem; Chaabane, Rim; Badraoui, Riadh; Besnard, Aurelien; Santos, Raphael				MARINE POLLUTION BULLETIN	MAY 2019	2019	142					196	205		10.1016/j.marpolbul.2019.02.056			7	1.4
Are pelagic seabirds exposed to amnesic shellfish poisoning toxins?	Solino, Lucia; Ferrer-Obiol, Joan; Navarro-Herrero, Leia; Gonzalez-Solis, Jacob; Costa, Pedro Reis				HARMFUL ALGAE	APR 2019	2019	84					172	180		10.1016/j.hal.2019.03.014			7	1.4
Predictors of nestling survival during harsh weather events in an aerial insectivore, the Tree Swallow (Tachycineta bicolor)	Griebel, Ilsa A.; Dawson, Russell D.				CANADIAN JOURNAL OF ZOOLOGY	FEB 2019	2019	97	2				81	90		10.1139/cjz-2018-0070			7	1.4
Thermal constraints on body size depend on the population's position within the species' thermal range in temperate songbirds	Dubos, Nicolas; Dehorter, Olivier; Henry, Pierre-Yves; Le Viol, Isabelle				GLOBAL ECOLOGY AND BIOGEOGRAPHY	JAN 2019	2019	28	2				96	106		10.1111/geb.12805			7	1.4
Population responses of Red Grouse Lagopus lagopus scotica to expansion of heather Calluna vulgaris cover on a Scottish grouse moor	Ludwig, Sonja C.; Aebischer, Nicholas J.; Bubb, Damian; Richardson, Michael; Roos, Staffan; Wilson, Jeremy D.; Baines, David				AVIAN CONSERVATION AND ECOLOGY	DEC 2018	2018	13	2						14	10.5751/ACE-01306-130214			7	1.17
Nest feathering responses by Tree Swallows (Tachycineta bicolor) to experimental warming	Holland, Erika R.; Shutler, Dave				JOURNAL OF ORNITHOLOGY	OCT 2018	2018	159	4				991	998		10.1007/s10336-018-1568-6			7	1.17
Changes in habitat suitability influence non-breeding distribution of waterbirds in central Europe	Musilova, Zuzana; Musil, Petr; Zouhar, Jan; Adam, Matyas				IBIS	JUL 2018	2018	160	3				582	596		10.1111/ibi.12559			7	1.17
Synchronizing biological cycles as key to survival under a scenario of global change: The Common quail (Coturnix coturnix) strategy	Nadal, Jesus; Ponz, Carolina; Margalida, Antoni				SCIENCE OF THE TOTAL ENVIRONMENT	FEB 1 2018	2018	613					1295	1301		10.1016/j.scitotenv.2017.09.168			7	1.17
THE LIFE CYCLE AND NUMBERS DYNAMICS OF THE URBAN MALLARD POPULATION (ANAS PLATYRHYNCHOS, ANSERIFORMES, AYES) IN MOSCOW	Avilova, K. V.				ZOOLOGICHESKY ZHURNAL	DEC 2016	2016	95	12				1427	1440		10.7868/S0044513416120059			7	0.88
Incubation Temperature Influences Trade-Off between Structural Size and Energy Reserves in Mallard Hatchlings	Kolackova, Martina; Prokupkova, Ludmila; Albrecht, Tomas; Horak, David				PHYSIOLOGICAL AND BIOCHEMICAL ZOOLOGY	JAN-FEB 2015	2015	88	1				1	10		10.1086/679602			7	0.78
The effect of weather variables on the White Stork (Ciconia ciconia) spring migration phenology	Vaitkuviene, Daiva; Dagys, Mindaugas; Bartkeviciene, Galina; Romanovskaja, Danuta				ORNIS FENNICA	2015	2015	92	1				43	52					7	0.78
The significance of nest structure and nesting material for hole-nesting passerines: an experimental study with Nuthatches Sitta europaea	Cantarero, Alejandro; Lopez-Arrabe, Jimena; Saavedra-Garces, Irene; Rodriguez-Garcia, Victor; Palma, Antonio; Moreno, Juan				ACTA ORNITHOLOGICA	DEC 2014	2014	49	2				143	155		10.3161/173484714X687037			7	0.7
The effects of forced-egg retention on the blood-feeding behavior and reproductive potential of Culex pipiens (Diptera: Culicidae)	Johnson, Brian J.; Fonseca, Dina M.				JOURNAL OF INSECT PHYSIOLOGY	JUL 2014	2014	66					53	58		10.1016/j.jinsphys.2014.05.014			7	0.7
The effect of supplementary feeding in early spring on the breeding performance of the Great Spotted Woodpecker Dendrocopos major	Smith, Ken W.; Smith, Linda				BIRD STUDY	MAY 1 2013	2013	60	2				169	175		10.1080/00063657.2013.776004			7	0.64
Effects of summer weather on reproductive success of the Red-backed Shrike (Lanius collurio)	Jorgensen, Peter Sogaard; Tottrup, Anders P.; Rahbek, Carsten; Geertsma, Marten				BIRD STUDY	FEB 1 2013	2013	60	1				1	10		10.1080/00063657.2012.724051			7	0.64
Timing of the breeding season of Black-tailed Godwit Limosa limosa and Northern Lapwing Vanellus vanellus in The Netherlands	Musters, C. J. M.; ter Keurs, W. J.; de Snoo, G. R.				ARDEA	FAL 2010	2010	98	2				195	202		10.5253/078.098.0209			7	0.5
Parental sex roles of Malaysian plovers during territory acquisition, incubation and chick-rearing	Yasue, M.; Dearden, P.				JOURNAL OF ETHOLOGY	JAN 2008	2008	26	1				99	112		10.1007/s10164-007-0034-3			7	0.44
Habitat use and diet of Common Snipe Gallinago gailinago breeding on moorland in northern England	Hoodless, Andrew N.; Ewald, Julie A.; Baines, David				BIRD STUDY	JUL 2007	2007	54		2			182	191		10.1080/00063650709461474			7	0.41
Use of wing tags and other methods to mark marbled teal (Marmaronetta angustirostris) in Spain	Green, AJ; Fuentes, C; Vazquez, M; Viedma, C; Ramon, N				ARDEOLA	JUN 2004	2004	51	1				191	202					7	0.35
Reproduction of the Crag Martin (Ptyonoprogne rupestris) in relation to weather and colony size	Acquarone, C; Cucco, M; Malacarne, G				ORNIS FENNICA	2003	2003	80	2				79	85					7	0.33
Nest box use and productivity of Great Crested Flycatchers in prescribed-burned longleaf pine forests	White, DH; Seginak, JT				JOURNAL OF FIELD ORNITHOLOGY	WIN 2000	2000	71	1				147	152		10.1648/0273-8570-71.1.147			7	0.29
Surveying breeding densities of malleefowl using an airborne thermal scanner	Benshemesh, JS; Emison, WB				WILDLIFE RESEARCH	1996	1996	23	2				121	142		10.1071/WR9960121			7	0.25
EFFECTS OF INCUBATION-TEMPERATURE AND WARM-WATER MISTING ON HATCHING SUCCESS IN ARTIFICIALLY INCUBATED MALLARD DUCK EGGS	STUBBLEFIELD, WA; TOLL, PA				ENVIRONMENTAL TOXICOLOGY AND CHEMISTRY	APR 1993	1993	12	4				695	700		10.1002/etc.5620120411			7	0.23
Warming Arctic summers unlikely to increase productivity of shorebirds through renesting	Saalfeld, Sarah T.; Hill, Brooke L.; Hunter, Christine M.; Frost, Charles J.; Lanctot, Richard B.				SCIENTIFIC REPORTS	JUL 27 2021	2021	11	1						15277	10.1038/s41598-021-94788-z			6	2
Intra-population variation in reproductive timing covaries with thermal plasticity of offspring performance in perch Perca fluviatilis	Hall, Marcus; Nordahl, Oscar; Larsson, Per; Forsman, Anders; Tibblin, Petter				JOURNAL OF ANIMAL ECOLOGY	OCT 2021	2021	90	10							10.1111/1365-2656.13542			6	2
The effect of nest temperature on growth and survival in juvenile Great Tits Parus major	Corregidor-Castro, Alejandro; Jones, Owen R.				ECOLOGY AND EVOLUTION	JUN 2021	2021	11	12				7346	7353		10.1002/ece3.7565			6	2
Baked eggs: catastrophic heatwave-induced reproductive failure in the desert-adapted Zebra Finch (Taeniopygia guttata)	McCowan, Luke S. C.; Griffith, Simon C.				IBIS	OCT 2021	2021	163	4				1207	1216		10.1111/ibi.12958			6	2
Higher experimental ambient temperature decreases female incubation attentiveness in Zebra Finches (Taeniopygia guttata) and lower effort yields negligible energy savings	Ton, Riccardo; Hurley, Laura L.; Griffith, Simon C.				IBIS	JUL 2021	2021	163	3				1045	1055		10.1111/ibi.12922			6	2
Weather conditions explain reproductive success and advancement of the breeding season in Western Capercaillie (Tetrao urogallus)	Coppes, Joy; Kaemmerle, Jim-Lino; Schroth, Karl-Eugen; Braunisch, Veronika; Suchant, Rudi				IBIS	JUL 2021	2021	163	3				990	1003		10.1111/ibi.12924			6	2
Impacts of unusually light sea-ice cover in winter 2017-2018 on the northern Bering Sea marine ecosystem - An introduction	Hirawake, Toru; Hunt, George L., Jr.				DEEP-SEA RESEARCH PART II-TOPICAL STUDIES IN OCEANOGRAPHY	DEC 2020	2020	181				SI			104908	10.1016/j.dsr2.2020.104908			6	1.5
Environmental variables determining the distribution of an avian parasite: the case of the Philornis torquans complex in South America	Cuervo, P. F.; Percara, A.; Monje, L.; Beldomenico, P. M.; Quiroga, M. A.				MEDICAL AND VETERINARY ENTOMOLOGY	SEP 2021	2021	35	3				284	292		10.1111/mve.12488			6	1.5
The effect of climate change on laying dates, clutch size and productivity of Eurasian CootsFulica atra	Halupka, Lucyna; Czyz, Beata; Macias Dominguez, Carlos Moises				INTERNATIONAL JOURNAL OF BIOMETEOROLOGY	NOV 2020	2020	64	11				1857	1863		10.1007/s00484-020-01972-3			6	1.5
Parental defence in shorebirds is mediated by embryonic calling, ambient temperature and predator latency	Kostoglou, Kristal N.; van Dongen, Wouter F. D.; Weston, Michael A.				JOURNAL OF ORNITHOLOGY	OCT 2020	2020	161	4				1153	1165		10.1007/s10336-020-01787-4			6	1.5
Local recruitment in Northern Flickers is related to environmental factors at multiple scales and provides reproductive benefits to yearling breeders settling close to home	Wiebe, Karen L.				AUK	APR 1 2020	2020	137	2						ukaa007	10.1093/auk/ukaa007			6	1.5
Diversity of incubation rhythms in a facultatively uniparental shorebird - the Northern Lapwing	Sladecek, Martin; Vozabulova, Eva; Salek, Miroslav E.; Bulla, Martin				SCIENTIFIC REPORTS	MAR 18 2019	2019	9							4706	10.1038/s41598-019-41223-z			6	1.2
Incubation temperature and social context affect the nest exodus of precocial ducklings	Hope, Sydney F.; Kennamer, Robert A.; van Montfrans, Schuyler G.; Hopkins, William A.				BEHAVIORAL ECOLOGY	MAR-APR 2019	2019	30	2				518	527		10.1093/beheco/ary192			6	1.2
A new approach to automated incubation recess detection using temperature loggers	Croston, Rebecca; Hartman, C. Alex; Herzog, Mark P.; Casazza, Michael L.; Ackerman, Joshua T.				CONDOR	NOV 2018	2018	120	4				739	750		10.1650/CONDOR-18-6.1			6	1
Calling in the heat: the zebra finch incubation call depends on heat but not reproductive stage	McDiarmid, Callum S.; Naguib, Marc; Griffith, Simon C.				BEHAVIORAL ECOLOGY	NOV-DEC 2018	2018	29	6				1245	1254		10.1093/beheco/ary123			6	1
Avian communities are decreasing with pinon pine mortality in the southwest	Fair, Jeanne M.; Hathcock, Charles D.; Bartlow, Andrew W.				BIOLOGICAL CONSERVATION	OCT 2018	2018	226					186	195		10.1016/j.biocon.2018.06.035			6	1
Population age structure as an indicator for assessing the quality of breeding areas of Common quail (Coturnix coturnix)	Nadal, Jesus; Ponz, Carolina; Margalida, Antoni				ECOLOGICAL INDICATORS	OCT 2018	2018	93					1136	1142		10.1016/j.ecolind.2018.06.010			6	1
Reproductive success of a keystone herbivore is more variable and responsive to climate in habitats with lower resource diversity	Iles, David T.; Rockwell, Robert F.; Koons, David N.				JOURNAL OF ANIMAL ECOLOGY	JUL 2018	2018	87	4			SI	1182	1191		10.1111/1365-2656.12837			6	1
Distribution and breeding ecology of the Ferruginous Duck Aythya nyroca in Algeria	Djelailia, Assia; Baaziz, Nasser; Samraoui, Farrah; Alfarhan, Ahmed H.; Samraoui, Boudjema				OSTRICH	2018	2018	89	1				5	12		10.2989/00306525.2017.1313331			6	1
Parental investment of male Peregrine Falcons during incubation: influence of experience and weather	Zuberogoitia, Inigo; Enrique Martinez, Jose; Larrea, Mikel; Zabala, Jabi				JOURNAL OF ORNITHOLOGY	JAN 2018	2018	159	1				275	282		10.1007/s10336-017-1503-2			6	1
The relationship between weather and reproduction of the Barn Owl Tyto alba in a semi-arid agricultural landscape in Israel	Charter, Motti; Izhaki, Ido; Meyrom, Kobi; Aviel, Shauli; Leshem, Yossi; Roulin, Alexandre				AVIAN BIOLOGY RESEARCH	DEC 2017	2017	10	4				253	258		10.3184/175815617X15063340995365			6	0.86
Seasonal variation in food availability influences the breeding strategy of White-collared Blackbirds Turdus albocinctus on the Tibetan Plateau	Fan, Li-Qing; Chen, Guo-Liang; Da, Xin-Wei; Luo, Juan-Juan; Xian, Li-Li; Ren, Qing-Miao; Xie, Yu-Yan; Du, Bo				IBIS	OCT 2017	2017	159	4				873	882		10.1111/ibi.12506			6	0.86
Grassland Bird Productivity in Warm Season Grass Fields in Southwest Wisconsin	Byers, Carolyn M.; Ribic, Christine A.; Sample, David W.; Dadisman, John D.; Guttery, Michael R.				AMERICAN MIDLAND NATURALIST	JUL 2017	2017	178	1				47	63		10.1674/0003-0031-178.1.47			6	0.86
Reduced reproductive performance associated with warmer ambient temperatures during incubation in a winter-breeding, food-storing passerine	Whelan, Shannon; Strickland, Dan; Morand-Ferron, Julie; Norris, D. Ryan				ECOLOGY AND EVOLUTION	MAY 2017	2017	7	9				3029	3036		10.1002/ece3.2864			6	0.86
Effects of spring temperature and volcanic eruptions on wader productivity	Gunnarsson, Tomas Gretar; Johannesdottir, Lilja; Alves, Jose A.; Porisson, Bodvar; Gill, Jennifer A.				IBIS	APR 2017	2017	159	2				467	471		10.1111/ibi.12449			6	0.86
Diet history effects on Zebra Finch incubation performance: Nest attendance, temperature regulation, and clutch success	Wilson, Kerianne M.; Kem, Michelle; Burley, Nancy Tyler				AUK	APR 2017	2017	134	2				295	307		10.1642/AUK-16-161.1			6	0.86
Effect of climate region and stocking density on ostrich (Struthio camelus) productive performances	Bouyeh, M.; Seidavi, A.; Mohammadi, H.; Sahoo, A.; Laudadio, V.; Tufarelli, V.				REPRODUCTION IN DOMESTIC ANIMALS	FEB 2017	2017	52	1				44	48		10.1111/rda.12793			6	0.86
No short-term effects of climate change on the breeding of Rock Ptarmigan in the French Alps and Pyrenees	Novoa, Claude; Astruc, Guillelme; Desmet, Jean-Francois; Besnard, Aurelien				JOURNAL OF ORNITHOLOGY	JUL 2016	2016	157	3				797	810		10.1007/s10336-016-1335-5			6	0.75
Recent Shift in Climate Relationship Enables Prediction of the Timing of Bird Breeding	Hinsley, Shelley A.; Bellamy, Paul E.; Hill, Ross A.; Ferns, Peter N.				PLOS ONE	MAY 16 2016	2016	11	5						e0155241	10.1371/journal.pone.0155241			6	0.75
Hatching Asynchrony and Spring Climatic Conditions in the European Roller	Parejo, Deseada; Aviles, Jesus M.; Exposito, Monica				EVOLUTIONARY BIOLOGY	DEC 2015	2015	42	4				443	451		10.1007/s11692-015-9337-4			6	0.67
Pathogenic bacteria and timing of laying	Moller, Anders Pape; Soler, Juan J.; Nielsen, Tottrup; Galvan, Ismael				ECOLOGY AND EVOLUTION	APR 2015	2015	5	8				1676	1685		10.1002/ece3.1473			6	0.67
Using Prescribed Fire and Herbicide to Manage Rank Native Warm Season Grass for Northern Bobwhite	Yeiser, John M.; Baxley, Danna L.; Robinson, Ben A.; Morgan, John J.				JOURNAL OF WILDLIFE MANAGEMENT	JAN 2015	2015	79	1				69	76		10.1002/jwmg.813			6	0.67
SOUTHERN POPULATIONS OF EUROPEAN SHAG PHALACROCORAX A. ARISTOTELIS ADVANCE THEIR LAYING DATE IN RESPONSE TO LOCAL WEATHER CONDITIONS BUT NOT TO LARGE-SCALE CLIMATE	Alvarez, David; Pajuel, Manuel Antonio F.				ARDEOLA-INTERNATIONAL JOURNAL OF ORNITHOLOGY	DEC 2011	2011	58	2				239	250		10.13157/arla.58.2.2011.239			6	0.46
Clutch Size and Nest Survival of Cackling Geese in a Lesser Snow and Ross's Goose Colony	Kellett, Dana K.; Alisauskas, Ray T.				WATERBIRDS	DEC 2011	2011	34	4				400	411		10.1675/063.034.0402			6	0.46
Potential Sensitivity of Quebec's Breeding Birds to Climate Change	DesGranges, Jean-Luc; Morneau, Francois				AVIAN CONSERVATION AND ECOLOGY	DEC 2010	2010	5	2						5				6	0.43
Breeding ecology of Twite Carduelis flavirostris in a crofting landscape	Wilkinson, Nicholas I.; Wilson, Jeremy D.				BIRD STUDY	2010	2010	57	2				142	155		10.1080/00063650903449938			6	0.43
A population model for the black tern Chlidonias niger in West-Europe	van der Winden, Jan; van Horssen, Peter W.				JOURNAL OF ORNITHOLOGY	OCT 2008	2008	149	4				487	494		10.1007/s10336-008-0292-z			6	0.38
Early nesting does not result in greater productivity in the multi-brooded Woodlark Lullula arborea	Mallord, John W.; Dolman, Paul M.; Brown, Andy; Sutherland, William J.				BIRD STUDY	JUL 2008	2008	55		2			145	151		10.1080/00063650809461516			6	0.38
Selection of nesting habitat by Montagu's Harriers Circus pygargus and Hen Harriers Circus cyaneus in managed heaths	Cormier, Jean-Paul; Fustec, Joelle; Pithon, Josephine; Choisy, Patrice				BIRD STUDY	MAR 2008	2008	55		1			86	93		10.1080/00063650809461508			6	0.38
The breeding biology of the common redstart, Phoenicurus phoenicurus, in the Central European pine forest	Porkert, J; Zajic, J				FOLIA ZOOLOGICA	2005	2005	54	1-2				111	122					6	0.32
Populations of Pecos pupfish (Cyprinodon pecosensis) differ in their susceptibility to hybridization with sheepshead minnow (C-variegatus)	Kodric-Brown, A; Rosenfield, JA				BEHAVIORAL ECOLOGY AND SOCIOBIOLOGY	JUN 2004	2004	56	2				116	123		10.1007/s00265-004-0761-1			6	0.3
Thermal characteristics of wild and captive Micronesian kingfisher nesting habitats	Kesler, DC; Haig, SM				ZOO BIOLOGY	2004	2004	23	4				301	308		10.1002/zoo.20010			6	0.3
Changes in the breeding biology of the Welcome Swallow (Hirundo tahitica) in New Zealand since colonisation	Evans, KL; Tyler, C; Blackburn, TM; Duncan, RP				EMU	2003	2003	103	3				215	220		10.1071/MU02052			6	0.29
Male incubation in Northern Lapwings: effects on egg temperature and potential benefits to females	Lislevand, T				ORNIS FENNICA	2001	2001	78	1				23	29					6	0.26
Avian data bases and their use in environmental assessment	Peakall, DB				ECOTOXICOLOGY	AUG 2000	2000	9	4				239	253		10.1023/A:1026541210511			6	0.25
Demography of Ficedula hypoleuca (Passeriformes, Muscicapidae) in southern part of its range	Artem'ev, AV				ZOOLOGICHESKY ZHURNAL	JUN 1998	1998	77	6				706	714					6	0.23
Long-term monitoring indicates shifting fall migration timing in monarch butterflies (Danaus plexippus)	Culbertson, Katherine A.; Garland, Mark S.; Walton, Richard K.; Zemaitis, Louise; Pocius, Victoria M.				GLOBAL CHANGE BIOLOGY	FEB 2022	2022	28	3				727	738		10.1111/gcb.15957			5	1.67
Physiological factors influencing female fertility in birds	Assersohn, Katherine; Brekke, Patricia; Hemmings, Nicola				ROYAL SOCIETY OPEN SCIENCE	JUL 28 2021	2021	8	7						202274	10.1098/rsos.202274			5	1.67
Fitness consequences of longer breeding seasons of a migratory passerine under changing climatic conditions	Halupka, Lucyna; Borowiec, Marta; Neubauer, Grzegorz; Halupka, Konrad				JOURNAL OF ANIMAL ECOLOGY	JUL 2021	2021	90	7				1655	1665		10.1111/1365-2656.13481			5	1.67
TRENDS IN RADAR COUNTS OF MARBLED MURRELETS BRACHYRAMPHUS MARMORATUS IN BRITISH COLUMBIA (1996-2018): EFFECTS OF 'THE BLOB' MARINE HEATWAVE AND PREY FISH ABUNDANCE	Drever, Mark C.; Mcallister, Murdoch K.; Bertram, Douglas F.; Schroeder, Bernard K.; Woo, Kerry J.				MARINE ORNITHOLOGY	APR 2021	2021	49	1				37	49					5	1.67
Dry season intensity has equivocal effects on the nutritional condition of understory birds in a Neotropical forest	Nishikawa, Elise T.; Pollock, Henry S.; Brawn, Jeffrey D.				ORNITHOLOGY	APR 6 2021	2021	138	2						ukaa085	10.1093/ornithology/ukaa085			5	1.67
Causes and consequences of variation in diet composition of nestling Canada jays	Freeman, Nikole E.; Newman, Amy E. M.; Sutton, Alex O.; Kyser, T. Kurt; Norris, D. Ryan				JOURNAL OF AVIAN BIOLOGY	JAN 2021	2021	52	1						e02623	10.1111/jav.02623			5	1.67
Warmer April Temperatures on Breeding Grounds Promote Earlier Nesting in a Long-Distance Migratory Bird, the Prothonotary Warbler	Hoover, Jeffrey P.; Schelsky, Wendy M.				FRONTIERS IN ECOLOGY AND EVOLUTION	DEC 2 2020	2020	8							580725	10.3389/fevo.2020.580725			5	1.25
Incubation in a Temperate Passerine: Do Environmental Conditions Affect Incubation Period Duration and Hatching Success?	Higgott, Caitlin G.; Evans, Karl L.; Hatchwell, Ben J.				FRONTIERS IN ECOLOGY AND EVOLUTION	SEP 22 2020	2020	8							542179	10.3389/fevo.2020.542179			5	1.25
Expression patterns and functional analysis of the short neuropeptide F and NPF receptor genes inRhopalosiphum padi	Peng, Xiong; Chen, Cheng; Huang, Yixiao; Wang, Suji; Su, Sha; Chen, Maohua				INSECT SCIENCE	AUG 2021	2021	28	4				952	964		10.1111/1744-7917.12842			5	1.25
Experience counts: The role of female age in morning incubation and brooding behavior in relation to temperature	Williams, Kelly; Sudnick, Madeline; Anderson, Rachel; Fitschen-Brown, Meredith				JOURNAL OF AVIAN BIOLOGY	JUL 2020	2020	51	7						e02397	10.1111/jav.02397			5	1.25
Impacts of environmental heterogeneity on natural selection in a wild bird population	Houle, Carolyne; Pelletier, Fanie; Belisle, Marc; Garant, Dany				EVOLUTION	JUN 2020	2020	74	6				1142	1154		10.1111/evo.13939			5	1.25
Night conditions affect morning incubation behaviour differently across a latitudinal gradient	Nord, Andreas; Cooper, Caren B.				IBIS	JUL 2020	2020	162	3				827	835		10.1111/ibi.12804			5	1.25
Great tits responding to territorial intrusions sing less but alarm more on colder days	Strauss, Aurelia F. T.; Hutfluss, Alexander; Dingemanse, Niels J.				ETHOLOGY	APR 2020	2020	126	4				445	454		10.1111/eth.12989			5	1
Nest attendance by tropical and temperate passerine birds: Same constancy, different strategy	Austin, Suzanne H.; Robinson, William Douglas; Ellis, Vincenzo A.; Robinson, Tara Rodden; Ricklefs, Robert E.				ECOLOGY AND EVOLUTION	DEC 2019	2019	9	23				13555	13566		10.1002/ece3.5812			5	1
Decreased nest survival associated with low temperatures in a high-elevation population of Mountain Plover (Charadrius montanus)	Pierce, Allison K.; Dinsmore, Stephen J.; Wunder, Michael B.				WILSON JOURNAL OF ORNITHOLOGY	OCT 2019	2019	131	3				502	513		10.1676/18-114			5	1
Does the abundance and timing of defoliating caterpillars influence the nest survival and productivity of the Great Spotted Woodpecker Dendrocopos major?	Smith, Ken W.; Smith, Linda				BIRD STUDY	APR 3 2019	2019	66	2				187	197		10.1080/00063657.2019.1637396			5	1
Influence of nest burrow microclimate on chick growth in a colonial High-Arctic seabird, the little auk	Kulaszewicz, Izabela; Jakubas, Dariusz				POLAR RESEARCH	DEC 14 2018	2018	37	1						1547044	10.1080/17518369.2018.1547044			5	0.83
Late snowmelt can result in smaller eggs in Arctic shorebirds	Martin, Jean-Louis; Smith, Paul Allen; Bechet, Arnaud; Daufresne, Tanguy				POLAR BIOLOGY	NOV 2018	2018	41	11				2289	2295		10.1007/s00300-018-2365-7			5	0.83
Parental incubation patterns and the effect of group size in a Neotropical cooperative breeder	Mortensen, Jennifer L.; Reed, J. Michael				AUK	JUL 2018	2018	135	3				669	692		10.1642/AUK-17-236.1			5	0.83
Is the Eurasian Reed Warbler Acrocephalus scirpaceus a regular wintering species in the Iberian Peninsula? Ringing data say yes	Nieto, Irene; Chamorro, Dario; Palomo, Luis J.; Real, Raimundo; Munoz, Antonio-Roman				ACTA ORNITHOLOGICA	JUN 2018	2018	53	1				61	68		10.3161/00016454AO2018.53.1.006			5	0.83
Seabird responses to a changing Bering Sea INTRODUCTION	Kitaysky, Alexander S.; Hunt, George L., Jr.				MARINE ECOLOGY PROGRESS SERIES	APR 12 2018	2018	593					189	194		10.3354/meps12580			5	0.83
How do seasonality and host traits influence the distribution patterns of parasites on juveniles and adults of Columba livia?	da Cunha Amaral, Hugo Leonardo; Bergmann, Fabiane Borba; Silveira dos Santos, Paulo Roberto; Silveira, Tony; Kruger, Rodrigo Ferreira				ACTA TROPICA	DEC 2017	2017	176					305	310		10.1016/j.actatropica.2017.08.023			5	0.71
Consequences of the genetic threshold model for observing partial migration under climate change scenarios	Cobben, Marleen M. P.; van Noordwijk, Arie J.				ECOLOGY AND EVOLUTION	OCT 2017	2017	7	20				8379	8387		10.1002/ece3.3357			5	0.71
Nest predation on birds that nest in rock cavities in a tropical limestone forest of southern China	Jiang, Aiwu; Jiang, Demeng; Goodale, Eben; Wen, Yuanguang				GLOBAL ECOLOGY AND CONSERVATION	APR 2017	2017	10					154	158		10.1016/j.gecco.2017.03.004			5	0.71
Local weather and regional climate influence breeding dynamics of Mountain Bluebirds (Sialia currucoides) and Tree Swallows (Tachycineta bicolor): a 35-year study	McArthur, S. L.; McKellar, A. E.; Flood, N. J.; Reudink, M. W.				CANADIAN JOURNAL OF ZOOLOGY	APR 2017	2017	95	4				271	277		10.1139/cjz-2016-0184			5	0.71
Latitudinal temperature-dependent variation in timing of prey availability can impact Pacific seabird populations in Canada	Bertram, D. F.; Harfenist, A.; Cowen, L. L. E.; Koch, D.; Drever, M. C.; Hipfner, J. M.; Lemon, M. J. F.				CANADIAN JOURNAL OF ZOOLOGY	MAR 2017	2017	95	3				161	167		10.1139/cjz-2016-0197			5	0.71
Breeding ecology of the Brown Booby (Sula leucogaster) in three islands of the Mexican tropical Pacific Ocean	Hernandez-Vazquez, Salvador; Mellink, Eric; Alfredo Castillo-Guerrero, Jose; Rodriguez-Estrella, Ricardo; Angel Hinojosa-Larios, Jose; Hugo Galvan-Pina, Victor				ORNITOLOGIA NEOTROPICAL	2017	2017	28					57	66					5	0.71
Are life history events of a northern breeding population of Cooper's Hawks influenced by changing climate?	Rosenfield, Robert N.; Hardin, Madeline G.; Bielefeldt, John; Keyel, Edward R.				ECOLOGY AND EVOLUTION	JAN 2017	2017	7	1				399	408		10.1002/ece3.2619			5	0.71
Some like it hot: effect of environment on population dynamics of a small tropical seabird in the Caribbean region	Precheur, Carine; Barbraud, Christophe; Martail, Fred; Mian, Maurice; Nicolas, Jean-Claude; Brithmer, Ronald; Belfan, David; Conde, Beatrice; Bretagnolle, Vincent				ECOSPHERE	OCT 2016	2016	7	10						e01461	10.1002/ecs2.1461			5	0.63
Can birds count eggs in their nests?	Haywood, Sacha				IBIS	JAN 2016	2016	158	1				195	198		10.1111/ibi.12328			5	0.63
Variation in egg sizes of Pied Flycatchers Ficedula hypoleuca in central Poland: a long-term decreasing trend	Skwarska, Joanna; Kalinski, Adam; Wawrzyniak, Jaroslaw; Banbura, Miroslawa; Gladalski, Michal; Markowski, Marcin; Zielinski, Piotr; Banbura, Anna; Banbura, Jerzy				ACTA ORNITHOLOGICA	JUN 2015	2015	50	1				85	94		10.3161/00016454AO2015.50.1.009			5	0.56
Impact of game bird release on the Adonis blue butterfly Polyommatus bellargus (Lepidoptera Lycaenidae) on chalk grassland	Callegari, Sarah E.; Bonham, Emma; Hoodless, Andrew N.; Sage, Rufus B.; Holloway, Graham J.				EUROPEAN JOURNAL OF WILDLIFE RESEARCH	OCT 2014	2014	60	5				781	787		10.1007/s10344-014-0847-7			5	0.5
Effects of Set-aside Conservation Practices on Bird Community Structure within an Intensive Agricultural Landscape	Conover, Ross R.; Dinsmore, Stephen J.; Burger, L. Wes, Jr.				AMERICAN MIDLAND NATURALIST	JUL 2014	2014	172	1				61	75		10.1674/0003-0031-172.1.61			5	0.5
Nest Survival of Grassland Birds in Warm- and Cool-season Grassland Restorations	Jaster, Levi; Jensen, William E.; Forbes, Andrew R.				AMERICAN MIDLAND NATURALIST	FEB 2014	2014	171	2				246	257		10.1674/0003-0031-171.2.246			5	0.5
Magellanic Penguin (Spheniscus magellanicus) Embryos Tolerate High Temperature Variations and Low Temperatures during Incubation	Barrionuevo, Melina; Frere, Esteban				WATERBIRDS	SEP 2012	2012	35	3				485	489		10.1675/063.035.0313			5	0.42
Arthropods associated with nests of Cacicus sp and Psarocolius sp (Passerida: Icteridae) in varzea forest near the meeting of the rivers Negro and Solimoes (Central Amazonia, Brazil) at high water	Gouveia, F. B. P.; Barbosa, M. L. L.; Barrett, T. V.				JOURNAL OF NATURAL HISTORY	2012	2012	46	15-16				979	1003		10.1080/00222933.2011.651642			5	0.42
Prey diversity is affected by climate and differs between age classes in the Red-backed Shrike (Lanius collurio)	Pedersen, Lykke; Geertsma, Marten; Tottrup, Anders P.				ORNIS FENNICA	2012	2012	89	2				99	108					5	0.42
Reproductive Consequences of Nest Site Use in Fork-tailed Storm-Petrels in the Aleutian Islands, Alaska: Potential Lasting Effects of an Introduced Predator	Drummond, Brie A.; Leonard, Marty L.				AVIAN CONSERVATION AND ECOLOGY	DEC 2010	2010	5	2						4				5	0.36
Climate change and vector-borne viral diseases potentially transmitted by transfusion	Rios, M.				ISBT SCIENCE SERIES, VOL 4, NO 1, STATE OF THE ART PRESENTATIONS	2009	2009	4	1				87	94		10.1111/j.1751-2824.2009.01216.x	19th Regional Congress of the International-Society-of-Blood-Transfusion	MAR 21-25, 2009	5	0.33
Do weather conditions affect the dynamics of bearded tit Panurus biarmicus populations throughout the year? A case study from western Poland	Surmacki, Adrian; Stepniewski, Janusz				ANNALES ZOOLOGICI FENNICI	MAR 15 2007	2007	44	1				35	42					5	0.29
Flight feather moult of White-tailed Eagle (Haliaeetus albicilla) in Schleswig-Holstein, Germany	Struwe-Juhl, B; Schmidt, R				JOURNAL FUR ORNITHOLOGIE	OCT 2003	2003	144	4				418	437		10.1007/BF02465505			5	0.24
Effects of weather on nesting biology of the pied flycatcher Ficedula hypoleuca (Passeriformes, Muscicapidae) in Karelia	Artem'ev, AV				ZOOLOGICHESKY ZHURNAL	JUL 2002	2002	81	7				841	849					5	0.23
Studies on the recent advances and future trends of Asian pear in Japan	Kajiura, I			Iwahori, S; Gemma, H; Tanabe, K; Webster, AD; White, AG	PROCEEDINGS OF THE INTERNATIONAL SYMPOSIUM ON ASIAN PEARS COMMEMORATING THE 100TH ANNIVERSARY OF NIJISSEIKI PEAR, VOLS I AND II	2002	2002		587				113	124		10.17660/ActaHortic.2002.587.9	International Symposium on Asian Pears, Commemorating the 100th Anniversary of Nijisseiki Pear	AUG 25-29, 2001	5	0.23
Bird migration - An energy-based analysis of costs and benefits	Stocker, S; Weihs, D				IMA JOURNAL OF MATHEMATICS APPLIED IN MEDICINE AND BIOLOGY	MAR 1998	1998	15	1				65	85			7th IMA Conference on the Application of Mathematics in Medicine and Biology	JUL 10-12, 1996	5	0.19
The abundance of breeding Knot Calidris canutus islandica	Whitfield, DP; Brade, JJ; Burton, RW; Hankinson, KW; Young, S				BIRD STUDY	NOV 1996	1996	43		3			290	299		10.1080/00063659609461021			5	0.18
How much energetic trade-offs limit selection? Insights from livestock and related laboratory model species	Douhard, Frederic; Douhard, Mathieu; Gilbert, Helene; Monget, Philippe; Gaillard, Jean-Michel; Lemaitre, Jean-Francois				EVOLUTIONARY APPLICATIONS	DEC 2021	2021	14	12				2726	2749		10.1111/eva.13320			4	1.33
Disentangling climatic and nest predator impact on reproductive output reveals adverse high-temperature effects regardless of helper number in an arid-region cooperative bird	D'Amelio, Pietro B.; Ferreira, Andre C.; Fortuna, Rita; Paquet, Matthieu; Silva, Liliana R.; Theron, Franck; Doutrelant, Claire; Covas, Rita				ECOLOGY LETTERS	JAN 2022	2022	25	1				151	162		10.1111/ele.13913			4	1.33
Breeding success of short-tailed shearwaters following extreme environmental conditions	Glencross, Jacqueline S.; Lavers, Jennifer L.; Woehler, Eric J.				MARINE ECOLOGY PROGRESS SERIES	AUG 19 2021	2021	672					193	203		10.3354/meps13791			4	1.33
Experimental manipulation of cavity temperature produces differential effects on parasite abundances in blue tit nests at two different latitudes	Castano-Vazquez, Francisco; Schumm, Yvonne R.; Bentele, Anna; Quillfeldt, Petra; Merino, Santiago				INTERNATIONAL JOURNAL FOR PARASITOLOGY-PARASITES AND WILDLIFE	APR 2021	2021	14					287	297		10.1016/j.ijppaw.2021.03.010			4	1.33
Seaduck engineers in the Arctic Archipelago: nesting eiders deliver marine nutrients and transform the chemistry of island soils, plants, and ponds	Clyde, N.; Hargan, K. E.; Forbes, M. R.; Iverson, S. A.; Blais, J. M.; Smol, J. P.; Bump, J. K.; Gilchrist, H. G.				OECOLOGIA	APR 2021	2021	195	4				1041	1052		10.1007/s00442-021-04889-9			4	1.33
Sex-specific differences in spring migration timing of Song Thrush Turdus philomelos at the Baltic coast in relation to temperatures on the wintering grounds	Redlisiak, M.; Remisiewicz, M.; Mazur, A.				EUROPEAN ZOOLOGICAL JOURNAL	JAN 1 2021	2021	88	1				191	203		10.1080/24750263.2020.1869842			4	1.33
Temporal changes in reproductive success and optimal breeding decisions in a long-distance migratory bird	Resendiz-Infante, Cynthia; Gauthier, Gilles				SCIENTIFIC REPORTS	DEC 16 2020	2020	10	1						22067	10.1038/s41598-020-78565-y			4	1
Thermal ecosystem engineering by songbirds promotes a symbiotic relationship with ants	Maziarz, Marta; Broughton, Richard K.; Casacci, Luca Pietro; Dubiec, Anna; Maak, Istvan; Witek, Magdalena				SCIENTIFIC REPORTS	NOV 23 2020	2020	10	1						20330	10.1038/s41598-020-77360-z			4	1
Effects of ambient temperatures on evolutionary potential of reproductive timing in boreal passerines	Vatka, Emma; Orell, Markku; Rytkonen, Seppo; Merila, Juha				JOURNAL OF ANIMAL ECOLOGY	FEB 2021	2021	90	2				367	375		10.1111/1365-2656.13370			4	1
Nest-type associated microclimatic conditions as potential drivers of ectoparasite infestations in African penguin nests	Espinaze, Marcela P. A.; Hui, Cang; Waller, Lauren; Matthee, Sonja				PARASITOLOGY RESEARCH	NOV 2020	2020	119	11				3603	3616		10.1007/s00436-020-06895-x			4	1
Weather Influences Multiple Components of Greater Prairie-Chicken Reproduction	Londe, David W.; Elmore, R. Dwayne; Davis, Craig A.; Fuhlendorf, Samuel D.; Hovick, Torre J.; Luttbeg, Barney; Rutledge, Jimmy				JOURNAL OF WILDLIFE MANAGEMENT	JAN 2021	2021	85	1				121	134		10.1002/jwmg.21957			4	1
Body mass, mercury exposure, biochemistry and untargeted metabolomics of incubating common eiders (Somateria mollissima) in three Baltic colonies	Ma, Nyuk Ling; Hansen, Martin; Therkildsen, Ole Roland; Christensen, Thomas Kjaer; Tjornlov, Rune Skjold; Garbus, Svend-Erik; Lyngs, Peter; Peng, Wanxi; Lam, Su Shiung; Krogh, Anne Kirstine Havnsoe; Andersen-Ranberg, Emilie; Sondergaard, Jens; Riget, Frank F.; Dietz, Rune; Sonne, Christian				ENVIRONMENT INTERNATIONAL	SEP 2020	2020	142							105866	10.1016/j.envint.2020.105866			4	1
Differences in incubation behaviour and niche separation of two competing flycatcher species	Koski, Tuuli-Marjaana; Sirkia, Paivi M.; McFarlane, S. Eryn; Alund, Murielle; Qvarnstrom, Anna				BEHAVIORAL ECOLOGY AND SOCIOBIOLOGY	AUG 1 2020	2020	74	8						105	10.1007/s00265-020-02883-4			4	1
Climate change and perishable food hoards of an avian predator: Is the freezer still working?	Masoero, Giulia; Laaksonen, Toni; Morosinotto, Chiara; Korpimaki, Erkki				GLOBAL CHANGE BIOLOGY	OCT 2020	2020	26	10				5414	5430		10.1111/gcb.15250			4	1
Thermal Imaging of Beach-Nesting Bird Habitat with Unmanned Aerial Vehicles: Considerations for Reducing Disturbance and Enhanced Image Accuracy	Mapes, Kerry L.; Pricope, Narcisa G.; Baxley, J. Britton; Schaale, Lauren E.; Danner, Raymond M.				DRONES	JUN 2020	2020	4	2						12	10.3390/drones4020012			4	1
Extreme temperature drop alters hatching delay, reproductive success, and physiological condition in great tits	Gladalski, Michal; Banbura, Miroslawa; Kalinski, Adam; Markowski, Marcin; Skwarska, Joanna; Wawrzyniak, Jaroslaw; Zielinski, Piotr; Banbura, Jerzy				INTERNATIONAL JOURNAL OF BIOMETEOROLOGY	APR 2020	2020	64	4				623	629		10.1007/s00484-019-01851-6			4	1
Consequences of a changing environment on the breeding phenology and reproductive success components in a long-distance migratory bird	Resendiz-Infante, Cynthia; Gauthier, Gilles; Souchay, Guillaume				POPULATION ECOLOGY	APR 2020	2020	62	2				284	296		10.1002/1438-390X.12046			4	1
An effective survey method for studying volant species activity and behavior at tall structures	Huzzen, Brynn E.; Hale, Amanda M.; Bennett, Victoria J.				PEERJ	FEB 12 2020	2020	8							e8438	10.7717/peerj.8438			4	1
Mountain Plover habitat selection and nest survival in relation to weather variability and spatial attributes of black-tailed prairie dog disturbance	Duchardt, Courtney J.; Beck, Jeffrey L.; Augustine, David J.				CONDOR	FEB 2020	2020	122	1							10.1093/condor/duz059			4	1
Long-term trends in the nest survival and productivity of the Lesser Spotted WoodpeckerDryobates minorin Britain	Smith, Ken W.; Smith, Linda				BIRD STUDY	JAN 2 2020	2020	67	1				109	118		10.1080/00063657.2020.1780195			4	1
Rapid climate change has increased post-breeding and autumn bird density at the eastern limit of Europe	Askeyev, Oleg; Askeyev, Arthur; Askeyev, Igor; Sparks, Tim				ECOLOGICAL RESEARCH	JAN 2020	2020	35	1				235	242		10.1111/1440-1703.12079			4	1
Restoration of common loons following the North Cape Oil Spill, Rhode Island, USA	Evers, David C.; Sperduto, Molly; Gray, Carrie E.; Paruk, James D.; Taylor, Kate M.				SCIENCE OF THE TOTAL ENVIRONMENT	DEC 10 2019	2019	695							133849	10.1016/j.scitotenv.2019.133849			4	0.8
Nest orientation in closed nests of Passeriformes across a latitudinal gradient in the Southern Neotropic	Schaaf, Alejandro A.; Garcia, Cecilia G.; Greeney, Harold E.				ACTA ORNITHOLOGICA	DEC 2019	2019	54	2				263	268		10.3161/00016454AO2019.54.2.012			4	0.8
Long-term phenology of two North American secondary cavity-nesters in response to changing climate conditions	Wysner, Tyler E.; Bartlow, Andrew W.; Hathcock, Charles D.; Fair, Jeanne M.				SCIENCE OF NATURE	DEC 2019	2019	106	11-12							10.1007/s00114-019-1650-9			4	0.8
Water availability drives aboveground biomass and bird richness in forest restoration plantings to achieve carbon and biodiversity cobenefits	Hagger, Valerie; Wilson, Kerrie; England, Jacqueline R.; Dwyer, John M.				ECOLOGY AND EVOLUTION	DEC 2019	2019	9	24				14379	14393		10.1002/ece3.5874			4	0.8
Relative contribution of climate and non-climate drivers in determining dynamic rates of boreal birds at the edge of their range	Glennon, Michale J.; Langdon, Stephen F.; Rubenstein, Madeleine A.; Cross, Molly S.				PLOS ONE	OCT 24 2019	2019	14	10						e0224308	10.1371/journal.pone.0224308			4	0.8
The global geography of fish diadromy modes	Chalant, Anais; Jezequel, Celine; Keith, Philippe; Hugueny, Bernard				GLOBAL ECOLOGY AND BIOGEOGRAPHY	SEP 2019	2019	28	9				1272	1282		10.1111/geb.12931			4	0.8
Breeding ecology and causes of nest failure in the Indian Skimmer Rynchops albicollis	Debata, Subrat; Kar, Tuhinansu; Palei, Himanshu Shekhar; Swain, Kedar Kumar				BIRD STUDY	APR 3 2019	2019	66	2				243	250		10.1080/00063657.2019.1655526			4	0.8
Comparative breeding ecology of Mississippi Kites in urban and exurban areas of West Texas	Welch-Acosta, Brandi C.; Skipper, Ben R.; Boal, Clint W.				JOURNAL OF FIELD ORNITHOLOGY	SEP 2019	2019	90	3				248	257		10.1111/jofo.12303			4	0.8
Territory location and quality, together with climate, affect the timing of breeding in the white-throated dipper	Nilsson, A. L. K.; Slagsvold, T.; Rostad, O. W.; Knudsen, E.; Jerstad, K.; Cadahia, L.; Reitan, T.; Helberg, M.; Walseng, B.; Stenseth, N. C.				SCIENTIFIC REPORTS	MAY 21 2019	2019	9							7671	10.1038/s41598-019-43792-5			4	0.8
Temperature and breeding success for Cliff Swallows (Petrochelidon pyrrhonota) nesting on man-made structures: ecological traps?	Imlay, Tara L.; Nickerson, Donavon; Horn, Andrew G.				CANADIAN JOURNAL OF ZOOLOGY	MAY 2019	2019	97	5				429	435		10.1139/cjz-2018-0224			4	0.8
Climate change indirectly reduces breeding frequency of a mobile species through changes in food availability	Mastrantonis, Stanley; Craig, Michael D.; Renton, Michael; Kirkby, Tony; Hobbs, Richard J.				ECOSPHERE	APR 2019	2019	10	4						e02656	10.1002/ecs2.2656			4	0.8
STATE OF THE CALIFORNIA CURRENT 2017-18: STILL NOT QUITE NORMAL IN THE NORTH AND GETTING INTERESTING IN THE SOUTH	Thompson, Andrew R.; Schroeder, Isaac D.; Bograd, Steven J.; Hazen, Elliott L.; Jacox, Michael G.; Leising, Andrew; Wells, Brian K.; Largier, John L.; Fisher, Jennifer L.; Jacobson, Kym; Zeman, Samantha; Bjorkstedt, Eric P.; Robertson, Roxanne R.; Chavez, Francisco P.; Kahru, Mati; Goericke, Ralf; Mcclatchie, Sam; Peabody, Clare E.; Baumgartner, Timothy R.; Lavaniegos, Bertha E.; Gomez-Valdes, Jo…				CALIFORNIA COOPERATIVE OCEANIC FISHERIES INVESTIGATIONS REPORTS	DEC 2018	2018	59					2	66					4	0.67
The Impacts of Temperature, Precipitation, and Growing Degree-Days on First Egg Dates of Eastern Bluebird (Sialia sialis) and Tree Swallow (Tachycineta bicolor) in Ohio	Sockman, Jesse; Courter, Jason				AMERICAN MIDLAND NATURALIST	OCT 2018	2018	180	2				207	215		10.1674/0003-0031-180.2.207			4	0.67
Early stress priming and the effects on fitness-related traits following an adult stress exposure	Hoffman, Alexander J.; Finger, John W.; Wada, Haruka				JOURNAL OF EXPERIMENTAL ZOOLOGY PART A-ECOLOGICAL AND INTEGRATIVE PHYSIOLOGY	JUL-AUG 2018	2018	329	6-7			SI	323	330		10.1002/jez.2190			4	0.67
Variation in nest characteristics and brooding patterns of female Black-throated Blue Warblers is associated with thermal cues	Smith, Maria G.; Kaiser, Sara A.; Sillett, T. Scott; Webster, Michael S.				AUK	JUL 2018	2018	135	3				733	747		10.1642/AUK-17-195.1			4	0.67
Incubation strategies of the Black-necked Crane (Grus nigricollis) in relation to ambient temperature and time of day	Zhang, Lixun; An, Bei; Shu, Meilin; Zhao, Changming; Yang, Xiaojun; Suo, Yila; Se, Yongjun; Dabu, Xilite				AVIAN RESEARCH	JUL 20 2017	2017	8							19	10.1186/s40657-017-0076-3			4	0.57
The Effect of Floristic Composition on Bird Communities in a Set of Four Grassland Reconstruction Types	Port, Jeff; Schottler, Shawn				ECOLOGICAL RESTORATION	JUN 2017	2017	35	2				112	119		10.3368/er.35.2.112			4	0.57
Nest temperature fluctuations in a cavity nester, the southern ground-hornbill	Combrink, L.; Combrink, H. J.; Botha, A. J.; Downs, C. T.				JOURNAL OF THERMAL BIOLOGY	MAY 2017	2017	66					21	26		10.1016/j.jtherbio.2017.03.003			4	0.57
Breeding Songbird Use of Native Warm-Season and Non-Native Cool-Season Grass Forage Fields	Moorman, Christopher E.; Klimstra, Ryan L.; Harper, Craig A.; Marcus, Jeffrey F.; Sorenson, Clyde E.				WILDLIFE SOCIETY BULLETIN	MAR 2017	2017	41	1				42	48		10.1002/wsb.726			4	0.57
Effect of rise in spring air temperature on the arrival dates and reproductive success of the Song Thrush, Turdus philomelos (CL Brehm, 1831) in the forest-steppe of the Russian Plain	Vengerov, P. D.				RUSSIAN JOURNAL OF ECOLOGY	MAR 2017	2017	48	2				178	184		10.1134/S1067413617020102			4	0.57
Why did Lapwings Vanellus vanellus in managed habitat advance egg laying during a period without warming early springs?	Brandsma, Obe H.; Kentie, Rosemarie; Piersma, Theunis				ARDEA	2017	2017	105	1				19	26		10.5253/arde.v105i1.a7			4	0.57
Dynamics of phenotypic change: wing length declines in a resident farmland passerine despite survival advantage of longer wings	Dunn, Jenny C.; Hamer, Keith C.; Benton, Tim G.				IBIS	JAN 2017	2017	159	1				152	157		10.1111/ibi.12435			4	0.57
Female infidelity is constrained by El Nino conditions in a long-lived bird	Kiere, Lynna Marie; Drummond, Hugh				JOURNAL OF ANIMAL ECOLOGY	JUL 2016	2016	85	4				960	972		10.1111/1365-2656.12537			4	0.5
Factors Limiting Early Life Stage Survival and Growth During Endangered Wyoming Toad Reintroductions	Polasik, Julia S.; Murphy, Melanie A.; Abbott, Tyler; Vincent, Kim				JOURNAL OF WILDLIFE MANAGEMENT	APR 2016	2016	80	3				540	552		10.1002/jwmg.1031			4	0.5
Corticosterone levels in feathers and blood of rhinoceros auklets Cerorhinca monocerata are affected by variation in environmental conditions	Kouwenberg, Amy-Lee; Hipfner, J. Mark; Mckay, Donald W.; Storey, Anne E.				MARINE BIOLOGY	FEB 2016	2016	163	2						42	10.1007/s00227-016-2817-y			4	0.5
Weather mediated impacts on the breeding output of an Afro-Palearctic migratory waterbird	Carneiro, Camilo; Correia, Edna; Goncalves, David; Brito, Rui; Luis, Antonio; Alves, Jose A.				AVIAN BIOLOGY RESEARCH	2016	2016	9	3				167	173		10.3184/175815516X14628114851451			4	0.5
Global warming may depress avian population fecundity by selecting against early-breeding, high-quality individuals in northern populations of single-brooded, long-lived species	Penteriani, Vincenzo; Delgado, Maria del Mar; Lokki, Heikki				ANNALES ZOOLOGICI FENNICI	AUG 29 2014	2014	51	4				390	398		10.5735/086.051.0404			4	0.4
Hatching asynchrony that maintains egg viability also reduces brood reduction in a subtropical bird	Aldredge, Robert A.; Boughton, Raoul K.; Rensel, Michelle A.; Schoech, Stephan J.; Bowman, Reed				OECOLOGIA	JAN 2014	2014	174	1				77	85		10.1007/s00442-013-2749-x			4	0.4
Local weather differently affects collared flycatcher reproduction at different altitudes	Slobodnik, Roman; Balazova, Maria; Jandzik, David; Balaz, Michal				CENTRAL EUROPEAN JOURNAL OF BIOLOGY	NOV 2013	2013	8	11				1145	1152		10.2478/s11535-013-0230-9			4	0.36
Breeding Biology of Atlantic Population Canada Geese in Nunavik, Northern Quebec	Cotter, Richard C.; Hughes, R. John; May, Peter; Novalinga, Paulusi; Johannes, Jimmy; Hindman, Larry J.; Padding, Paul I.				ARCTIC	SEP 2013	2013	66	3				301	311					4	0.36
Abundance, territory sizes, and pairing success of male Henslow's Sparrows in restored warm- and cool-season grasslands	Jaster, Levi; Jensen, William E.; Forbes, Andrew R.				JOURNAL OF FIELD ORNITHOLOGY	SEP 2013	2013	84	3				234	241		10.1111/jofo.12030			4	0.36
Incubation and nesting behaviour of the Chestnut-collared Longspur	Kirkham, Cole B. S.; Davis, Stephen K.				JOURNAL OF ORNITHOLOGY	JUL 2013	2013	154	3				795	801		10.1007/s10336-013-0945-4			4	0.36
Impact of Climate and Predation on Autumn Migration of the Curlew Sandpiper	Barshep, Yahkat; Hedenstrom, Anders; Underhill, Leslie Gordon				WATERBIRDS	MAR 2011	2011	34	1				1	9		10.1675/063.034.0101			4	0.31
DEVELOPMENT OF INCUBATION TEMPERATURE AND BEHAVIOR IN THRUSHES NESTING AT HIGH ALTITUDE	Morton, Martin L.; Pereyra, Maria E.				WILSON JOURNAL OF ORNITHOLOGY	DEC 2010	2010	122	4				666	673		10.1676/09-199.1			4	0.29
WOODCRETE NESTBOXES: ARE THEY ADEQUATE FOR MULTIBROODED SPECIES?	Garcia-Navas, Vicente; Arroyo, Luis; Jose Sanz, Juan				ARDEOLA-INTERNATIONAL JOURNAL OF ORNITHOLOGY	JUN 2010	2010	57	1				159	166					4	0.29
Multi-scale habitat models for reintroduced bird populations: a case study of South Island saddlebacks on Motuara Island	Michel, Pascale; Dickinson, Katharine J. M.; Barratt, Barbara I. P.; Jamieson, Ian G.				NEW ZEALAND JOURNAL OF ECOLOGY	2008	2008	32	1				18	33					4	0.25
Spring temperatures in relation to laying dates and clutch size of the blue tit (Parus caeruleus) in Croatia	Dolenec, Zdravko				WILSON JOURNAL OF ORNITHOLOGY	JUN 2007	2007	119	2				299	301		10.1676/06-004.1			4	0.24
Sea Surface Temperatures Mediated by the El Nino-Southern Oscillation Affect Birds Breeding in Temperate Coastal Rain Forests	Gaston, Anthony J.; Martin, Jean-Louis; Allombert, Sylvain				AVIAN CONSERVATION AND ECOLOGY	DEC 2005	2005	1	1						4				4	0.21
Experimental analysis of nest predation in a New York grassland: Effects of habitat and nest distribution	Ardizzone, CD; Norment, CJ			Vickery, PD; Herkert, JR	ECOLOGY AND CONSERVATION OF GRASSLAND BIRDS OF THE WESTERN HEMISPHERE	1999	1999		19				122	127			Conference on Ecology and Conservation of Grassland Birds of the Western Hemisphere	OCT, 1995	4	0.16
Female in-nest attendance predicts the number of ectoparasites in Darwin's finch species	Kleindorfer, Sonia; Common, Lauren K.; O'Connor, Jody A.; Garcia-Loor, Jefferson; Katsis, Andrew C.; Dudaniec, Rachael Y.; Colombelli-Negrel, Diane; Adreani, Nico M.				PROCEEDINGS OF THE ROYAL SOCIETY B-BIOLOGICAL SCIENCES	DEC 22 2021	2021	288	1965						20211668	10.1098/rspb.2021.1668			3	1
Foraging areas and plasticity of yellow-eyed penguins Megadyptes antipodes in their subantarctic range	Muller, C. G.; Chilvers, B. L.; Chiaradia, A.; French, R. K.; Kato, A.; Ropert-Coudert, Y.; Battley, P. F.				MARINE ECOLOGY PROGRESS SERIES	NOV 25 2021	2021	679					149	162		10.3354/meps13911			3	1
Protected areas enter a new era of uncertain challenges: extinction of a non-exigent falcon in Donana National Park	Sergio, F.; Blas, J.; Tanferna, A.; Hiraldo, F.				ANIMAL CONSERVATION	AUG 2022	2022	25	4				480	491		10.1111/acv.12752			3	1
Differential effects of elevated nest temperature and parasitism on the gut microbiota of wild avian hosts	Ingala, Melissa R.; Albert, Lauren; Addesso, Alyssa; Watkins, Mackenzie J.; Knutie, Sarah A.				ANIMAL MICROBIOME	OCT 2 2021	2021	3	1						67	10.1186/s42523-021-00130-3			3	1
Diel timing of nest predation changes across breeding season in a subtropical shorebird	Sladecek, Martin; Brynychova, Katerina; Elhassan, Esmat; Salek, Miroslav E.; Janatova, Veronika; Vozabulova, Eva; Chajma, Petr; Firlova, Veronika; Peskova, Lucie; Almuhery, Aisha; Bulla, Martin				ECOLOGY AND EVOLUTION	OCT 2021	2021	11	19				13101	13117		10.1002/ece3.8025			3	1
Incubation Temperature and Maternal Resource Provisioning, but Not Contaminant Exposure, Shape Hatchling Phenotypes in a Species with Temperature-Dependent Sex Determination	Bock, Samantha L.; Hale, Matthew D.; Rainwater, Thomas R.; Wilkinson, Philip M.; Parrott, Benjamin B.				BIOLOGICAL BULLETIN	AUG 1 2021	2021	241	1				43	54		10.1086/714572			3	1
Direct and indirect effects of high temperatures on fledging in a cooperatively breeding bird	Bourne, Amanda R.; Ridley, Amanda R.; Spottiswoode, Claire N.; Cunningham, Susan J.				BEHAVIORAL ECOLOGY	NOV-DEC 2021	2021	32	6				1212	1223		10.1093/beheco/arab087			3	1
A non-destructive approach to collect nest material data using photographs	Sugasawa, Shoko; Edwards, Sophie C.; Stanforth, Rowan; Bruton, Emily; Hansell, Mike; Reilly, Maggie; Healy, Susan D.				IBIS	OCT 2021	2021	163	4				1457	1462		10.1111/ibi.12961			3	1
Using mounting, orientation, and design to improve bat box thermodynamics in a northern temperate environment	Fontaine, Amelie; Simard, Anouk; Dubois, Bryan; Dutel, Julien; Elliott, Kyle H.				SCIENTIFIC REPORTS	APR 8 2021	2021	11	1						7728	10.1038/s41598-021-87327-3			3	1
Does plumage colour signal fitness in the tawny owl Strix aluco?	Solonen, Tapio				JOURNAL OF AVIAN BIOLOGY	MAR 2021	2021	52	3							10.1111/jav.02470			3	1
Omega-3 fatty acids accelerate fledging in an avian marine predator: a potential role of cognition	Lamarre, Jessika; Cheema, Sukhinder Kaur; Robertson, Gregory J.; Wilson, David R.				JOURNAL OF EXPERIMENTAL BIOLOGY	FEB 2021	2021	224	4						jeb235929	10.1242/jeb.235929			3	1
The end of primary moult as an indicator of global warming effects in the Red-legged Partridge Alectoris rufa , a medium sized, sedentary species	Nadal, Jesus; Ponz, Carolina; Margalida, Antoni				ECOLOGICAL INDICATORS	MAR 2021	2021	122							107287	10.1016/j.ecolind.2020.107287			3	1
Hydrology influences breeding time in the white-throated dipper	Nilsson, Anna L. K.; Skaugen, Thomas; Reitan, Trond; L'Abee-Lund, Jan Henning; Gamelon, Marlene; Jerstad, Kurt; Rostad, Ole Wiggo; Slagsvold, Tore; Stenseth, Nils C.; Vollestad, L. Asbjorn; Walseng, Bjorn				BMC ECOLOGY	DEC 17 2020	2020	20	1						70	10.1186/s12898-020-00338-y			3	0.75
Breeding Bird Use of Production Stands of Native Grasses-a Working Lands Conservation Approach	Keyser, Patrick D.; West, Andrew S.; Buehler, David A.; Lituma, Christopher M.; Morgan, John J.; Applegate, Roger D.				RANGELAND ECOLOGY & MANAGEMENT	NOV 2020	2020	73	6				827	837		10.1016/j.rama.2020.04.005			3	0.75
Incubation temperature and PCB-126 exposure interactively impair shorebird embryo and post-hatch development	Lunny, Ella; Eng, Margaret L.; Gurney, Kirsty E. B.; Morrissey, Christy A.				ENVIRONMENTAL RESEARCH	SEP 2020	2020	188							109779	10.1016/j.envres.2020.109779			3	0.75
Every-other-day clutch-initiation synchrony as an adaptive response to egg cannibalism in Glaucous-winged Gulls (Larus glaucescens)	Weir, Sumiko K.; Henson, Shandelle M.; Hayward, James L.; Atkins, Gordon J.; Polski, Ashley A.; Watson, WayAnne; Sandler, Amanda G.				WILSON JOURNAL OF ORNITHOLOGY	SEP 2020	2020	132	3				575	586		10.1676/19-82			3	0.75
Factors influencing productivity of eastern wild turkeys in northeastern South Dakota	Tyl, Reina M.; Rota, Christopher T.; Lehman, Chadwick P.				ECOLOGY AND EVOLUTION	AUG 2020	2020	10	16				8838	8854		10.1002/ece3.6583			3	0.75
Spatio-temporal variation in egg-laying dates of nestbox-breeding varied tits (Poecile varius) in response to spring pre-breeding period temperatures at long-term study sites in South Korea and Japan	Jeong, Min-Su; Kim, Hankyu; Lee, Woo-Shin				JOURNAL OF FOREST RESEARCH	JUL 3 2020	2020	25	4				232	241		10.1080/13416979.2020.1779424			3	0.75
Going to sleep with a full belly: Thermal substitution by specific dynamic action in shorebirds	Gonzalez-Medina, Erick; Cabello-Vergel, Julian; Playa-Montmany, Nuria; Villegas, Auxiliadora; Parejo, Manuel; Abad-Gomez, Jose M.; Sanchez-Guzman, Juan M.; Masero, Jose A.				COMPARATIVE BIOCHEMISTRY AND PHYSIOLOGY A-MOLECULAR & INTEGRATIVE PHYSIOLOGY	JUN 2020	2020	244							110689	10.1016/j.cbpa.2020.110689			3	0.75
Long-term changes in the abundance and breeding success of raptors and ravens in periods of varying management of a Scottish grouse moor	Ludwig, Sonja C.; Roos, Staffan; Rollie, Chris J.; Baines, David				AVIAN CONSERVATION AND ECOLOGY	JUN 2020	2020	15	1						21	10.5751/ACE-01568-150121			3	0.75
Associations of breeding-bird abundance with climate vary among species and trait-based groups in southern California	Fogarty, Frank A.; Cayan, Daniel R.; DeHaan, Laurel L.; Fleishman, Erica				PLOS ONE	MAR 31 2020	2020	15	3						e0230614	10.1371/journal.pone.0230614			3	0.75
Population dynamics and regulation of the Middle Spotted Woodpecker in strictly protected and managed forests in Western Poland	Kosinski, Ziemowit; Walczak, Lukasz				JOURNAL OF ORNITHOLOGY	JUL 2020	2020	161	3				739	751		10.1007/s10336-020-01765-w			3	0.75
Orientation affccts nest temperature of ground-nesting birds	Carroll, Rachel L.; Davis, Craig A.; Fuhlendorf, Samuel D.; Elmore, R. Dwayne; Carroll, J. Matthew				WILSON JOURNAL OF ORNITHOLOGY	MAR 2020	2020	132	1				83	90		10.1676/1559-4491-132.1.83			3	0.75
High Connectivity Among Breeding Populations of the Elegant Tern (Thalasseus elegans) in Mexico and Southern California Revealed Through Population Genomic Analysis	Perez, Gabriella S.; Goodenough, Katharine S.; Horn, Michael H.; Patton, Robert T.; Ruiz, Enrico A.; Velarde, Enriqueta; Aguilar, Andres				WATERBIRDS	MAR 2020	2020	43	1				17	27		10.1675/063.043.0102			3	0.75
Conserving Black Grouse Lyrurus tetrix in southern Scotland: evidence for the need to retain large contiguous moorland habitat within a forest-moorland landscape	Warren, P.; Land, C.; Hesford, N.; Baines, D.				BIRD STUDY	OCT 2 2019	2019	66	4				494	502		10.1080/00063657.2020.1726875			3	0.75
Nest association between two predators as a behavioral response to the low density of rodents	Pokrovsky, Ivan; Ehrich, Dorothee; Fufachev, Ivan; Ims, Rolf A.; Kulikova, Olga; Sokolov, Aleksandr; Sokolova, Natalia; Sokolov, Vasiliy; Yoccoz, Nigel G.				AUK	JAN 2020	2020	137	1							10.1093/auk/ukz060			3	0.75
Impact of alien rats and honeybees on the reproductive success of an ornithophilous endemic plant in Canarian thermosclerophyllous woodland relicts	Jaca, Julia; Rodriguez, Noemi; Nogales, Manuel; Traveset, Anna				BIOLOGICAL INVASIONS	OCT 2019	2019	21	10				3203	3219		10.1007/s10530-019-02040-7			3	0.6
Reproductive consequences of climate variability in migratory birds: evidence for species-specific responses to spring phenology and cross-seasonal effects	Raquel, Amelia J.; Devries, James H.; Howerter, David W.; Clark, Robert G.				OECOLOGIA	SEP 2019	2019	191	1				217	229		10.1007/s00442-019-04481-2			3	0.6
Effects of grassland management on overwintering bird communities	Johnson, Amy E. M.; Sillett, T. Scott; Luther, David; Herrmann, Valentine; Akre, Thomas A.; McShea, William J.				JOURNAL OF WILDLIFE MANAGEMENT	SEP 2019	2019	83	7				1515	1526		10.1002/jwmg.21730			3	0.6
Trends in timing of spring migration along the Pacific Flyway by Western Sandpipers and Dunlins	Hope, David D.; Drever, Mark C.; Buchanan, Joseph B.; Bishop, Mary Anne; Matz, George; Lemon, Moira J. F.				CONDOR	AUG 2018	2018	120	3				471	488		10.1650/CONDOR-17-126.1			3	0.5
Advanced breeding time in line with climate did not affect productivity of Great Reed Warblers Acrocephalus arundinaceus despite the shortening of the nestling period	Dyrcz, Andrzej; Czyz, Beata				ACTA ORNITHOLOGICA	JUN 2018	2018	53	1				13	22		10.3161/00016454AO2018.53.1.002			3	0.5
Temperature effect on luteinizing hormone secretion of Eurasian Skylark (Alauda arvensis) and Great Tit (Parus major) in China	Gao, Lijun; Gao, Jing; Zhang, Shuping				AVIAN RESEARCH	JAN 12 2018	2018	9							3	10.1186/s40657-018-0095-8			3	0.5
Experiencing El Nino conditions during early life reduces recruiting probabilities but not adult survival	Ancona, Sergio; Jaime Zuniga-Vega, J.; Rodriguez, Cristina; Drummond, Hugh				ROYAL SOCIETY OPEN SCIENCE	JAN 2018	2018	5	1						170076	10.1098/rsos.170076			3	0.5
RESULTS OF LONG-TERM MONITORING OF TIMING OF LAYING IN DECIDUOUS FOREST BLUE TIT (Cyanistes caeruleus L.) IN NORTHWESTERN CROATIA	Dolenec, Zdravko				SUMARSKI LIST	2018	2018	142	7-8				381	386		10.31298/sl.142.7-8.4			3	0.5
Effects of Climate Change on Wildlife in the Northern Rockies	McKelvey, Kevin S.; Buotte, Polly C.			Halofsky, JE; Peterson, DL	CLIMATE CHANGE AND ROCKY MOUNTAIN ECOSYSTEMS	2018	2018	63					143	167		10.1007/978-3-319-56928-4_8			3	0.5
Aggregated recruitment patterns under adult crowns in Photinia glabra, a bird-dispersed tree species	Kuge, Ayami; Hirayama, Kimiko				PLANT SPECIES BIOLOGY	OCT 2017	2017	32	4				348	358		10.1111/1442-1984.12166			3	0.43
A REVISION OF THE LATE PLEISTOCENE AND HOLOCENE GALLIFORMES FAUNAS OF THE CRIMEAN MOUNTAINS	Tsvelykh, A. N.				ZOOLOGICHESKY ZHURNAL	NOV 2016	2016	95	11				1354	1361		10.7868/S0044513416090117			3	0.38
Thermal stimulation of Ross (R)-lineage embryos on a commercial scale	Flores, Fernanda; Naeaes, Irenilza de Alencar; Garcia, Rodrigo Garofallo; de Souza, Lenise Inacio				CIENCIA RURAL	SEP 2016	2016	46	9				1668	1674		10.1590/0103-8478cr20151310			3	0.38
Changes in moorland and heathland bird abundance in southwest England in relation to environmental change	Sim, Innes M. W.; Stanbury, Andrew J.; Tomankova, Irena; Douglas, David J. T.				BIRD STUDY	2016	2016	63	4				543	553		10.1080/00063657.2016.1241755			3	0.38
Nesting by Canada Geese on Baffin Island, Nunavut	Jantunen, Jukka; MacLeod, Anne C.; Leafloor, James O.; Scribner, Kim T.				ARCTIC	SEP 2015	2015	68	3				310	316		10.14430/arctic4502			3	0.33
Phenology, nest-site selection and breeding success of a North African colony of the yellow-legged gull, Larus michahellis	Baaloudj, Afef; Samraoui, Farrah; Alfarhan, Ahmed H.; Samraoui, Boudjema				AFRICAN ZOOLOGY	OCT 2014	2014	49	2				213	221		10.3377/004.049.0203			3	0.3
Consequences of experimental clutch enlargement in a High Arctic single-egg layer, the Little Auk (Alle alle)	Jakubas, D.; Wojczulanis-Jakubas, K.				CANADIAN JOURNAL OF ZOOLOGY	AUG 2014	2014	92	8				681	687		10.1139/cjz-2014-0027			3	0.3
Sea-surface temperature affects breeding density of an avian rocky intertidal predator, the black oystercatcher Haematopus bachmani	Hipfner, J. Mark; Elner, Robert W.				JOURNAL OF EXPERIMENTAL MARINE BIOLOGY AND ECOLOGY	FEB 2013	2013	440					29	34		10.1016/j.jembe.2012.11.007			3	0.27
CORRELATES OF ELEVATIONAL SPECIALISATION IN SOUTHEAST ASIAN TROPICAL BIRDS	Peh, Kelvin S. -H.; Soh, Malcolm C. K.; Yap, Charlotte A. -M.; Sekercioglu, Cagan H.				RAFFLES BULLETIN OF ZOOLOGY	JUN 30 2012	2012				25		249	257					3	0.25
Polytetrafluoroethylene Toxicosis in Recently Hatched Chickens (Gallus domesticus)	Shuster, Katherine A.; Brock, Kristie L.; Dysko, Robert C.; DiRita, Victor J.; Bergin, Ingrid L.				COMPARATIVE MEDICINE	FEB 2012	2012	62	1				49	52					3	0.25
Escherichia coli Vaccine and Laying Hens Mortality After A Heat Stress Challenge in Tropical Climate	Garcia Compean, L.; Itza Ortiz, M.; Ramon Ugalde, J. P.; Sangines Garcia, J. R.; Ortiz de la Rosa, B.; Zamora-Bustillos, R.; Reyes Ramirez, A.; Magana-Sevilla, H.				JOURNAL OF ANIMAL AND VETERINARY ADVANCES	2011	2011	10	1				96	99					3	0.23
Physiological response to stress in fledgling Lesser Kestrels Falco naumanni: the role of physical condition, sex and individual genetic diversity	Ortego, Joaquin; Zapero, Laura; Calabuig, Gustau; Cordero, Pedro J.; Miguel Aparicio, Jose				IBIS	JUL 2009	2009	151	3				559	567		10.1111/j.1474-919X.2009.00936.x			3	0.2
Climate change and birds in hot deserts: The impacts of increased demand for thermoregulatory water on survival and reproduction	McKechnie, A.; Erasmus, B.				JOURNAL OF ORNITHOLOGY	AUG 2006	2006	147	5		1		209	210					3	0.17
Nestling provisioning by male and female Yellow-breasted Chats: no relationships between morphology and parental care	Cooper, SW; Ritchison, G				JOURNAL OF FIELD ORNITHOLOGY	SUM 2005	2005	76	3				298	302		10.1648/0273-8570-76.3.298			3	0.16
The effect of the 1997-1998 El Nino on rhinoceros auklets on protection island, Washington	Wilson, UW				CONDOR	MAY 2005	2005	107	2				462	468		10.1650/7574			3	0.16
Effects of intermittent lighting on breeder chicks provided with in-transit nutrients	Han, T; Xin, H				TRANSACTIONS OF THE ASAE	NOV-DEC 2000	2000	43	6				1767	1770					3	0.13
Breeding biology of the Golden Oriole Oriolus oriolus in the fenland basin of eastern Britain	Milwright, RDP				BIRD STUDY	NOV 1998	1998	45		3			320	330		10.1080/00063659809461103			3	0.12
The effect of fasting period in the last phase of rearing on performance and mortality of male broilers	Sartori, JR; Gonzales, E; de Souza, EM; Mendes, AA; Wechsler, FS				REVISTA DA SOCIEDADE BRASILEIRA DE ZOOTECNIA-JOURNAL OF THE BRAZILIAN SOCIETY OF ANIMAL SCIENCE	NOV-DEC 1997	1997	26	6				1192	1199					3	0.11
Test of theory of foraging mode: Goldcrests, Regulus regulus, forage by high-yield, energy-expensive hovering flight when food is abundant but use low-yield, low-cost methods when food is scarce	Norberg, Rolf Ake				ECOLOGY AND EVOLUTION	DEC 2021	2021	11	23				16547	16561		10.1002/ece3.8205			2	0.67
Effects of ambient temperature during the nestling stage on a stress indicator in nestling pied flycatchers Ficedula hypoleuca	Skwarska, Joanna; Podstawczynska, Agnieszka; Banbura, Miroslawa; Gladalski, Michal; Kalinski, Adam; Markowski, Marcin; Wawrzyniak, Jaroslaw; Zielinski, Piotr; Banbura, Jerzy				INTERNATIONAL JOURNAL OF BIOMETEOROLOGY	JAN 2022	2022	66	1				139	148		10.1007/s00484-021-02199-6			2	0.67
Nesting Synchrony and Clutch Size in Migratory Birds: Capital versus Income Breeding Determines Responses to Variable Spring Onset	Ejsmond, Anna; Forchhammer, Mads; Varpe, Oystein; Jonsson, Jon Einar; Jorgensen, Christian				AMERICAN NATURALIST	OCT 2021	2021	198	4				E122	E135		10.1086/716064			2	0.67
The El Nino - Southern Oscillation dramatically influences the probability of reproduction and reproductive rate of a tropical forest bird	Smart, Zachariah Fox; Smith, Maria G.; Riehl, Christina				JOURNAL OF AVIAN BIOLOGY	AUG 2021	2021	52	8							10.1111/jav.02799			2	0.67
Deconstructing incubation behaviour in response to ambient temperature over different timescales	Diez-Mendez, David; Cooper, Caren B.; Jose Sanz, Juan; Verdejo, Jose; Barba, Emilio				JOURNAL OF AVIAN BIOLOGY	JUL 2021	2021	52	7						e02781	10.1111/jav.02781			2	0.67
Limited flexibility in departure timing of migratory passerines at the East-Mediterranean flyway	Aharon-Rotman, Yaara; Perlman, Gidon; Kiat, Yosef; Raz, Tal; Balaban, Amir; Iwamura, Takuya				SCIENTIFIC REPORTS	MAR 4 2021	2021	11	1						5184	10.1038/s41598-021-83793-x			2	0.67
Predicting impacts of food competition, climate, and disturbance on a long-distance migratory herbivore	Stillman, R. A.; Rivers, E. M.; Gilkerson, W.; Wood, K. A.; Nolet, B. A.; Clausen, P.; Wilson, H. M.; Ward, D. H.				ECOSPHERE	MAR 2021	2021	12	3						e03405	10.1002/ecs2.3405			2	0.67
Behavioural responses of breeding arctic sandpipers to ground-surface temperature and primary productivity	Meyer, Nicolas; Bollache, Loic; Galipaud, Matthias; Moreau, Jerome; Dechaume-Moncharmont, Francois-Xavier; Afonso, Eve; Angerbjorn, Anders; Bety, Joel; Brown, Glen; Ehrich, Dorothee; Gilg, Vladimir; Giroux, Marie-Andree; Hansen, Jannik; Lanctot, Richard; Lang, Johannes; Latty, Christopher; Lecomte, Nicolas; McKinnon, Laura; Kennedy, Lisa; Reneerkens, Jeroen; Saalfeld, Sarah; Sabard, Brigitte; Sch…				SCIENCE OF THE TOTAL ENVIRONMENT	FEB 10 2021	2021	755		2					142485	10.1016/j.scitotenv.2020.142485			2	0.67
Female birds monitor the activity of their mates while brooding nest-bound young	Jenkins, Jonathan B.; Mueller, Alexander J.; Thompson, Charles F.; Sakaluk, Scott K.; Bowers, E. Keith				ANIMAL COGNITION	MAY 2021	2021	24	3				613	628		10.1007/s10071-020-01453-5			2	0.67
Life history traits explain vulnerability of endemic forest birds and predict recovery after predator suppression	Walker, Susan; Monks, Adrian; Innes, John G.				NEW ZEALAND JOURNAL OF ECOLOGY	2021	2021	45	2						25	10.20417/nzjecol.45.25			2	0.67
Interaction of climate change with effects of conspecific and heterospecific density on reproduction	Moller, Anders Pape; Balbontin, Javier; Dhondt, Andre A.; Adriaensen, Frank; Artemyev, Alexandr; Banbura, Jerzy; Barba, Emilio; Biard, Clotilde; Blondel, Jacques; Bouvier, Jean-Charles; Camprodon, Jordi; Cecere, Francesco; Charter, Motti; Cichon, Mariusz; Cusimano, Camillo; Dubiec, Anna; Eens, Marcel; Eeva, Tapio; Ferns, Peter N.; Forsman, Jukka T.; Goldshtein, Aya; Goodenough, Anne E.; Gosler, A…				OIKOS	DEC 2020	2020	129	12				1807	1819		10.1111/oik.07305			2	0.5
Bergmann's rule is followed at multiple stages of postembryonic development in a long-distance migratory songbird	Youtz, Joseph; Miller, Kelly D.; Bowers, Emerson K.; Rogers, Samantha L.; Bulluck, Lesley P.; Johnson, Matthew; Peer, Brian D.; Percy, Katie L.; Johnson, Erik, I; Ames, Elizabeth M.; Tonra, Christopher M.; Boves, Than J.				ECOLOGY AND EVOLUTION	OCT 2020	2020	10	19				10672	10686		10.1002/ece3.6721			2	0.5
The influence of climate and habitat on stable isotope signatures and the isotopic niche of nestling White-headed Woodpeckers (Dryobates albolarvatus)	Lorenz, Teresa J.; Kozma, Jeffrey M.; Cunningham, Patrick G.				ECOLOGY AND EVOLUTION	SEP 2020	2020	10	18				9827	9840		10.1002/ece3.6624			2	0.5
Surface temperatures of non-incubated eggs in great tits (Parus major) are strongly associated with ambient temperature	Lambrechts, Marcel M.; Caizergues, Aude E.; Perrier, Charles; Charmantier, Anne; Caro, Samuel P.				INTERNATIONAL JOURNAL OF BIOMETEOROLOGY	OCT 2020	2020	64	10				1767	1775		10.1007/s00484-020-01958-1			2	0.5
Differential responses of heather and red grouse to long-term spatio-temporal variation in sheep grazing	Ludwig, Sonja C.; Aebischer, Nicholas J.; Richardson, Michael; Roos, Staffan; Thompson, Des B. A.; Wilson, Jeremy D.; Baines, David				BIODIVERSITY AND CONSERVATION	JUL 2020	2020	29	8				2689	2710		10.1007/s10531-020-01994-8			2	0.5
Shift of bird nesting time in Central Siberia due to climate warming: Phenotypic plasticity or genetic shift?	Bourski, O., V				ZHURNAL OBSHCHEI BIOLOGII	MAY-JUN 2020	2020	81	3				208	222		10.31857/S0044459620030033			2	0.5
Trends in closed nest entrance orientation of the Rufous Hornero Furnarius rufus along an altitudinal gradient in South America	Schaaf, Alejandro A.				BIRD STUDY	OCT 2 2019	2019	66	4				561	564		10.1080/00063657.2020.1726281			2	0.5
Incubation Temperature Affects Duckling Body Size and Food Consumption Despite No Effect on Associated Feeding Behaviors	Hope, S. F.; Kennamer, R. A.; Grimaudo, A. T.; Hallagan, J. J.; Hopkins, W. A.				INTEGRATIVE ORGANISMAL BIOLOGY	2020	2020	2	1						obaa003	10.1093/iob/obaa003			2	0.5
Manipulation of photoperiod perception advances gonadal growth but not laying date in the great tit	Salis, Lucia; Caro, Samuel P.; Hut, Roelof A.; Vernooij, Louis; Visser, Marcel E.				JOURNAL OF AVIAN BIOLOGY	OCT 2019	2019	50	10						e02197	10.1111/jav.02197			2	0.4
CONSERVATION AND MANAGEMENT STRATEGIES FOR THE SUSTAINABILITY OF RAPTORS IN A HUMAN-MODIFIED LANDSCAPE	Withaningsih, Susanti; Parikesit; Iskandar, Johan; Prawiradilaga, Dewi M.				INTERNATIONAL JOURNAL OF CONSERVATION SCIENCE	OCT-DEC 2019	2019	10	4				749	762					2	0.4
Pasture-scale vegetation predicts Dickcissel nest-site selection and success in native and exotic grass pastures	Monroe, Adrian P.; Burger, L. Wes; Martin, James A.				CONDOR	AUG 2019	2019	121	3						duz027	10.1093/condor/duz027			2	0.4
Effect of weather conditions on the spring migration of Eurasian Woodcock and consequences for breeding	Le Rest, Kevin; Hoodless, Andrew; Heward, Christopher; Cazenave, Jean-Louis; Ferrand, Yves				IBIS	JUL 2019	2019	161	3				559	572		10.1111/ibi.12657			2	0.4
What limits clutch size? A test of the incubation-capacity hypothesis in a high-elevation population of Mountain Bluebirds	Johnson, L. Scott; Maxwell, Mariah C.; Nash, Samantha D.				JOURNAL OF FIELD ORNITHOLOGY	JUN 2019	2019	90	2				154	161		10.1111/jofo.12292			2	0.4
Quantifying thermal-imager effectiveness for detecting bird nests on farms	Stephenson, Matthew D.; Schulte, Lisa A.; Klaver, Robert W.				WILDLIFE SOCIETY BULLETIN	JUN 2019	2019	43	2				302	307		10.1002/wsb.962			2	0.4
An assessment of climate change vulnerability for Important Bird Areas in the Bering Sea and Aleutian Arc	Smith, Melanie; Sullender, Benjamin; Koeppen, William; Kuletz, Kathy; Renner, Heather; Poe, Aaron				PLOS ONE	APR 17 2019	2019	14	4						e0214573	10.1371/journal.pone.0214573			2	0.4
Colony Connectivity and the Rapid Growth of a Caspian Tern (Hydroprogne caspia) Colony on Alaska's Copper River Delta, USA	Suzuki, Sum; Bishop, Mary Anne; Roby, Daniel D.; Bixler, Kirsten S.				WATERBIRDS	MAR 2019	2019	42	1				1	7		10.1675/063.042.0101			2	0.4
Northward expanding resident species benefit from warming winters through increased foraging rates and predator vigilance	Pakanen, Veli-Matti; Ahonen, Eveliina; Hohtola, Esa; Rytkonen, Seppo				OECOLOGIA	DEC 2018	2018	188	4				991	999		10.1007/s00442-018-4271-7			2	0.33
Common cuckoos (Cuculus canorus) affect the bacterial diversity of the eggshells of their great reed warbler (Acrocephalus arundinaceus) hosts	Geltsch, Nikoletta; Elek, Zoltan; Manczinger, Laszlo; Vagvolgyi, Csaba; Moskat, Csaba				PLOS ONE	JAN 19 2018	2018	13	1						e0191364	10.1371/journal.pone.0191364			2	0.33
Extreme water efficiency of Cape gannet Morus capensis chicks as an adaptation to water scarcity and heat stress in the breeding colony	Navarro, R. A.; Meijer, H. A. J.; Underhill, L. G.; Mullers, R. H. E.				MARINE AND FRESHWATER BEHAVIOUR AND PHYSIOLOGY	2018	2018	51	1				30	43		10.1080/10236244.2018.1442176			2	0.33
Marked daily variation in spring temperature induces variation in Caspase-3, Bcl-2 and HSP60 in Asian Short-toed Larks: how do wild birds maintain cellular homeostasis to cope with the ambient temperature variation?	Qin, Xiaoyan; Liu, Tingting; Zhao, Lidan; Liang, Wei; Zhang, Shuping				JOURNAL OF ORNITHOLOGY	OCT 2017	2017	158	4				1025	1034		10.1007/s10336-017-1471-6			2	0.29
Climatic influences on survival of migratory African Reed Warblers Acrocephalus baeticatus in South Africa	Jansen, Dorine Y. M.; Wilson, Adam M.; Altwegg, Res				ARDEA	WIN 2015	2015	103	2				163	174		10.5253/arde.v103i2.a5			2	0.22
Food abundance explains the breeding season of a tropical shorebird, the Crab Plover Dromas ardeola	De Marchi, Giuseppe; Chiozzi, Giorgio; Semere, Dawit; Mebrahtu, Yohannes; Tayefeh, Farhad Hosseini; Almalki, Mohammed; Fasola, Mauro				OSTRICH	MAY 2015	2015	86	1-2			SI	53	64		10.2989/00306525.2015.1030465			2	0.22
Changes in the life history traits of Song Thrushes Turdus philomelos introduced to New Zealand	Congdon, Nicola M.; Briskie, James V.				BIRD STUDY	APR 3 2014	2014	61	2				143	151		10.1080/00063657.2014.908820			2	0.2
BEACH ATTENDANCE IN MAGELLANIC PENGUINS SPHENISCUS MAGELLANICUS	Melina Pozzi, Luciana; Boersma, P. Dee; Alberto Pascual, Miguel				ARDEOLA-INTERNATIONAL JOURNAL OF ORNITHOLOGY	DEC 2013	2013	60	2				279	290		10.13157/arla.60.2.2013.279			2	0.18
Eastern Screech-Owl Responses to Suburban Sprawl, Warmer Climate, and Additional Avian Food in Central Texas	Gehlbach, Frederick R.				WILSON JOURNAL OF ORNITHOLOGY	SEP 2012	2012	124	3				630	633		10.1676/11-157.1			2	0.17
Climate of a South African fur seal (Arctocephalus pusillus pusillus) breeding island off the south-east coast of South Africa	Stewardson, Carolyn L.; Prvan, Tania; Ritchie, Raymond J.				SOUTH AFRICAN GEOGRAPHICAL JOURNAL	2012	2012	94	1				22	45		10.1080/03736245.2012.667626			2	0.17
Dynamics of infectious diseases according to climate change: the Usutu virus epidemics in Vienna	Rubel, Franz; Brugger, Katharina			Paulsen, P; Bauer, A; Vodnansky, M; Winkelmayer, R; Smulders, FJM	GAME MEAT HYGIENE IN FOCUS: MICROBIOLOGY, EPIDEMIOLOGY, RISK ANALYSIS AND QUALITY ASSURANCE	2011	2011						173	198			1st International Conference of the International-Research-Forum-on-Game-Meat-Hygiene (IRFGMH) on Game Meat Hygiene in Focus	JUN 18-19, 2009	2	0.15
Vector-borne diseases in equidae: factors, vectors, germs	Thein, Peter				PFERDEHEILKUNDE	JUL-AUG 2009	2009	25	4				345	+		10.21836/PEM20090408			2	0.13
Seasonal changes in energetic capabilities of Zonotrichia capensis (Emberizidae) in central Chile	Novoa, FF; Rosenmann, M				REVISTA CHILENA DE HISTORIA NATURAL	SEP 1996	1996	69	3				379	385					2	0.07
WHY DO GREAT WHITE PELICAN CHICKS DIE SUDDENLY ON AREL ISLAND, BANC DARGUIN, IN MAURITANIA	CRIVELLI, AJ				REVUE D ECOLOGIE-LA TERRE ET LA VIE	OCT-DEC 1994	1994	49	4				321	330					2	0.07
DYNAMICS OF HEAT-TRANSFER TO COLD EGGS IN INCUBATING BANTAM HENS AND A BLACK GROUSE	TOIEN, O				JOURNAL OF COMPARATIVE PHYSIOLOGY B-BIOCHEMICAL SYSTEMIC AND ENVIRONMENTAL PHYSIOLOGY	JUN 1993	1993	163	3				182	188					2	0.06
Airflow modelling predicts seabird breeding habitat across islands	Lempidakis, Emmanouil; Ross, Andrew N.; Borger, Luca; Shepard, Emily L. C.				ECOGRAPHY	JAN 2022	2022	2022	1						e05733	10.1111/ecog.05733			1	0.5
Effects of elevated nest box temperature on incubation behaviour and offspring fitness-related traits in the Collared Flycatcher Ficedula albicollis	Arct, Aneta; Martyka, Rafal; Drobniak, Szymon M.; Oles, Wioleta; Dubiec, Anna; Gustafsson, Lars				JOURNAL OF ORNITHOLOGY	JAN 2022	2022	163	1				263	272		10.1007/s10336-021-01944-3			1	0.33
Exposure to cumulative stressors affects the laying phenology and incubation behaviour of an Arctic-breeding marine bird	Smith, Reyd A.; Albonaimi, Saya S.; Hennin, Holly L.; Gilchrist, H. Grant; Fort, Jerome; Parkinson, Kyle J. L.; Provencher, Jennifer F.; Love, Oliver P.				SCIENCE OF THE TOTAL ENVIRONMENT	FEB 10 2022	2022	807		2					150882	10.1016/j.scitotenv.2021.150882			1	0.33
Spring and autumn movements of an Arctic bird in relation to temperature and primary production	Doyle, Susan; Cabot, David; Griffin, Larry; Kane, Adam; Colhoun, Kendrew; Bearhop, Stuart; McMahon, Barry J.				JOURNAL OF AVIAN BIOLOGY	NOV 2021	2021	52	11							10.1111/jav.02830			1	0.33
Bobolink (Dolichonyx oryzivorus) Declines Follow Bison (Bison bison) Reintroduction on Private Conservation Grasslands	Kaplan, Rachel H.; Rosamond, Kristen M.; Goded, Sandra; Soultan, Alaaeldin; Glass, Alex; Kim, Daniel H.; Arcilla, Nico				ANIMALS	SEP 2021	2021	11	9						2661	10.3390/ani11092661			1	0.33
Comparative egg attendance patterns of incubating polar petrels	Shaffer, Scott A.; Blevin, Pierre; Barbraud, Christophe; Chastel, Olivier; Weimerskirch, Henri				ANIMAL BIOTELEMETRY	MAY 20 2021	2021	9	1						17	10.1186/s40317-021-00240-4			1	0.33
Exploring conservation strategies for oriental white stork fledglings (Ciconia boyciana) across the breeding wetland landscape: Hints from tracking movement patterns	Xu, Xu; Lu, Xianguo; Wang, Qiang; Liu, Chunyue; Song, Changchun; Wang, Haitao; Wang, Guodong; Liu, Bo; Sun, Keji; Zheng, Haifeng				GLOBAL ECOLOGY AND CONSERVATION	APR 2021	2021	26							e01531	10.1016/j.gecco.2021.e01531			1	0.33
The effects of four decades of climate change on the breeding ecology of an avian sentinel species across a 1,500-km latitudinal gradient are stronger at high latitudes	Lomas Vega, Marta; Fransson, Thord; Kullberg, Cecilia				ECOLOGY AND EVOLUTION	JUN 2021	2021	11	11				6233	6247		10.1002/ece3.7459			1	0.33
Phenological tracking of a seasonal climate window in a recovering tropical island bird species	Taylor, Joseph; Nicoll, Malcolm A. C.; Black, Emily; Wainwright, Caroline M.; Jones, Carl G.; Tatayah, Vikash; Vidale, Pier Luigi; Norris, Ken				CLIMATIC CHANGE	FEB 12 2021	2021	164	3-4						41	10.1007/s10584-021-02971-y			1	0.33
Exploring the Feasibility of Selectively Breeding Farmed Atlantic Surfclams Spisula solidissima for Greater Heat Tolerance	Acquafredda, Michael P.; Guo, Ximing; Munroe, Daphne				NORTH AMERICAN JOURNAL OF AQUACULTURE	JAN 2021	2021	83	1				3	14		10.1002/naaq.10168			1	0.25
Production efficiency differences between poikilotherms and homeotherms have little to do with metabolic rate	van der Meer, Jaap				ECOLOGY LETTERS	FEB 2021	2021	24	2				219	226		10.1111/ele.13633			1	0.25
Seasonal rainfall in subtropical montane cloud forests drives demographic fluctuations in a Green-backed Tit population	Shiao, Ming-Tang; Chuang, Mei-Chen; Yuan, Hsiao-Wei; Wang, Ying				CONDOR	NOV 2020	2020	122	4						duaa043	10.1093/condor/duaa043			1	0.25
Location Is Everything, but Climate Gets a Share: Analyzing Small-Scale Environmental Influences on Breeding Success in the White-Throated Dipper	Nilsson, Anna L. K.; Reitan, Trond; Skaugen, Thomas; L'Abee-Lund, Jan Henning; Gamelon, Marlene; Jerstad, Kurt; Rostad, Ole Wiggo; Slagsvold, Tore; Stenseth, Nils C.; Vollestad, L. Asbjorn; Walseng, Bjorn				FRONTIERS IN ECOLOGY AND EVOLUTION	OCT 14 2020	2020	8							542846	10.3389/fevo.2020.542846			1	0.25
Look both ways: factors affecting roadkill probability in Blue-black Grassquits (Volatinia jacarina)	Soares, C. M.; Dias, R., I				CANADIAN JOURNAL OF ZOOLOGY	SEP 2020	2020	98	9				603	610		10.1139/cjz-2020-0004			1	0.25
The effect of climate on nest orientation in the Rufous HorneroFurnarius rufus	Schaaf, Alejandro A.				BIRD STUDY	APR 2 2020	2020	67	2				168	172		10.1080/00063657.2020.1784091			1	0.25
Plasticity of Least Tern and Piping Plover nesting behaviors in response to sand temperature	Andes, Alicia K.; Sherfy, Mark H.; Shaffer, Terry L.; Ellis-Felege, Susan N.				JOURNAL OF THERMAL BIOLOGY	JUL 2020	2020	91							102579	10.1016/j.jtherbio.2020.102579			1	0.25
Nesting outcomes under anthropogenic change - effects of changing climate and nestbox provision on the reproduction of Great Tits Parus major	Bodey, Thomas W.; Barnett, Russell; du Feu, Christopher R.; Clark, John R.; Bearhop, Stuart				IBIS	JAN 2021	2021	163	1				65	78		10.1111/ibi.12847			1	0.25
Reproductive ecology of Baer's Pochard Aythya baeri in south China	Wei, Sai; Jia, Hui; Chen, Yawen; Pan, Wuyuan; Chen, Yuyan; Lu, Qun; Tao, Xudong; Ding, Changqing; Lu, Xin				WILDFOWL	2020	2020	70					211	227					1	0.25
Factors influencing Hen Harrier Circus cyaneus territory site selection and breeding success	Caravaggi, Anthony; Irwin, Sandra; Lusby, John; Ruddock, Marc; O'Toole, Lorcan; Mee, Allan; Nagle, Tony; O'Neill, Shane; Tierney, David; McCarthy, Alan; O'Halloran, John				BIRD STUDY	JUL 3 2019	2019	66	3				366	377		10.1080/00063657.2019.1692778			1	0.2
Variable effects of a changing climate on lay dates and productivity across the range of the Red-cockaded Woodpecker	DeMay, Stephanie M.; Walters, Jeffrey R.				CONDOR	NOV 2019	2019	121	4						duz048	10.1093/condor/duz048			1	0.2
An integrated population model sheds light on the complex population dynamics of a unique colonial breeder	Jansen, Dorine Y. M.; Pradel, Roger; Mares, Rafael; Doutrelant, Claire; Spottiswoode, Claire N.; Covas, Rita; Altwegg, Res				POPULATION ECOLOGY	OCT 2019	2019	61	4				406	420		10.1002/1438-390X.12010			1	0.2
Yellow plumage colour of Great Tits Parus major correlates with changing temperature and precipitation	Laczi, Miklos; Hegyi, Gergely; Nagy, Gergely; Pongracz, Rita; Torok, Janos				IBIS	JAN 2020	2020	162	1				232	237		10.1111/ibi.12761			1	0.2
The effects of weather, group size and type of nest on the timing of egg-laying in the Southern Ground-hornbill Bucorvus leadbeateri	Carstens, Kate F.; Kassanjee, Reshma; Little, Rob M.; Ryan, Peter G.; Hockey, Phillip A. R.				JOURNAL OF ORNITHOLOGY	JUL 2019	2019	160	3				633	640		10.1007/s10336-019-01654-x			1	0.2
Variation in ectoparasitic sheep tick Ixodes ricinus infestation on European Golden Plover chicks Pluvialis apricaria and implications for growth and survival	Douglas, David J. T.; Pearce-Higgins, James W.				BIRD STUDY	JAN 2 2019	2019	66	1				92	102		10.1080/00063657.2019.1617234			1	0.2
Cross-species screening of microsatellite markers for individual identification of snow petrel Pagodroma nivea and Wilson's storm petrel Oceanites oceanicus in Antarctica	Pandel, Anant; Rawat, Nidhi; Sivakumar, Kuppusamy; Sathyakumar, Sambandam; Mathur, Vinod B.; Mondol, Samrat				PEERJ	JUL 20 2018	2018	6							e5243	10.7717/peerj.5243			1	0.17
Calcium is not a limiting micronutrient for egg production by Green-backed Tits in a mosaic landscape of mixed-oak forest and cedar plantation in subtropical Taiwan	Shiao, Ming-Tang; Chuang, Mei-Chen; Yuan, Hsiao-Wei; Wang, Ying				ORNITHOLOGICAL SCIENCE	JUL 2018	2018	17	2				149	158		10.2326/osj.17.149			1	0.17
Revision of Late Pleistocene and Holocene Galliformes Fauna from the Crimean Mountains	Tsvelykh, A. N.				BIOLOGY BULLETIN	DEC 2017	2017	44	7				761	768		10.1134/S1062359017070160			1	0.14
Trumpeter finches (Bucanetes githagineus) breeding at highlands have higher breeding success but a shorter breeding season	Kouidri, Mohamed; Adamou, Ala-Eddine; Ouakid, Mohamed Laid; Barrientos, Rafael				JOURNAL OF ARID ENVIRONMENTS	SEP 2017	2017	144					212	215		10.1016/j.jaridenv.2017.05.003			1	0.14
Modeling the costs and benefits associated with the evolution of endothermy using a robotic python	Brashears, J. Alex; Hoffman, Ty C. M.; DeNardo, Dale F.				JOURNAL OF EXPERIMENTAL BIOLOGY	JUL 1 2017	2017	220	13				2409	2417		10.1242/jeb.151886			1	0.14
ADVANCES IN ARRIVAL DATE OF THE COMMON CUCKOO (&ITCuculus canorus&IT L.) IN THE FORESTS OF NORTHWESTERN CROATIA	Dolenec, Zdravko				SUMARSKI LIST	2017	2017	141	11-12				571	576					1	0.14
THE EXTENDING OF RANGES OF SOME BIRD SPECIES AT THE NORTH-EASTERN BORDER OF THEIR DISTRIBUTION DUE TO INTRA-CENTURY CLIMATE CHANGES	Glushenkov, Oleg V.				NATURE CONSERVATION RESEARCH	2017	2017	2	3				23	39		10.24189/ncr.2017.047			1	0.14
Breeding ecology and habitat selection of Merlin Falco columbarius in forested landscapes	Lusby, John; Corkery, Ilse; McGuiness, Shane; Fernandez-Bellon, Dario; Toal, Larry; Norriss, David; Breen, Dermot; O'Donaill, Aonghus; Clarke, Damian; Irwin, Sandra; Quinn, John L.; O'Halloran, John				BIRD STUDY	2017	2017	64	4				445	454		10.1080/00063657.2017.1408565			1	0.14
Nuclear power and coastal birds: Predicting the ecological consequences of warm-water outflows	Garcia, Clement; Stillman, Richard A.; Forster, Rodney M.; Silva, Tiago; Bremner, Julie				ECOLOGICAL MODELLING	DEC 24 2016	2016	342					60	81		10.1016/j.ecolmodel.2016.09.017			1	0.13
Successful breeding of a flightless female Eagle Owl Bubo bubo	Milchev, Boyan; Gruychev, Gradimir				AVIAN BIOLOGY RESEARCH	2016	2016	9	4				217	223		10.3184/175815516X14725499175629			1	0.13
Bird species migration ratio in East Asia, Australia, and surrounding islands	Kuo, Yiliang; Lin, Da-Li; Chuang, Fu-Man; Lee, Pei-Fen; Ding, Tzung-Su				NATURWISSENSCHAFTEN	AUG 2013	2013	100	8				729	738		10.1007/s00114-013-1069-7			1	0.09
AVIAN RESPONSE TO FROST-DAMAGED ASPEN IN NORTHERN UTAH	Leidolf, Andreas; Ryel, Ronald J.				WESTERN NORTH AMERICAN NATURALIST	APR 2013	2013	73	1				98	106		10.3398/064.073.0110			1	0.09
Abundance and breeding of the Antarctic Tern Sterna vittata at the James Ross and Seymour Islands, NE Antarctic Peninsula	Weidinger, Karel; Pavel, Vaclav				POLAR BIOLOGY	FEB 2013	2013	36	2				299	304		10.1007/s00300-012-1251-y			1	0.09
Transport Stress and Alleviating its Effect by Supplemental Copper and Zinc in Laying Quails	Yerturk, M.; Avci, M.; Ipek, H.				JOURNAL OF ANIMAL AND VETERINARY ADVANCES	JAN 2008	2008	7	1				41	45					1	0.06
Microgeographic variation in citril finch Carduelis citrinella abundance as a consequence of resource availability and ancient landscape cultivation	Foerschler, M. I.				EUROPEAN JOURNAL OF WILDLIFE RESEARCH	MAR 2007	2007	53	1				29	34		10.1007/s10344-006-0059-x			1	0.06
Effect of pre-incubation long-term storage and warming on hatchability of Japanese quail eggs (Coturnix coturnix japonica)	Seker, I; Bayraktar, M; Kul, S				ARCHIV FUR GEFLUGELKUNDE	FEB 2006	2006	70	1				35	40					1	0.06
Thermal ecology of the Humboldt penguin (Spheniscus humboldti): effects of nest-site selection on adults and chicks survival	Soto-Gamboa, M; Rosenmann, M; Bozinovic, F				REVISTA CHILENA DE HISTORIA NATURAL	SEP 1999	1999	72	3				447	455					1	0.04
Fall rates of prescribed fire-killed ponderosa pine	Harrington, MG				USDA FOREST SERVICE INTERMOUNTAIN RESEARCH STATION RESEARCH PAPER	MAY 1996	1996		489				1	&					1	0.04
INFLUENCE OF THE NAKED NECK GENE AND OF THE FREQUENCY OF INSEMINATIONS ON REPRODUCTION PERFORMANCES OF HENS ACCORDING TO THE AMBIENT-TEMPERATURE	BORDAS, A; BRILLARD, JP; COQUERELLE, G; MERAT, P; MONVOISIN, JL				ARCHIV FUR GEFLUGELKUNDE	JUN 1993	1993	57	3				136	141					1	0.03
MONITORING AND SINGULARITIES - WAS 1992 A GOOD BREEDING-SEASON	BEZZEL, E				JOURNAL FUR ORNITHOLOGIE	APR 1993	1993	134	2				199	204		10.1007/BF01640091			1	0.03
HEAT-FLUX DENSITY ON EGG SURFACE AND INCUBATION RHYTHM OF WILLOW GROUSE (LAGOPUS-L-LAGOPUS-L)	KORHONEN, K				JOURNAL OF THERMAL BIOLOGY	JAN 1991	1991	16	1				65	70		10.1016/0306-4565(91)90055-7			1	0.03
Life-history attributes of Arctic-breeding birds drive uneven responses to environmental variability across different phases of the reproductive cycle	Ruthrauff, Daniel R.; Patil, Vijay P.; Hupp, Jerry W.; Ward, David H.				ECOLOGY AND EVOLUTION	DEC 2021	2021	11	24				18514	18530		10.1002/ece3.8448			0	0
LOCAL WEATHER EXPLAINS ANNUAL VARIATION IN NORTHERN GOSHAWK REPRODUCTION IN THE NORTHERN GREAT BASIN, USA	Bangerter, Allyson B.; Heiser, Eliana R.; Carlisle, Jay D.; Miller, Robert A.				JOURNAL OF RAPTOR RESEARCH	DEC 2021	2021	55	4				471	484		10.3356/JRR-20-18			0	0
Episodes of high recruitment buffer against climate-driven mass mortality events in a North Pacific seabird population	Johns, Michael E.; Warzybok, Pete; Jahncke, Jaime; Doak, Pat; Lindberg, Mark; Breed, Greg A.				JOURNAL OF ANIMAL ECOLOGY	FEB 2022	2022	91	2				345	355		10.1111/1365-2656.13630			0	0
Temperature and land use influence tree swallow individual health	Corra, Joseph; Sullivan, S. Mazeika P.				CONSERVATION PHYSIOLOGY	OCT 25 2021	2021	9							coab084	10.1093/conphys/coab084			0	0
No evidence that declining Whinchat Saxicola rubetra are currently limited by the availability of apparently suitable breeding habitat within the UK uplands	Stanbury, Andrew J.; Tomankova, Irena; Teuten, Emma L.; Douglas, David J. T.				JOURNAL OF ORNITHOLOGY	JAN 2022	2022	163	1				273	283		10.1007/s10336-021-01925-6			0	0
Response of avian cavity nesters and carbon dynamics to forest management and climate change in the Northern Rockies	Walsh, Eric S.; Hudiburg, Tara W.				ECOSPHERE	JUL 2021	2021	12	7						e03636	10.1002/ecs2.3636			0	0
Favourable inland wetland conditions increase apparent survival of migratory shorebirds in Australia	Clemens, Robert S.; Rogers, Danny, I; Minton, Clive D. T.; Rogers, Ken G.; Hansen, Birgita D.; Choi, Chi-Yeung; Fuller, Richard A.				EMU-AUSTRAL ORNITHOLOGY	JUL 3 2021	2021	121	3				211	222		10.1080/01584197.2021.1901596			0	0
Fine-scale Weather Patterns Drive Reproductive Success in the Brown Pelican	Streker, Rochelle A.; Lamb, Juliet S.; Dindo, John; Jodice, Patrick G. R.				WATERBIRDS	JUN 2021	2021	44	2				153	166		10.1675/063.044.0202			0	0
Experimental simulations of climate change induced mismatch in oak and larval development rates impact indicators of fitness in a declining woodland moth	Senior, Vicki L.; Botham, Marc; Evans, Karl L.				OIKOS	JUN 2021	2021	130	6				969	978		10.1111/oik.07808			0	0
The Path Forward: Conservation of Climate Change-Affected Breeding Habitat of Red-crowned Cranes near Zhalong Reserve, China	Gong, Minghao; Pang, Shiliang; Gao, Zhongyan; Wen, Wanyu; Zhang, Ling; Liu, Gang; Li, Huixin; Qian, Fawen; Wang, Wenfeng				PAKISTAN JOURNAL OF ZOOLOGY	APR 2021	2021	53	2				733	742		10.17582/journal.pjz/20181205011224			0	0
Weather fluctuations are linked to nesting success and renesting decisions in saffron finches	Marques-Santos, Fernando; Wischhoff, Uschi; Rodrigues, Marcos				JOURNAL OF AVIAN BIOLOGY	APR 2021	2021	52	4							10.1111/jav.02323			0	0
Searching for synthetic mechanisms on how biological traits mediate species responses to climate change	Alves Borges, Fabio Julio; Loyola, Rafael				BIOTA NEOTROPICA	2021	2021	21	3						e20211204	10.1590/1676-0611-BN-2021-1204			0	0
Breeding season shift by the Oahu Elepaio (Chasiempis ibidis) in response to changing rainfall patterns	VanderWerf, Eric A.; Taylor, Philip E.; Dittmar, Erika				WILSON JOURNAL OF ORNITHOLOGY	DEC 2020	2020	132	4				924	933					0	0
Skeletal muscle metabolism in sea-acclimatized king penguins. I. Thermogenic mechanisms	Roussel, Damien; Le Coadic, Marion; Rouanet, Jean-Louis; Duchamp, Claude				JOURNAL OF EXPERIMENTAL BIOLOGY	NOV 2020	2020	223	21						jeb233668	10.1242/jeb.233668			0	0
Abundance, distribution and breeding success of the endemic Gough Island FinchRowettia goughensisbetween 2009 and 2018	Jones, Christopher W.; Risi, Michelle M.; Osborne, Alexis M.; Parker, Graham C.; Rexer-Huber, Kalinka; Le Bouard, Fabrice; Cleeland, Jaimie B.; Lawrence, Katrina; Kinchin-Smith, David; Witcutt, Emma; Starnes, Thomas; Bond, Alexander L.; Ryan, Peter G.; Oppel, Steffen				EMU-AUSTRAL ORNITHOLOGY	JUL 2 2020	2020	120	3				230	238		10.1080/01584197.2020.1773859			0	0
Assessing nest attentiveness of Common Terns via video cameras and temperature loggers	Sullivan, Jeffery D.; Marban, Paul R.; Mullinax, Jennifer M.; Brinker, David F.; McGowan, Peter C.; Callahan, Carl R.; Prosser, Diann J.				AVIAN RESEARCH	JUL 8 2020	2020	11	1						22	10.1186/s40657-020-00208-7			0	0
Factors associated with local and statewide population trends of the Florida Sandhill Crane (Antigone canadensis pratensis)	Cox, W. Andrew; Dellinger, Timothy A.; Kiltie, Richard; Bankovich, Brittany; Tornwall, Brett				AVIAN CONSERVATION AND ECOLOGY	JUN 2020	2020	15	1						7	10.5751/ACE-01519-150107			0	0
Effect of heat treatment on pre-stocking of Turkey eggs and its impact on incubation and hatching	Kollmann Filho, Jose; Zampar, Aline; Boiago, Marcel Manente; Da Silva, Aleksandro Schafer				JOURNAL OF THERMAL BIOLOGY	FEB 2020	2020	88							102501	10.1016/j.jtherbio.2019.102501			0	0
Limited Support for Thyroid Hormone or Corticosterone Related Gene Expression as a Proximate Mechanism of Incubation Temperature-Dependent Phenotypes in Birds	Hope, Sydney F.; Buenaventura, Christopher R.; Husain, Zahabiya; DuRant, Sarah E.; Kennamer, Robert A.; Hopkins, William A.; Thompson, Christopher K.				FRONTIERS IN PHYSIOLOGY	JUL 5 2019	2019	10							857	10.3389/fphys.2019.00857			0	0
Roadkill hotspots and factors associated to death of raptors on a road in central Chile	Bravo-Naranjo, Victor; Pinones-Canete, Cesar; Norambuena, Heraldo, V; Zuleta, Carlos				ORNITOLOGIA NEOTROPICAL	2019	2019	30					208	216					0	0
Ocean climate and egg investment in the black-legged kittiwake Rissa tridactyla	Barrett, R. T.; Erikstad, K. E.; Reiertsen, T. K.				MARINE ECOLOGY PROGRESS SERIES	SEP 14 2017	2017	579					129	137		10.3354/meps12270			0	0
Indirect effects of the generalist avian predator, the goshawk, on life history of an uncommon prey species, the stock dove	Moller, Anders Pape; Flensted-Jensen, Einar; Nielsen, Jan Tottrup				OECOLOGIA	DEC 2016	2016	182	4				1045	1052		10.1007/s00442-016-3709-z			0	0
Factors affecting brood patch development in Magellanic Penguins Spheniscus magellanicus	Barrionuevo, Melina; Marchisio, Nahuel; Frere, Esteban				ACTA ORNITHOLOGICA	JUN 2016	2016	51	1				1	11		10.3161/00016454AO2016.51.1.001			0	0
Habitat associations of young Black Grouse Tetrao tetrix broods	Roos, Staffan; Donald, Chris; Dugan, Desmond; Hancock, Mark H.; O'Hara, David; Stephen, Leigh; Grant, Murray				BIRD STUDY	MAY 2016	2016	63	2				203	213		10.1080/00063657.2016.1141167			0	0
Annual and large-scale variation in breeding output of Greylag geese Anser anser in Iceland	Gudjonsson, Helgi; Jonsson, Jon Einar; Stefansson, Halldor Walter; Snaethorsson, Adalsteinn Orn; Gunnarsson, Tomas Gretar				BIRD STUDY	APR 3 2015	2015	62	2				243	252		10.1080/00063657.2015.1034655			0	0
Strategic placement of Rock Ptarmigan Lagopus muta nests adjacent to boulders	Rae, Stuart				BIRD STUDY	APR 3 2015	2015	62	2				185	189		10.1080/00063657.2015.1006163			0	0
Prevalence of Bird Blow Fly Infestation in Nests of the European Blackbird (Turdus merula)	Lucenicova, Terezia; Nordt, Anja; Klenke, Reinhard; Jamriska, Jan				WILSON JOURNAL OF ORNITHOLOGY	DEC 2013	2013	125	4				848	851					0	0
Relationships between nesting success in the lesser snow goose (Anser caerulescens caerulescens) individuals of different mass and spring conditions on Wrangel Island	Syroechkovsky, E. V.				ZOOLOGICHESKY ZHURNAL	MAY 2008	2008	87	5				578	591					0	0
The green-winged teal, Anas crecca, in the northeastern Asia	Krechmar, AV				ZOOLOGICHESKY ZHURNAL	DEC 2000	2000	79	12				1435	1444					0	0
For population dynamics and migration phenology of wild ducts (Anatidae) in the territory of Weser-Ems.	Nyenhuis, H				ALLGEMEINE FORST UND JAGDZEITUNG	MAY 1997	1997	168	5				89	95					0	0
