# Supplementary material for: The Complex Relationship Between High Temperatures and Avian Breeding Success: Insights From a Global Review
Source: Ecol Evol. 2025 Jul 28;15(8):e71771. doi: 10.1002/ece3.71771 (PMC12304448; doi:10.1002/ece3.71771)
Supplement: Supplementary file 2 — Data S2. Dataset of all studies retained. [file ECE3-15-e71771-s001.xlsx]

## Sheet: Data_Cleaned
Reference	Citation	S0	S1	S2	S3	S4	Overall	Specie	Order	Place	Duration	Duration_q	Long_DD	Lat_DD	Multisites	Large Site	Extract_Coordinates	BIO1mean	Climate	Direct	Indirect	WarmTemp	HotEvent	TemperatureVariables	Temperature Description by authors	Comment
Acquarone et al., 2003	Acquarone, C., Cucco, M., & Malacarne, G. (2003). Reproduction of the Crag Martin (Ptyonoprogne rupestris) in relation to weather and colony size. ORNIS FENNICA, 80(2), 79–85.	NA	0	NA	(-)	NA	(-)	Crag martin (Ptyonoprogne rupestris)	Passeriformes	Italy	6	MID	9.05	44.65	NO	NO (15*20 = 300km2)	YES	11.0057	C	NA	NA	B3	NO	Mean T	No summary stats reported but mean T° during the nestling varied between 18 to 26°C according to Fig. 2 ; "high temperatures during the ﬁrst decade of chick rearing were negatively related to the number of ﬂedged young"
Ahola et al., 2009	Ahola, M. P., Laaksonen, T., Eeva, T., & Lehikoinen, E. (2009). Great tits lay increasingly smaller clutches than selected for: a study of climate- and density-related changes in reproductive traits. Journal of Animal Ecology, 78(6), 1298–1306. https:/	NA	0	NA	(+)	NA	(+)	Great tit (Parus major)	Passeriformes	Finland	53	LONG	21.9583333333333	60.91666665	NO (2 but 90km apart)	NO	YES	4.62439	D	NA	P, Competition (intra)	B2, B3	NO	Mean T, Other (cumulative T)	No summary stats reported ; "High breeding-time temperature had a positive effect on ﬂedging success"	Interaction between T° and Laying date on breeding success
Amato et al., 2021	Amato, M., Ossino, A., Angelini, J., Brunelli, M., de Lisio, L., de Rosa, D., Andreotti, A., & Leonardi, G. (2021). Effects of rainfall and temperature on timing and breeding performances of a threatened large falcon: case study of the lanner falcon (Falco biarmicus feldeggii) in Italy. Biologia. https://doi.org/10.1007/s11756-021-00875-x/Published	NA	NA	NA	(+)	NA	(+)	Lanner falcon (Falco biarmicus feldeggii)	Falconiformes	Italy (Apennine & Sicilia)	15	LONG			YES (2 main areas divided in multiples sites (n=38))	YES	NO			NA	P	B2	NO	Mean T
Arlettaz et al., 2010	Arlettaz, R., Schaad, M., Reichlin, T. S., & Schaub, M. (2010). Impact of weather and climate variation on Hoopoe reproductive ecology and population growth. JOURNAL OF ORNITHOLOGY, 151(4), 889–899. https://doi.org/10.1007/s10336-010-0527-7	NA	NA	NA	(+)	NA	(+)	Hoopoe (Upupa epops)	Bucerotiformes	Swiss Alps (460–520 m altitude)	7	MID	7.666666666666667	46.3333333	NO	NO	YES	2.0458	D	NA	P, Competition (intra)	B3	NO	Mean T	Reproductive output was negatively affected by precipitation during the hatching period, but was enhanced by warm temperature just before hatching and in the last days before ﬂedging.
Bangerter et al., 2021	Bangerter, A. B., Heiser, E. R., Carlisle, J. D., & Miller, R. A. (2021). Local Weather Explains Annual Variation in Northern Goshawk Reproduction in the Northern Great Basin, USA. Https://Doi.Org/10.3356/JRR-20-18, 55(4), 471–484. https://doi.org/10.3356/JRR-20-18	0	NA	NA	(+)	NA	(+)	Northern goshawk (Accipiter gentilis)	Accipitriformes	USA (South Idaho / North Utah ; Great Basin)	9	MID			YES (> just above 100km)	YES (> just above 100km)	NO			NA	P	B3	NO	Mean T	"Years with warmer average April–May temperatures were associated with increased goshawk productivity."
Beale et al., 2006	Beale, C. M., Burfield, I. J., Sim, I. M. W., Rebecca, G. W., Pearce-Higgins, J. W., & Grant, M. C. (2006). Climate change may account for the decline in British ring ouzels Turdus torquatus. Journal of Animal Ecology, 75(3), 826–835. https://doi.org/10.1111/J.1365-2656.2006.01102.X	NA	NA	NA	0	NA	0	Ring ouzels (Turdus torquatus)	Passeriformes	UK (Northern Britain)	Vary depending on study site	LONG			Multisite (4 sites across northern britain; +/- 300km between furtest sites)	YES	NO			NA	P	B2, B3	NO	Mean T	"The negative relationship between warm summers and change in territory occupancy the following year remains signiﬁcant whether or not summer rainfall is included in the analysis."
Becker & Weisberg., 2015 - SP1	Becker, M. E., & Weisberg, P. J. (2015). Synergistic effects of spring temperatures and land cover on nest survival of urban birds. The Condor, 117(1), 18–30. https://doi.org/10.1650/CONDOR-14-1.1	NA	NA	NA	(+)	NA	(+)	American robin (Turdus migratorius)	Passeriformes	USA (West Nevada)	4	MID	-119.774507490632	39.52829929344527	NO	NO	YES	9.11131	B	NA	NA	B1, A1, A3	YES	Hot event, Cold event, Other (T° deviation)	"Nest survival increased at temperatures above and below baseline temperatures" ; The other 2 temperature metrics were intended to capture heat events beyond the physiological tolerances of eggs or nestlings. "we were not able to observe the effet of extreme temperatures (e.g. heat wave, late spring blizzards) on nest survival, and such weather events may be detrimental to nest survival"; "Physio…	hot days >27°C ; cold days <15°C
Becker & Weisberg., 2015 - SP2	Becker, M. E., & Weisberg, P. J. (2015). Synergistic effects of spring temperatures and land cover on nest survival of urban birds. The Condor, 117(1), 18–30. https://doi.org/10.1650/CONDOR-14-1.1	NA	NA	NA	(+)	NA	(+)	Mourning dove (Zenaida macroura)	Columbiformes	USA (West Nevada)	4	MID	-119.774507490632	39.52829929344527	NO	NO	YES	9.11131	B	NA	NA	B1, A1, A3	YES	Hot event, Cold event, Other (T° deviation)	"Nest survival increased at temperatures above and below baseline temperatures" ; The other 2 temperature metrics were intended to capture heat events beyond the physiological tolerances of eggs or nestlings. "we were not able to observe the effet of extreme temperatures (e.g. heat wave, late spring blizzards) on nest survival, and such weather events may be detrimental to nest survival"; "Physio…	hot days >27°C ; cold days <15°C
Becker & Weisberg., 2015 - SP3	Becker, M. E., & Weisberg, P. J. (2015). Synergistic effects of spring temperatures and land cover on nest survival of urban birds. The Condor, 117(1), 18–30. https://doi.org/10.1650/CONDOR-14-1.1	NA	NA	NA	(+)	NA	(+)	Black-headed grosbeak (Pheucticus melanocephalus)	Passeriformes	USA (West Nevada)	4	MID	-119.774507490632	39.52829929344527	NO	NO	YES	9.11131	B	NA	NA	B1, A1, A3	YES	Hot event, Cold event, Other (T° deviation)	"Nest survival increased at temperatures above and below baseline temperatures" ; The other 2 temperature metrics were intended to capture heat events beyond the physiological tolerances of eggs or nestlings. "we were not able to observe the effet of extreme temperatures (e.g. heat wave, late spring blizzards) on nest survival, and such weather events may be detrimental to nest survival"; "Physio…	hot days >27°C ; cold days <15°C
Bodey et al., 2021	Bodey, T. W., Barnett, R., du Feu, C. R., Clark, J. R., & Bearhop, S. (2021). Nesting outcomes under anthropogenic change – effects of changing climate and nestbox provision on the reproduction of Great Tits Parus major. Ibis, 163(1), 65–78. https://	NA	0	0	0	NA	0	Great tit (Parus major)	Passeriformes	UK	37	LONG	-0.85	53.3	NO	NO (0.5 km2)	YES	9.48567	C	NA	P, Competition (intra)	B2	NO	Mean T
Bonnot et al., 2018	Bonnot, T. W., Cox, W. A., Thompson, F. R., & Millspaugh, J. J. (2018). Threat of climate change on a songbird population through its impacts on breeding. In Nature Climate Change (Vol. 8, Issue 8, pp. 718–722). Nature Publishing Group. https://doi.org/10.1038/s41558-018-0232-8	NA	NA	NA	(-)	NA	(-)	Acadian flycatcher (Empidonax virescens)	Passeriformes	USA	>10 but NA	LONG			YES	YES (49.10^6 hectares ; 1000km de long)	NO			NA	NA	B2, B3	NO	Mean T	"nest survival declined by > 60% despite a smaller 20% increase in mean temperatures under severe climate warming, largely because of the cumulative effects of elevated daily temperatures across the 32-day periods each nest must endure throughout each breeding season"
Borgman et al., 2016	Borgman, C. C., & Wolf, B. O. (2016). The indirect effects of climate variability on the reproductive dynamics and productivity of an avian predator in the arid Southwest. Oecologia, 180, 279–291. https://doi.org/10.1007/s00442-015-3456-6	(+)	0	0	0	NA	(+)	Loggerhead shrikes (Lanius ludovicianus)	Passeriformes	USA (New Mexico ; Albuquerque)	6	MID	-106.61303670293947	35.0946663781426	NO	NO	YES	12.6085	B	NA	P, Predation	B1, B3	NO	Mean T	"2012 was the hottest breeding season period (20.1 °C) in 30 years. The mean maximum spring (March–April) temperatures from 1983 to 2012 were 19.1 ± 0.5 °C." ; "Nest success, however, was often very low and ranged from 11 to 46 %. Although our models indicated that low nest success was driven by precipitation and temperature, it was mediated indirectly through increased predation rates during the…
Bourne et al., 2020 & 2022	(1) Bourne, A. R., Cunningham, S. J., Spottiswoode, C. N., &#38; Ridley, A. R. (2020). High temperatures drive offspring mortality in a cooperatively breeding bird. <i>Proceedings of the Royal Society B</i>, <i>287</i>(20201140). https://doi.org/10.1098/ (2) Bourne, A. R., Cunningham, S. J., Nupen, L. J., McKechnie, A. E., & Ridley, A. R. (2022). No sex-specific differences in the influence of hi…	NA	NA	(-)	(-)	(-)	(-)	Southern pied babbler (Turdoides bicolor)	Passeriformes	South Africa (Kalahari desert)	15	LONG	21.816666666666666	-26.9666667	NO	NO	YES	20.3204	B	NA	NA	A1, B2	YES	Mean T, Max T, Min T, Hot event	"No young survived when mean Tmax > 38°C, across all group sizes"	Hot days = max T°a >35/37°C ; Modelling thresholds using segmented regression (negative effect on breeding success >33-38°C; ie > TNZ and likely to promote heat stress; cf. Conradie et al., 2023 : Conradie, S. R., Kearney, M. R., Wolf, B. O., Cunningham, S. J., Freeman, M. T., Kemp, R., & McKechnie, A. E. (2023). An evaluation of a biophysical model for predicting avian thermoregulation in the he…
Bourne et al., 2021a &2021b	(1) Bourne, A. R., Ridley, A. R., Spottiswoode, C. N., & Cunningham, S. J. (2021). Direct and indirect effects of high temperatures on fledging in a cooperatively breeding bird. Behavioral Ecology, 32(6), 1212–1223. https://doi.org/10.1093/beheco/arab087 (2) Bourne, A. R., Ridley, A. R., McKechnie, A. E., Spottiswoode, C. N., Cunningham, S. J., & Cooke, S. (2021). Dehydration risk is associated w…	NA	NA	(-)	(-)	NA	(-)	Southern pied babbler (Turdoides bicolor)	Passeriformes	South Africa (Kalahari desert)	3	SHORT	21.816666666666666	-26.9666667	NO	NO	YES	20.3204	B	YES	NA	A1	YES	Max T	Individuals are observed panting + dehydration signs (daily body mass loss); "Maximum temperatures on data collection days ranged from 27.2 °C to 41.6 °C (mean = 33.7 ±3.5 °C)" ie > TNZ and likely to promote heat stress; cf. Conradie et al., 2023 : Conradie, S. R., Kearney, M. R., Wolf, B. O., Cunningham, S. J., Freeman, M. T., Kemp, R., & McKechnie, A. E. (2023). An evaluation of a biophysical m…
Bowers et al., 2016	Keith Bowers, E., Grindstaff, J. L., Soukup, S. S., Drilling, N. E., Eckerle, K. P., Sakaluk, S. K., & Thompson, C. F. (2016). Spring temperatures influence selection on breeding date and the potential for phenological mismatch in a migratory bird. Ecolo	NA	(-)	0	0	(+)	(+/-)	House Wrens (Troglodytes aedon)	Passeriformes	USA (Illinois)	36	LONG	-89.48333333333333	41.1	NO	NO	YES	9.94291	D	NA	P	B2, B3	NO	Mean T	"cooler years were associated with an overall reduction in recruitment relative to warmer years overall" ; "April temperatures were negatively correlated with the number of eggs per clutch when all nests were analyzed (Table 2). Thus, the decline in clutch size for early season nests appears to be attributable, at least in part, to increasing temperature"
Brown & Brown., 1999	Brown, C. R., & Brown, M. B. (1999). Fitness components associated with clutch size in cliff swallows. AUK, 116(2), 467–486. https://doi.org/10.2307/4089380	NA	0	NA	NA	(-)	(-)	Cliff swallows (Petrochelidon pyrrhonota)	Passeriformes	USA (Nebraska)	16	LONG			YES (160 sites)	YES ? (150*50km = 7500km2)	NO			NA	Parasitism	B1, B2	NO	Min T, Max T	"Seasonal climatic conditions vary markedly among years in our central Great Plains study area. For example, 1988 was one of the warmest summers during the last 100 years and was followed by one of the coldest in 1992"
Burgess., 2014 - sp1	Burgess, M. (2014). Restoring abandoned coppice for birds: Few effects of conservation management on occupancy, fecundity and productivity of hole nesting birds. FOREST ECOLOGY AND MANAGEMENT, 330, 205–217. https://doi.org/10.1016/j.foreco.2014.07.019	NA	(-)	NA	0	NA	(-)	Blue tit (Cyanistes caeruleus)	Passeriformes	UK	55	LONG	-3.716666666666667	50.6	NO	NO (1.5 km2)	YES	9.905	C	NA	P, Competition (Inter)	B2, B3	NO	Mean T	"Blue tit clutch size was inﬂuenced by spring weather with smaller clutches associated with higher temperatures"
Burgess., 2014 - sp2	Burgess, M. (2014). Restoring abandoned coppice for birds: Few effects of conservation management on occupancy, fecundity and productivity of hole nesting birds. FOREST ECOLOGY AND MANAGEMENT, 330, 205–217. https://doi.org/10.1016/j.foreco.2014.07.019	NA	0	NA	0	NA	0	Great tit (Parus major)	Passeriformes	UK	55	LONG	-3.716666666666667	50.6	NO	NO (1.5 km2)	YES	9.905	C	NA	P, Competition (Inter)	B2, B3	NO	Mean T	"Blue tit clutch size was inﬂuenced by spring weather with smaller clutches associated with higher temperatures"
Burgess., 2014 - sp3	Burgess, M. (2014). Restoring abandoned coppice for birds: Few effects of conservation management on occupancy, fecundity and productivity of hole nesting birds. FOREST ECOLOGY AND MANAGEMENT, 330, 205–217. https://doi.org/10.1016/j.foreco.2014.07.019	NA	0	NA	(-)	NA	(-)	Pied flycatcher (Ficedula hypoleuca)	Passeriformes	UK	55	LONG	-3.716666666666667	50.6	NO	NO (1.5 km2)	YES	9.905	C	NA	P, Competition (Inter)	B2, B3	NO	Mean T	"Blue tit clutch size was inﬂuenced by spring weather with smaller clutches associated with higher temperatures"
Burgess., 2014 - sp4	Burgess, M. (2014). Restoring abandoned coppice for birds: Few effects of conservation management on occupancy, fecundity and productivity of hole nesting birds. FOREST ECOLOGY AND MANAGEMENT, 330, 205–217. https://doi.org/10.1016/j.foreco.2014.07.019	NA	0	NA	0	NA	0	Common redstart (Phoenicurus phoenicurus)	Passeriformes	UK	55	LONG	-3.716666666666667	50.6	NO	NO (1.5 km2)	YES	9.905	C	NA	P, Competition (Inter)	B2, B3	NO	Mean T	"Blue tit clutch size was inﬂuenced by spring weather with smaller clutches associated with higher temperatures"
Chambers et al., 2008	Chambers, L. E., Gibbs, H., Weston, M. A., & Ehmke, G. C. (2008). Spatial and temporal variation in the breeding of Masked Lapwings (Vanellus miles) in Australia. EMU, 108(2), 115–124. https://doi.org/10.1071/MU07064	(-)	0	NA	0	NA	(-)	Masked lapwings (Vanellus miles)	Charadriiformes	Australia	11	LONG			YES (Across Australia ; > 1000km)		NO			NA	NA	B2	NO	Min T, Max T
Chambers et al., 2008 - b	Chambers, L. E., Quin, B. R., Menkhorst, P., Franklin, D. C., & Smales, I. (2008). The effects of climate on breeding in the Helmeted Honeyeater. EMU, 108(1), 15–22. https://doi.org/10.1071/MU07001	NA	(-)	(+)	(+/-)	NA	(+/-)	Helmeted Honeyeater (Lichenostomus melanops cassidix)	Passeriformes	Australia	18	LONG	145.08333333333334	-38.25	NO	NO	YES	14.1773	C	NA	P	B2, B3	NO	Min T, Max T	"warmer maximum temperatures at the start of the breeding season (July–September) corresponded to a possible reduction in the mean number of eggs laid."
Charter et al., 2007	Charter, A., & Leshem, Y. (2007). The Effect of Different Nest Types on the Breeding Success of Eurasian Kestrels (Falco tinnunculus) in a Rural Ecosystem. Source: Journal of Raptor Research, 41(2), 143–149. https://doi.org/10.3356/0892	NA	NA	(-)	(-)	NA	(-)	Lesser kestrel (Falco naumanni)	Falconiformes	Israel	8	MID	35.5	32.5	NO	NO (4km2)	YES	19.8014	C	NA	NA	B3	NO	Mean T, Min T, Max T	"heat exhaustion and mortality have been found in entire broods of both Barn Owls (K. Merom unpubl. data.) and Lesser Kestrels (Falco naumanni; Bobek et al. 2003) in nest boxes after a heat wave"; "those breeding in Israel experience mild winters without snow, but higher temperatures during the breeding season, which was negatively correlated with hatching success
Charter et al., 2017	Charter, M., Izhaki, I., Meyrom, K., Aviel, S., Leshem, Y., & Roulin, A. (2017). The relationship between weather and reproduction of the Barn Owl Tyto alba in a semi-arid agricultural landscape in Israel. AVIAN BIOLOGY RESEARCH, 10(4), 253–258. https:	0	NA	NA	(-)	NA	(-)	Barn owl (Tyto alba)	Strigiformes	Israel	13	LONG	35.5	32.5	NO	NO (90km2)	YES	19.8014	C	NA	NA	A1, B2	YES	Min T, Max T	UCT tyto alba ~32°C (cf. Thouzeau., 1999); Avg Max T° at the study site = 33.1°C. "During the study, we found that the number of nestlings was lower in years with higher minimal night-time temperatures" ; Thouzeau, C., Duchamp, C., & Handrich, Y. (1999). Energy metabolism and body temperature of barn owls fasting in the cold. Physiological and Biochemical Zoology, 72(2), 170–178. https://doi.org/…
Chase et al., 2005	Chase, Mary. K., Nur, N., & Geupel, G. (2005). Effects of weather and population density on reproductive success and population dynamics in a song sparrow (melospiza melodia) population: a long-term study. In The Auk (Vol. 122, Issue 2).	NA	0	NA	(-)	NA	(-)	Song sparrow (Melospiza melodia)	Passeriformes	USA (California)	21	LONG	-122.75	37.9333333	NO	NO (0.36 km2)	YES	13.8326	C	NA	P, Competition (intra)	B2, B3	NO	Min T, Max T	"Warmer summer temperatures were associated with a decrease in number of young ﬂedged per successful nest."
Chausson et al., 2014	Chausson, A., Henry, I., Almasi, B., & Roulin, A. (2014). Barn Owl (Tyto alba) breeding biology in relation to breeding season climate. Journal of Ornithology, 155(1), 273–281. https://doi.org/10.1007/s10336-013-1012-x	NA	0	0	(+)	NA	(+)	Barn owl (Tyto alba)	Strigiformes	Switzerland	24	LONG	6.880872628371838	46.83230373730403	NO	NO (1070 km2)	YES	8.35394	D	NA	P	B1, B2	NO	Other (PCA)	Monthly mean T° vary by ~15°C between years ; "We can therefore conclude that ﬂedging success declined through the season but increased when it was warmer"
Combrink et al., 2017	Combrink, L., Combrink, H. J., Botha, A. J., & Downs, C. T. (2017). Nest temperature fluctuations in a cavity nester, the southern ground-hornbill. https://doi.org/10.1016/j.jtherbio.2017.03.003	NA	NA	NA	0	NA	0	Southern ground-hornbills (Bucorvus leadbeateri)	Bucerotiformes	South Africa	2	SHORT			YES (few nest but at large distances)	YES (up to +/- 150km between further points)	NO			NA	NA	A1	YES	Min T, Max T	T°a up to >50°C and UCT = 40°C for Tockus leucomelas (van Jaarsveld et al., 2021)
Coppes et al., 2021	Coppes, J., Kämmerle, J. L., Schroth, K. E., Braunisch, V., & Suchant, R. (2021). Weather conditions explain reproductive success and advancement of the breeding season in Western Capercaillie (Tetrao urogallus). Ibis, 163(3), 990–1003. https://doi.or	NA	NA	NA	(+)	NA	(+)	Capercaillie (Tetrao urogallus)	Galliformes	Germany (Black Forest)	14	LONG	8.409	48.4538	NO	NO	YES	7.58424	D	NA	P	B2, B3	NO	Mean T	"we show that warm conditions during the reproductive season were positively associated with reproductive success"
Costantini et al., 2010	Costantini, D., Carello, L., & Dell’Omo, G. (2010). Patterns of covariation among weather conditions, winter North Atlantic Oscillation index and reproductive traits in Mediterranean kestrels. Journal of Zoology, 280(2), 177–184. https://doi.org/10.1	NA	0	(+)	(+)	NA	(+)	Eurasian kestrel (Falco tinnunculus)	Falconiformes	Italy (ROME)	10	LONG	12.492292394131443	41.889009647835806	NO	NO (1200 km2)	YES	15.3775	C	NA	P	B2, B3	NO	Mean T	"kestrels [...] had higher ﬂedging success in warmer and rainier springs"
Cotter et al., 2013	Cotter, R. C., Hughes, R. J., May, P., Novalinga, P., Johannes, J., Hindman, L. J., & Padding, P. I. (2013). Breeding Biology of Atlantic Population Canada Geese in Nunavik, Northern Québec. Arctic, 66(3), 301-311-301–311. https://doi.org/10.14430/ARC	NA	(+)	(+)	NA	NA	(+)	Canada geese (Branta canadensis interior)	Anseriformes	Québec (Nunavik)	10	LONG			YES (a lot)	YES (3 main sites with 40km2, >10 000 km2 and >10 000km2)	NO			NA	P	B2, B3	NO	Mean T	"higher temperatures were correlated with earlier initiation. Similarly, an earlier annual mean clutch initiation date was correlated with large mean clutch size."
Cox et al., 2013 - sp1	Cox, W. A., Thompson, F. R., Reidy, J. L., & Faaborg, J. (2013). Temperature can interact with landscape factors to affect songbird productivity. Global Change Biology, 19(4), 1064–1074. https://doi.org/10.1111/GCB.12117	NA	NA	(-)	(-)	NA	(-)	Acadian flycatcher (Empidonax virescens)	Passeriformes	USA (missouri)	20	LONG			YES (15 sites in whole missouri ; +/- 500km at max)	Yes	NO			NA	P, Predation	B2, B3	NO	Mean T, Max T	"greater temperatures reduced productivity in highly forested landscapes because of increased nest predation but had no effect in less forested landscapes"
Cox et al., 2013 - sp2	Cox, W. A., Thompson, F. R., Reidy, J. L., & Faaborg, J. (2013). Temperature can interact with landscape factors to affect songbird productivity. Global Change Biology, 19(4), 1064–1074. https://doi.org/10.1111/GCB.12117	NA	NA	(-)	(-)	NA	(-)	Indigo bunting (Passerina cyanea)	Passeriformes	USA (missouri)	20	LONG			YES (15 sites in whole missouri ; +/- 500km at max)	Yes	NO			NA	P, Predation	B2, B3	NO	Mean T, Max T	"greater temperatures reduced productivity in highly forested landscapes because of increased nest predation but had no effect in less forested landscapes"
Cox et al., 2013 - sp3	Cox, W. A., Thompson, F. R., Reidy, J. L., & Faaborg, J. (2013). Temperature can interact with landscape factors to affect songbird productivity. Global Change Biology, 19(4), 1064–1074. https://doi.org/10.1111/GCB.12117	NA	NA	0	0	NA	0	Northern cardinal (Cardinalis cardinalis)	Passeriformes	USA (missouri)	20	LONG			YES (15 sites in whole missouri ; +/- 500km at max)	Yes	NO			NA	P	B2, B3	NO	Mean T, Max T	"greater temperatures reduced productivity in highly forested landscapes because of increased nest predation but had no effect in less forested landscapes"
Cruz-McDonnell & Wolf., 2016	Cruz-Mcdonnell, K. K., & Wolf, B. O. (2016). Rapid warming and drought negatively impact population size and reproductive dynamics of an avian predator in the arid southwest. Global Change Biology, 22(1), 237–253. https://doi.org/10.1111/GCB.13092	NA	NA	NA	(-)	NA	(-)	Burrowing Owl (Athene cunicularia)	Strigiformes	USA (New Mexico ; Albuquerque)	16	LONG	-107.01666666666667	35.0666667	NO	NO (200km2)	YES	12.4407	B	NA	P, Food	B2, B3	NO	Max T	"Although the possibility of threshold temperatures for Burrowing Owls has not been studied, temperatures regularly exceed 33 °C during the nestling period in this region of New Mexico" ; UCT ~ 38°C (Coulombe et al., 1970)
Cucco et al., 1992	Cucco, M., Malacarne, G., Orecchia, G., & Boano, G. (1992). Influence of weather conditions on pallid swift Apus pallidus breeding success. Ecography, 15(2), 184–189. https://doi.org/10.1111/J.1600-0587.1992.TB00022.X	NA	0	NA	0	NA	0	Pallid swift (Apus pallidus)	Apodiformes	Italy	10	LONG	7.597237517492011	44.92583289613285	YES (3 sites < 30km)	NO	YES	12.5591	C	NA	P	B2	NO	Max T	Average daily max T° vary between 26°C to 34°C across the years studied	The article refers to "mean temperature" but computed the "average of daily max temperatures" on the 15 days post egg deposition; or post-hacthing
Czeszczewik et al., 2020	Czeszczewik, D., Czortek, P., Jaroszewicz, B., Zub, K., Rowinski, P., & Walankiewicz, W. (2020). Climate change has cascading effects on tree masting and the breeding performance of a forest songbird in a primeval forest. Science of The Total Environment	NA	NA	NA	0	NA	0	Collared flycatcher (Ficedula albicollis)	Passeriformes	Poland (Białowieża National Park)	30	LONG	23.85	52.7333333	NO	NO (100 km2 ; 10*10km)	YES	6.50675	D	NA	Food, Predation, Competition (Intra)	B2, B3	NO	Mean T	"we showed that despite signiﬁcant warming, neither the temperature nor the snow cover was correlated with the abundance of any of the studied organisms."
D'Alba et al., 2010	D’Alba, L., Monaghan, P., & Nager, R. G. (2010). Advances in laying date and increasing population size suggest positive responses to climate change in Common Eiders Somateria mollissima in Iceland. Ibis, 152(1), 19–28. https://doi.org/10.1111/j.1474	NA	NA	NA	NA	(+)	(+)	Common eider (Somateria mollissima)	Anseriformes	Iceland	30	LONG	-22.7075	64.0175	NO	NO	YES	4.68687	D	NA	P, Competition (intra)	B1, B2	NO	Mean T	"These two periods were characterized by a high variance in cold and warm years, respectively (mean June temperature above the overall mean of 9C for the duration of the study; 1977–85: 20%; 1997–2006: 80%). In contrast, the period between 1986 and 1996 was marked by a more even distribution of cold and warm years (40% warm years)"
D'Amelio et al., 2022	D’Amelio, P. B., Ferreira, A. C., Fortuna, R., Paquet, M., Silva, L. R., Theron, F., Doutrelant, C., & Covas, R. (2022). Disentangling climatic and nest predator impact on reproductive output reveals adverse high-temperature effects regardless of helpe	NA	NA	NA	(-)	NA	(-)	Sociable weaver (Philetairus socius)	Passeriformes	South Africa (Kalahari desert)	7	MID	24.833333333333332	-28.8666667	NO	NO	YES	18.1072	B	NA	Predation	A1	YES	Max T	Average of daily max up to >38°C (> TNZ ; UCT = 35°C according to Whitfield et al., 2015)
DeMay & Walters., 2019	Demay, S. M., Walters, J. R., Demay, S. M., & Walters, J. R. (2019). Variable effects of a changing climate on lay dates and productivity across the range of the Red-cockaded Woodpecker. The Condor, 121(4), 1–14. https://doi.org/10.1093/CONDOR/DUZ048	(+/-)	NA	NA	(+/-)	NA	(+/-)	Red-cockaded woodpecker (Dryobates borealis)	Piciformes	Southern USA (Alamaba, North Carolina, South Carolina, Georgia, Louisiana)	Depend on study site	LONG			YES (a lot)	YES	NO			NA	P	B2, B3	NO	Other (T° deviation)	"nesting rates dropping off at colder and warmer temperatures"
Dickey et al., 2008	Dickey, M. H., Gauthier, G., & Cadieux, M. C. (2008). Climatic effects on the breeding phenology and reproductive success of an arctic-nesting goose species. Global Change Biology, 14(9), 1973–1985. https://doi.org/10.1111/j.1365-2486.2008.01622.x	(+)	(-)	(+/-)	0	NA	(+/-)	Greater snow goose (Chen caerulescens atlantica)	Anseriformes	Arctic (Canada)	16	LONG	-80	73.1333333	NO	NO	YES	-14.5631	E	NA	P	A2, B2, B3	YES	Mean T, Max T, Min T, Hot event	Warmest day during egg-laying ~ 4°C but authors describes it as "Extremely high temperature"; "Despite the beneﬁcial effect of a warm spring, we found evidence that extremely high temperature on individual days may be stressful for birds and delay laying somewhat, though the exact mechanism remains to be elucidated."	Hot event = T°a>0°C ; authors describes it as "Extremely high temperature"
Dolenec et al., 2011	Dolenec, Z., Dolenec, P., & MØller, A. P. (2011). Warmer springs, laying date and clutch size of tree sparrows Passer montanus in Croatia. Current Zoology, 57(3), 414–418. https://doi.org/10.1093/CZOOLO/57.3.414	NA	0	NA	NA	NA	0	Tree sparrow (Passer montanus)	Passeriformes	Croatia	30	LONG	15.916666666666666	46	NO	NO	YES	10.1783	D	NA	P	A2, B1, B2	YES	Mean T, Hot event	"We tested explicitly whether laying date and clutch size in extremely cold and extremely warm years differed from the norm by assigning the three coldest and the three warmest years to the category of extreme years"	Hot event = warm years
Dolenec., 2007	Dolenec, Z. (2007). Spring temperatures in relation to laying dates and clutch size of the blue tit (Parus caeruleus) in Croatia. WILSON JOURNAL OF ORNITHOLOGY, 119(2), 299–301. https://doi.org/10.1676/06-004.1	NA	0	NA	NA	NA	0	Blue tit (Cyanistes caeruleus)	Passeriformes	Croatia	23	LONG	15.916666666666666	46	NO	NO	YES	10.1783	D	NA	P	B2	NO	Mean T
Doyle et al., 2020	Doyle, S., Cabot, D., Walsh, A., Inger, R., Bearhop, S., & McMahon, B. J. (2020). Temperature and precipitation at migratory grounds influence demographic trends of an Arctic-breeding bird. Global Change Biology, 26(10), 5447–5458. https://doi.org/10.1	NA	NA	NA	0	0	0	Barnacle goose (Branta leucopsis)	Anseriformes	North East-Greenland	50	LONG			Unkown	Unkown	NO			NA	NA	B2	NO	Mean T	No description of breeding temperatures ; "We detected significant positive relationships between warmer, wetter conditions on the Icelandic spring staging grounds and survival"
Dreitz et al., 2012	Dreitz, V. J., Conrey, R. Y., & Skagen, S. K. (2012). Drought and cooler temperatures are associated with higher nest survival in Mountain plovers. Avian Conservation and Ecology, 7(1), 7. https://doi.org/10.5751/ACE-00519-070106	NA	NA	(-)	NA	NA	(-)	Mountain plover (Charadrius montanus)	Charadriiformes	USA (Colorado)	7	MID			NO	YES (= 100 000 km2)	NO			NA	P	B1, A1	YES	Mean T, Max T, Min T, Hot event	"Maximum temperature (Fig. 3) averaged 27.7 ± 7.4°C and ranged from 2.2 - 41.1°C; 18.4% of days exceeded 35°C occurring in late May-August" ; "The higher temperatures in Colorado might expose plovers or their eggs to heat stress"	Hot event = T°a > 35°C; Moutain plover shows behavioral thermoregulation at T°a >= 29°C (Grant., 1982 -> Grant, G. S. (1982). AVIAN INCUBATION: EGG TEMPERATURE, NEST HUMIDITY, AND BEHAVIORAL THERMOREGULATION IN A HOT ENVIRONMENT. Ornithological Monographs, 30, 1–75.)
Drever & Clark., 2007 - sp1	Drever, M. C., & Clark, R. G. (2007). Spring temperature, clutch initiation date and duck nest success: a test of the mismatch hypothesis. Journal of Animal Ecology, 76(1), 139–148. https://doi.org/10.1111/J.1365-2656.2006.01183.X	NA	NA	(+)	NA	NA	(+)	Mallard (Anas platyrhynchos)	Anseriformes	Canada	18	LONG	-106.08333333333333	52.2	NO	NO (3.61 km2)	YES	1.91818	D	NA	P	B2, B3	NO	Mean T	"Daily survival rates of nests differed among breeding seasons for all ﬁve species at St Denis NWA, and we found that overall nest success tended to be higher during warmer than cooler springs"
Drever & Clark., 2007 - sp2	Drever, M. C., & Clark, R. G. (2007). Spring temperature, clutch initiation date and duck nest success: a test of the mismatch hypothesis. Journal of Animal Ecology, 76(1), 139–148. https://doi.org/10.1111/J.1365-2656.2006.01183.X	NA	NA	(+)	NA	NA	(+)	Northern pintail (Anas acuta)	Anseriformes	Canada	18	LONG	-106.08333333333333	52.2	NO	NO (3.61 km2)	YES	1.91818	D	NA	P	B2, B3	NO	Mean T
Drever & Clark., 2007 - sp3	Drever, M. C., & Clark, R. G. (2007). Spring temperature, clutch initiation date and duck nest success: a test of the mismatch hypothesis. Journal of Animal Ecology, 76(1), 139–148. https://doi.org/10.1111/J.1365-2656.2006.01183.X	NA	NA	(+)	NA	NA	(+)	Blue-winged teal (Spatula discors)	Anseriformes	Canada	18	LONG	-106.08333333333333	52.2	NO	NO (3.61 km2)	YES	1.91818	D	NA	P	B2, B3	NO	Mean T
Drever & Clark., 2007 - sp4	Drever, M. C., & Clark, R. G. (2007). Spring temperature, clutch initiation date and duck nest success: a test of the mismatch hypothesis. Journal of Animal Ecology, 76(1), 139–148. https://doi.org/10.1111/J.1365-2656.2006.01183.X	NA	NA	(+)	NA	NA	(+)	Northern shoveler (Spatula clypeata)	Anseriformes	Canada	18	LONG	-106.08333333333333	52.2	NO	NO (3.61 km2)	YES	1.91818	D	NA	P	B2, B3	NO	Mean T
Drever & Clark., 2007 - sp5	Drever, M. C., & Clark, R. G. (2007). Spring temperature, clutch initiation date and duck nest success: a test of the mismatch hypothesis. Journal of Animal Ecology, 76(1), 139–148. https://doi.org/10.1111/J.1365-2656.2006.01183.X	NA	NA	0	NA	NA	0	Gadwall (Mareca strepera)	Anseriformes	Canada	18	LONG	-106.08333333333333	52.2	NO	NO (3.61 km2)	YES	1.91818	D	NA	P	B2, B3	NO	Mean T
Duchardt et al., 2020	Duchardt, C. J., Beck, J. L., & Augustine, D. J. (2020). Mountain Plover habitat selection and nest survival in relation to weather variability and spatial attributes of black-tailed prairie dog disturbance. The Condor, 122(1), 1–15. https://doi.org/10	NA	NA	(-)	NA	NA	(-)	Mountain plover (Charadrius montanus)	Charadriiformes	USA (Wyoming)	2	SHORT	-105.384023	42.748453	NO	NO	YES	7.79992	B	YES	P	A1	YES	Max T	"maximum temperatures exceeded 38°C for multiple days in all years, and high temperatures were often accompanied by altered adult behavior at the nest (e.g., drastically reduced flight initiation distance, panting while shading eggs), indicating increased stress associated with shading eggs at high temperatures"
Dugger et al., 2016	Dugger, K. M., Forsman, E. D., Franklin, A. B., Davis, R. J., White, G. C., Schwarz, C. J., Burnham, K. P., Nichols, J. D., Hines, J. E., Yackulic, C. B., Doherty, P. F., Bailey, L., Clark, D. A., Ackers, S. H., Andrews, L. S., Augustine, B., Biswell, B.	NA	NA	NA	(+/-)	NA	(+/-)	Northern spotted owls (Strix occidentalis caurina)	Strigiformes	USA (3 States)	28	LONG			YES (11 sites far away)	YES (some sites +/- 1000km far away)	NO			NA	NA	B2	NO	Min T		Effect sign depend on the study site
Dyrcz & Czyz., 2018	Dyrcz, A., & Czyz, B. (2018). Advanced Breeding Time in Line with Climate Did Not Affect Productivity of Great Reed Warblers Acrocephalus arundinaceus Despite the Shortening of the Nestling Period. Acta Ornithologica, 53(1), 13–22. https://doi.org/10.3	NA	0	NA	0	NA	0	Great reed warbler (Acrocephalus arundinaceus)	Passeriformes	Poland (Stawy Milickie Reserve)	18	LONG	16.885555555555555	51.1025	NO	NO	YES	8.59016	D	NA	P	B2	NO	Mean T
Eeva et al., 2020 - sp1	Eeva, T., Espín, S., Sánchez-Virosta, P., & Rainio, M. (2020). Weather effects on breeding parameters of two insectivorous passerines in a polluted area. Science of the Total Environment, 729, 138913. https://doi.org/10.1016/j.scitotenv.2020.138913	NA	NA	0	(+)	NA	(+)	Great tit (Parus major)	Passeriformes	Finland (Harjavalta)	27	LONG	22.166666666666668	61.3333333	NO	NO	YES	4.35692	D	NA	P	B2, B3	NO	Mean T	"hatching probability increasing fast with temperature at cold weather but levelling off at warm weather"
Eeva et al., 2020 - sp2	Eeva, T., Espín, S., Sánchez-Virosta, P., & Rainio, M. (2020). Weather effects on breeding parameters of two insectivorous passerines in a polluted area. Science of the Total Environment, 729, 138913. https://doi.org/10.1016/j.scitotenv.2020.138913	NA	NA	(+)	0	NA	(+)	Pied flycatcher (Ficedula hypoleuca)	Passeriformes	Finland	27	LONG	22.166666666666668	61.3333333	NO	NO	YES	4.35692	D	NA	P	B2, B3	NO	Mean T	"the negative effect of rainy spells got stronger at higher ambient temperatures"
Finch et al., 2014 - sp1	Finch, T., Pearce-Higgins, J. W., Leech, • D I, Evans, K. L., Pearce-Higgins, J. W., & Leech, Á. D. I. (2014). Carry-over effects from passage regions are more important than breeding climate in determining the breeding phenology and performance of three avian migrants of conservation concern. Biodivers Conserv, 23, 2427–2444. https://doi.org/10.1007/s10531-014-0731-5	NA	0	NA	0	NA	0	Common redstart (Phoenicurus phoenicurus)	Passeriformes	UK	36	LONG			YES (across all UK)	YES (across all UK)	NO			NA	P	B2, B3	NO	Mean T	"Warmer conditions during the chick rearing period (partial r2 = 0.11) and, to a lesser extent, early spring increased the number of redstart ﬂedglings"
Finch et al., 2014 - sp2	Finch, T., Pearce-Higgins, J. W., Leech, • D I, Evans, K. L., Pearce-Higgins, J. W., & Leech, Á. D. I. (2014). Carry-over effects from passage regions are more important than breeding climate in determining the breeding phenology and performance of three avian migrants of conservation concern. Biodivers Conserv, 23, 2427–2444. https://doi.org/10.1007/s10531-014-0731-5	NA	0	NA	0	NA	0	Spotted flycatcher (Muscicapa striata)	Passeriformes	UK	36	LONG			YES (across all UK)	YES (across all UK)	NO			NA	P	B2, B3	NO	Mean T	"there was no evidence that warmer breeding conditions were associated with reduced reproductive performance"
Finch et al., 2014 - sp3	Finch, T., Pearce-Higgins, J. W., Leech, • D I, Evans, K. L., Pearce-Higgins, J. W., & Leech, Á. D. I. (2014). Carry-over effects from passage regions are more important than breeding climate in determining the breeding phenology and performance of three avian migrants of conservation concern. Biodivers Conserv, 23, 2427–2444. https://doi.org/10.1007/s10531-014-0731-5	NA	0	NA	0	NA	0	Wood warbler (Phylloscopus sibilatrix)	Passeriformes	UK	36	LONG			YES (across all UK)	YES (across all UK)	NO			NA	P	B2, B3	NO	Mean T	"there was no evidence that warmer breeding conditions were associated with reduced reproductive performance"
Flanders-Wanner et al., 2004	Flanders-Wanner, B. L., White, G. C., & McDaniel, L. L. (2004). Weather and prairie grouse: dealing with effects beyond our control. Wildlife Society Bulletin, 32(1), 22–34. https://doi.org/10.2193/0091-7648(2004)32[22:wapgdw]2.0.co;2	NA	NA	NA	NA	(-)	(-)	Sharp-tailed grouse (Tympanuchus phasianellus)	Galliformes	USA (Nebraska)	20	LONG			NO	YES (462 km2)	NO			NA	NA	A1, B2, B3	YES	Mean T, Hot event	"June number of heat stress days was negatively correlated with sharptail production" ; "More specifically, warmer weather in June benefits sharptail production to a point. After that point, an upper temperature threshold may begin to generate heat stress that may be detrimental to chick survival"	Hot days = T°a >= 35°C
Fletcher et al., 2013	Fletcher, K., Howarth, D., Kirby, A., Dunn, R., & Smith, A. (2013). Effect of climate change on breeding phenology, clutch size and chick survival of an upland bird. IBIS.	NA	0	NA	(-)	NA	(-)	Red grouse (Lagopus lagopus scotica)	Galliformes	Scotland (Highland ; in elevation)	20	LONG	-4.183333333333334	56.9666667	NO	NO (16 km radius)	YES	5.51355	C	NA	P	B2, B3	NO	Mean T	"The trend in mean ﬁrst-egg date of Red Grouse was correlated with spring temperature, with earlier laying in warmer years"
Fossøy et al., 201	Fossøy, F., Stokke, B. G., Kåsi, T. K., Dyrset, K., Espmark, Y., Hoset, K. S., Wedege, M. I., & Moksnes, A. (2015). Reproductive success is strongly related to local and regional climate in the Arctic snow bunting (Plectrophenax nivalis). Polar Biology, 38(3), 393–400. https://doi.org/10.1007/s00300-014-1595-6	NA	NA	0	0	NA	0	Snow buntings (Plectrophenax nivalis)	Passeriformes	Svalbard (Sptizbergen)	14	LONG	15.633333333333333	78.2166667	NO	NO	YES	-7.11526	E	NA	P	B2	NO	Mean T
Garcia & Arroyo., 2001 - sp1	Garcia, J. T., & Arroyo, B. E. (2001). Effect of abiotic factors on reproduction in the centre and periphery of breeding ranges: a comparative analysis in sympatric harriers. ECOGRAPHY, 24, 393–402.	NA	NA	(-)	0	NA	(-)	Hen harriers (Circus cyaneus)	Accipitriformes	Spain (Madrid)	7	MID			NO	YES (195km2)	NO			NA	NA	A3, B1, B3	YES	Max T	"We interpret the negative effect of heat on hen harrier hatching success as a consequence of the lack of adjustment of this species to the high temperatures of the study area" ; "Maximum temperatures increased more or less regularly with date throughout the breeding season, from an average of 19.O + 4,6''C in March to 34.1+4.2°C in July (all years pooled)"
Garcia & Arroyo., 2001 - sp2	Garcia, J. T., & Arroyo, B. E. (2001). Effect of abiotic factors on reproduction in the centre and periphery of breeding ranges: a comparative analysis in sympatric harriers. ECOGRAPHY, 24, 393–402.	NA	NA	0	0	NA	0	Montagu's harrier (Circus pygargus)	Accipitriformes	Spain (Madrid)	7	MID			NO	YES (195km2)	NO			NA	NA	A3, B1, B3	YES	Max T	"Overall, Montagu's harriers were exposed on average to higher maximum temperatures in both the incubation and the nestling periods"; "Maximum temperatures increased more or less regularly with date throughout the breeding season, from an average of 19.O + 4,6''C in March to 34.1+4.2°C in July (all years pooled)"
Gaston et al. 2005b - sp1	Gaston, A. J., Martin, J.-L., & Allombert, S. (2005). Sea Surface Temperatures Mediated by the El Nino-Southern Oscillation Affect Birds Breeding in Temperate Coastal Rain Forests. Avian Conservation and Ecology, 1(1). https://doi.org/10.5751/ace-00031-0	NA	NA	NA	(+)	NA	(+)	Orange-crowned warbler (Vermivora celeta)	Passeriformes	Canada	4	MID	-131.6861	53.0519	YES (5 ; but close)	NO (sites +/- 10km apart)	YES	7.27349	C	NA	P	B1	NO	Mean T	"May 1999 was the coldest May recorded during the period considered, and May 2001 the second coldest, whereas May 1998 was the sixth warmest. Two of the five warmer years, 1983 and 1992, also followed El Niño-Southern Oscillation (ENSO) events
Gaston et al. 2005b - sp2	Gaston, A. J., Martin, J.-L., & Allombert, S. (2005). Sea Surface Temperatures Mediated by the El Nino-Southern Oscillation Affect Birds Breeding in Temperate Coastal Rain Forests. Avian Conservation and Ecology, 1(1). https://doi.org/10.5751/ace-00031-0	NA	NA	NA	(+)	NA	(+)	Hermit trush (Catharus guttatus)	Passeriformes	Canada	4	MID	-131.6861	53.0519	YES (5 ; but close)	NO (sites +/- 10km apart)	YES	7.27349	C	NA	P	B1	NO	Mean T	"May 1999 was the coldest May recorded during the period considered, and May 2001 the second coldest, whereas May 1998 was the sixth warmest. Two of the five warmer years, 1983 and 1992, also followed El Niño-Southern Oscillation (ENSO) events
Gaston et al. 2005b - sp3	Gaston, A. J., Martin, J.-L., & Allombert, S. (2005). Sea Surface Temperatures Mediated by the El Nino-Southern Oscillation Affect Birds Breeding in Temperate Coastal Rain Forests. Avian Conservation and Ecology, 1(1). https://doi.org/10.5751/ace-00031-0	NA	NA	NA	(+)	NA	(+)	Townsend’s warbler (Dendroica townsendi)	Passeriformes	Canada	4	MID	-131.6861	53.0519	YES (5 ; but close)	NO (sites +/- 10km apart)	YES	7.27349	C	NA	P	B1	NO	Mean T	"May 1999 was the coldest May recorded during the period considered, and May 2001 the second coldest, whereas May 1998 was the sixth warmest. Two of the five warmer years, 1983 and 1992, also followed El Niño-Southern Oscillation (ENSO) events
Gaston et al. 2005b - sp4	Gaston, A. J., Martin, J.-L., & Allombert, S. (2005). Sea Surface Temperatures Mediated by the El Nino-Southern Oscillation Affect Birds Breeding in Temperate Coastal Rain Forests. Avian Conservation and Ecology, 1(1). https://doi.org/10.5751/ace-00031-0	NA	NA	NA	(+)	NA	(+)	Golden-crowned kinglet (Regulus satrapa)	Passeriformes	Canada	4	MID	-131.6861	53.0519	YES (5 ; but close)	NO (sites +/- 10km apart)	YES	7.27349	C	NA	P	B1	NO	Mean T	"May 1999 was the coldest May recorded during the period considered, and May 2001 the second coldest, whereas May 1998 was the sixth warmest. Two of the five warmer years, 1983 and 1992, also followed El Niño-Southern Oscillation (ENSO) events
Gaston et al. 2005b - sp5	Gaston, A. J., Martin, J.-L., & Allombert, S. (2005). Sea Surface Temperatures Mediated by the El Nino-Southern Oscillation Affect Birds Breeding in Temperate Coastal Rain Forests. Avian Conservation and Ecology, 1(1). https://doi.org/10.5751/ace-00031-0	NA	NA	NA	(+)	NA	(+)	Song sparrow (Melospiza melodia)	Passeriformes	Canada	4	MID	-131.6861	53.0519	YES (5 ; but close)	NO (sites +/- 10km apart)	YES	7.27349	C	NA	P	B1	NO	Mean T	"May 1999 was the coldest May recorded during the period considered, and May 2001 the second coldest, whereas May 1998 was the sixth warmest. Two of the five warmer years, 1983 and 1992, also followed El Niño-Southern Oscillation (ENSO) events
Gaston et al. 2005b - sp6	Gaston, A. J., Martin, J.-L., & Allombert, S. (2005). Sea Surface Temperatures Mediated by the El Nino-Southern Oscillation Affect Birds Breeding in Temperate Coastal Rain Forests. Avian Conservation and Ecology, 1(1). https://doi.org/10.5751/ace-00031-0	NA	NA	NA	(+)	NA	(+)	Winter wren (Troglodytes troglodytes)	Passeriformes	Canada	4	MID	-131.6861	53.0519	YES (5 ; but close)	NO (sites +/- 10km apart)	YES	7.27349	C	NA	P	B1	NO	Mean T	"May 1999 was the coldest May recorded during the period considered, and May 2001 the second coldest, whereas May 1998 was the sixth warmest. Two of the five warmer years, 1983 and 1992, also followed El Niño-Southern Oscillation (ENSO) events
Gaston et al., 2002	Gaston, A. J., Hipfner, J. M., & Campbell, D. (2002). Heat and mosquitoes cause breeding failures and adult mortality in an Arctic-nesting seabird. IBIS, 144(2), 185–191. https://doi.org/10.1046/j.1474-919X.2002.00038.x	NA	NA	(-)	NA	NA	(-)	Brünnich guillemot (Uria lomvia)	Charadriiformes	Canada (Haida Gwai)	3	SHORT	-83.0420632	62.564095	NO	NO	YES	-9.76439	E	YES	Parasitism	A1	YES	Max T	Birds incubating in full sun panted heavily, often spreading their wings, and sometimes laying their heads on the ground and lolling from side to side"; "it appears that a combination of heat and mosquitoes was necessary to bring about observed mortality and egg losses"
Gehlbach et al., 2012	Gehlbach, F. R. (2012). Eastern Screech-Owl Responses to Suburban Sprawl, Warmer Climate, and Additional Avian Food in Central Texas. The Wilson Journal of Ornithology, 124(3), 630–633.	NA	NA	NA	(+)	NA	(+)	Eastern Screech-Owls (Megascops asio)	Strigiformes	USA (Texas)	30	LONG	-97.2184321	31.497708	NO	NO (2.7 km2)	YES	19.0804	C	NA	P, Food, Competition (Inter)	B2, B3	NO	Other (PCA)	"Percent successful nests and their productivity tracked earlier first eggs [...] and, separately, an increasgly warmer March-April nestling-fledgling period"
Geiser et al., 2008	Geiser, S., Arlettaz, R., & Schaub, M. (2008). Impact of weather variation on feeding behaviour, nestling growth and brood survival in Wrynecks Jynx torquilla. Journal of Ornithology, 149(4), 597–606. https://doi.org/10.1007/s10336-008-0305-y	0	0	0	(+)	0	(+)	Wrynecks (Jynx torquilla)	Piciformes	Switzerland	5	MID	7.4	46.2	NO	NO	YES	2.46667	E	NA	P	B1, B3	NO	Mean T	"Daily brood survival probabilities declined in the course of the season and with increasing rainfall, and they increased with increasing temperature" ; "Compared to the long-term average (1864–2006), the temperatures during the breeding period (May until July) in 2004 were slightly higher (17.6°C vs 16.6 ± 2.5°C), the amount of rainfall slightly lower (118.5 mm vs 135.9 ± 43.8 mm), but both are …
Gladalski et al., 2020b	Gladalski, M., Mainwaring, M. C., Bańbura, M., Kaliński, A., Markowski, M., Skwarska, J., Wawrzyniak, J., Bańbura, J., & Hartley, I. R. (2020). Consequences of hatching deviations for breeding success: a long-term study on blue tits Cyanistes caeruleus. European Zoological Journal, 87(1), 385–394. https://doi.org/10.1080/24750263.2020.1787532	NA	NA	(+/-)	(+/-)	NA	(+/-)	Blue tit (Cyanistes caeruleus)	Passeriformes	UK / Poland	15	LONG			YES (3 sites : UK (1) / Poland (2 but 10km apart) ; > 1000km)		NO			NA	P	B2	NO	Mean T
Glass et al., 2020	Glass, A. J., Caven, A. J., Kim, D., Sutton, M. O., Arcilla, N., Glass, A. J., Caven, A. J., Kim, D., Sutton, M. O., & Arcilla, N. (2020). Climate change and land management implications for a declining Neotropical migratory songbird breeding in the Nort	NA	NA	NA	(-)	NA	(-)	Grasshopper sparrow (Ammodramus savannarum)	Passeriformes	USA (Nebraska)	6	MID	-97.3	41.32	NO	NO	YES	10.0357	D	NA	NA	B1	NO	Mean T	Distinguish "above average" and "below average" spring T during data analysis. "During seasons with higher temperatures, the benefits provided by more recently burned areas were slightly negated, likely due to the cost of greater physiological stress incurred by nestlings and fledglings in areas with sparser vegetation" [...] Dense vegetation can provide shelter from high temperatures, which can …
Golawski et al., 2006 ; 2008	(1) Goławski, A. (2006). Impact of Weather on Partial Loss of Nestlings in the Red-Backed Shrike Lanius collurio in Eastern Poland (2) Golawski, A. (2008). No evidence of weather effect found on the clutch size, eggs sizes and their hatchability in the red-backed shrike Lanius collurio in eastern Poland. Annales Zoologici Fennici, 45(6), 513–520. https://doi.org/10.5735/086.045.0606	NA	0	NA	0	NA	0	Red-backed shrike (Lanius collurio)	Passeriformes	Poland (Siedlce)	5	MID	22.283333333333335	52.2	NO	NO (855 ha = 8,55km2)	YES	7.45787	D	NA	NA	B1	NO	Mean T	"Despite larger differences in the variance of ambient temperature and total rainfall between subsequent clutch size…" ; "the (mean) ambient temperature during incubation varied between 13.6°C and 22.1°C"
Gonzalez-Braojos et al., 2017	González-Braojos, S., Sanz, J. J., & Moreno, J. (2017). Decline of a montane Mediterranean pied flycatcher Ficedula hypoleuca population in relation to climate. Journal of Avian Biology, 48(11), 1383–1393. https://doi.org/10.1111/JAV.01405	NA	0	NA	(-)	(-)	(-)	Pied flycatcher (Ficedula hypoleuca)	Passeriformes	Spain (Valsain ; 1200 asl)	25	LONG	-4.016666666666667	40.9	NO	NO (0.45 km2)	YES	9.7325	C	NA	P	B2, B3	NO	Mean T, Max T, Min T	"Thus, years with warm springs have become more frequent with time in the study area, and warm springs lead to poor recruitment and immigration to the population in the following years."
Grant et al., 2000 - sp1	Grant, P. R., Grant, B. R., Keller, L. F., & Petren, K. (2000). Effects of El Nino events on Darwin’s finch productivity. ECOLOGY, 81(9), 2442–2457. https://doi.org/10.1890/0012-9658(2000)081[2442:EOENOE]2.0.CO;2	(-)	(-)	(-)	(-)	NA	(-)	Medium ground finch (Geospiza fortis)	Passeriformes	Galapagos (Daphne Major Island)	4	MID	-90.372	-0.422	NO	NO	YES	23.237	B	NA	P, Competition (inter), Food	A3	YES	Mean T	"The surprisingly low production in 1998 is attributed in part to interactions with other ﬁnches, and in part to exceptionally high temperatures."
Grant et al., 2000 - sp2	Grant, P. R., Grant, B. R., Keller, L. F., & Petren, K. (2000). Effects of El Nino events on Darwin’s finch productivity. ECOLOGY, 81(9), 2442–2457. https://doi.org/10.1890/0012-9658(2000)081[2442:EOENOE]2.0.CO;2	(-)	(-)	(-)	0	NA	(-)	Cactus finch (Geospiza scandens)	Passeriformes	Galapagos (Daphne Major Island)	4	MID	-90.372	-0.422	NO	NO	YES	23.237	B	NA	P, Competition (inter), Food	A3	YES	Mean T	"The surprisingly low production in 1998 is attributed in part to interactions with other ﬁnches, and in part to exceptionally high temperatures."
Greno et al., 2008	Greno, J. L., Belda, E. J., & Barba, E. (2008). Influence of temperatures during the nestling period on post-fledging survival of great tit Parus major in a Mediterranean habitat. JOURNAL OF AVIAN BIOLOGY, 39(1), 41–49. https://doi.org/10.1111/j.0908-8	NA	NA	NA	NA	(-)	(-)	Great tit (Parus major)	Passeriformes	Spain (Valencia)	11	LONG	-0.25	39.7	NO	NO	YES	16.1544	B	NA	P	B2, B3	NO	Mean T, Max T, Min T	"Our results suggest that temperatures during the nestling stage and mass at fledging are important factors determin- ing post-fledging survival probabilities in great tits in our study area, with higher temperatures and lower mass having the most negative effect"
Grimm et al., 2015	Grimm, A., Weiß, B. M., Kulik, L., Mihoub, J. B., Mundry, R., Köppen, U., Brueckmann, T., Thomsen, R., & Widdig, A. (2015). Earlier breeding, lower success: does the spatial scale of climatic conditions matter in a migratory passerine bird? Ecology and Evolution, 5(23), 5722–5734. https://doi.org/10.1002/ECE3.1824	NA	NA	NA	(+)	NA	(+)	Barn swallow (Hirundo rustica)	Passeriformes	Germany (Eastern)	14	LONG			YES (national ringing programm ; +/- 500 km at max between the two further point of the study site)		NO			NA	P	B2, B3	NO	Mean T	"In particular, higher temperatures and less rainfall led to larger broods"
Grisham et al., 2016	Grisham, B. A., Godar, A. J., Boal, C. W., & Haukos, D. A. (2016). Interactive effects between nest microclimate and nest vegetation structure confirm microclimate thresholds for Lesser Prairie-Chicken nest survival. The Condor, 118(4), 728–746. https://doi.org/10.1650/CONDOR-16-38.1	NA	NA	(-)	NA	NA	(-)	Lesser Prairie-Chickens (Tympanuchus pallidicinctus)	Galliformes	USA (Great Plains, 5 states)	4	MID			YES (+/- 500 km)	YES (mix of climates, from desertic to temperate ?)	NO			NA	NA	A2	YES	Max T, Min T, Hot event	90th percentile = 34°C -> max T°a up to 43°C	90th percentile = 34°C -> max T°a up to 43°C
Gullett et al., 2015	Gullett, P. R., Hatchwell, B. J., Robinson, R. A., & Evans, K. L. (2015). Breeding season weather determines long-tailed tit reproductive success through impacts on recruitment. Journal of Avian Biology, 46(5), 441–451. https://doi.org/10.1111/JAV.0056	NA	0	(+)	(+)	(+/-)	(+/-)	Long-tailed tit (Aegithalos caudatus)	Passeriformes	UK (Sheffield)	18 (19-1)	LONG	-1.567	53.383	NO	NO (2.5 km2)	YES	8.60896	C	NA	P	B2, B3	NO	Mean T	"Hatching and ﬂedging probabilities did show some association with weather, both increasing with warmer conditions"
Gunn et al., 2020	Gunn, C., Hirshman, S. E., & Aagaard, K. J. (2020). Trends in Black Swift (Cypseloides niger) breeding phenology, productivity, and nest success in southwest Colorado, 1996–2017. The Wilson Journal of Ornythology, 132(2), 317–326. https://doi.org/10.	NA	NA	0	0	NA	0	Black swift (Cypseloides niger)	Apodiformes	USA (Colorado) ; high elevation	22	LONG	-107.679	38.018	NO	NO	YES	1.45131	D	NA	P	B2	NO	Mean T
Gunnarsson et al., 2017	Gunnarsson, T. G., Jóhannesdóttir, L., Alves, J. A., Þórisson, B., & Gill, J. A. (2017). Effects of spring temperature and volcanic eruptions on wader productivity. Ibis, 159(2), 467–471. https://doi.org/10.1111/IBI.12449	(+)	NA	NA	NA	NA	(+)	Black-tailed Godwit (Limosa limosa limosa)	Charadriiformes	Iceland	6	MID	-20.291	63.741	NO (along a 180 km transect but flight distance ~ 75km between furthest sites)	NO	YES	4.52216	C	NA	P	B3	NO	Mean T	"The process by which higher spring temperatures promote higher productivity is not yet fully understood but is likely to be a combination of factors."
Halpuka et al., 2020	Halupka, L., Czyż, B., & Macias Dominguez, C. M. (2020). The effect of climate change on laying dates, clutch size and productivity of Eurasian Coots Fulica atra. International Journal of Biometeorology, 64(11), 1857–1863. https://doi.org/10.1007/S004	NA	0	NA	0	NA	0	Eurasian coots (Fulica atra)	Gruiformes	Poland (Across Poland)	30	LONG			YES (across Poland)	YES (across poland ; +/- 500km from the furthest sites)	NO			NA	P	B2, B3	NO	Mean T	"In response to much higher temperatures during the breeding season, Eurasian Coots significantly advanced their laying dates"
Halupka et al., 2008	Halupka, L., Dyrcz, A., Borowiec, M., Halupka, L., Dyrcz, A., & Borowiec, M. (2008). Climate change affects breeding of reed warblers Acrocephalus scirpaceus. Journal of Avian Biology, 39(1), 95–100. https://doi.org/10.1111/J.0908-8857.2008.04047.X	NA	NA	NA	(+)	NA	(+)	Eurasian reed warbler (Acrocephalus scirpaceus)	Passeriformes	Poland (Stawy Milickie Reserve)	12	LONG	17.344	51.479	NO	NO (1.8 km2)	YES	8.39307	D	NA	P	B2	NO	Mean T
Herfindal et al., 2015	Herfindal, I., van de Pol, M., Nielsen, J. T., Sæther, B. E., & Møller, A. P. (2015). Climatic conditions cause complex patterns of covariation between demographic traits in a long-lived raptor. Journal of Animal Ecology, 84(3), 702–711. https://doi.	(+)	NA	NA	(+)	(-)	(+/-)	Northern goshawk (Accipiter gentilis)	Accipitriformes	Denmark (Vendsyssel)	31	LONG	10.145302103607841	57.35782547265703	NO	NO	YES	7.52065	D	NA	NA	B2, B3	NO	Mean T	"the probability for a female to successfully breed was higher in years with a warm April"
Hoover & Schelsky., 2020	Hoover, J. P., & Schelsky, W. M. (2020). Warmer April Temperatures on Breeding Grounds Promote Earlier Nesting in a Long-Distance Migratory Bird, the Prothonotary Warbler. FRONTIERS IN ECOLOGY AND EVOLUTION, 8. https://doi.org/10.3389/fevo.2020.580725	(+)	NA	NA	(+)	NA	(+)	Prothonotary warbler (Protonotaria citrea)	Passeriformes	USA (Illinois)	20	LONG	-89.61666666666666	37.4833333	YES (14 but near by)	NO (192 km2)	YES	13.4902	C	NA	P	B2, B3	NO	Mean T	"Warmer april temperatures promoted earlier first egg dates and higher average annual productivity"
Hötker & Segebade., 2000	Hötker, H., & Segebade, A. (2000). Bird Study Effects of predation and weather on the breeding success of Avocets Recurvirostra avosetta. https://doi.org/10.1080/00063650009461163	NA	NA	NA	(+)	NA	(+)	Pied avocet (Recurvirostra avosetta)	Charadriiformes	Germany	10	LONG	8.933	54.367	YES (2 but near by (20km))	NO (34 km2)	YES	8.58756	C	NA	NA	B2	NO	Mean T
Houle et al., 2020	Houle, C., Pelletier, F., Bélisle, M., & Garant, D. (2020). Impacts of environmental heterogeneity on natural selection in a wild bird population*. Evolution, 74(6), 1142–1154. https://doi.org/10.1111/EVO.13939	NA	NA	NA	(-)	NA	(-)	Tree swallow (Tachycineta bicolor)	Passeriformes	Southern Quebec	11	LONG			YES (10)	YES(10 000 km2)	NO			NA	P	B2, B3	NO	Mean T	"High values of temperatures during the previous two days, precipitation since hatching and water coverage within a 500-m radius around the nest box were all associated to stronger relationships between mass and fledging probability."
Husek & Adamik., 2008	Hušek, J., & Adamík, P. (2008). Long-term trends in the timing of breeding and brood size in the Red-Backed Shrike Lanius collurio in the Czech Republic, 1964-2004. Journal of Ornithology, 149(1), 97–103. https://doi.org/10.1007/s10336-007-0222-5	NA	NA	NA	0	NA	0	Red-backed shrike (Lanius collurio)	Passeriformes	Czech Republic	45	LONG	15.621806632479359	50.51172474744721	NO	YES OR NO (analysis on Whole Czech Republic AND Trutnov-Jicin area = 2034 km2)	YES	6.8523	D	NA	P	B2, B3	NO	Mean T	"The increasing temperature in May was positively associated with the advancement of breeding. Similarly, at a local scale, higher May temperatures were followed by larger brood sizes"
Iles et al., 2018	Iles, D. T., Rockwell, R. F., & Koons, D. N. (2018). Reproductive success of a keystone herbivore is more variable and responsive to climate in habitats with lower resource diversity. Journal of Animal Ecology, 87(4), 1182–1191. https://doi.org/10.1111	NA	NA	NA	(+)	NA	(+)	Lesser snow goose (Chen caerulescens caerulescens)	Anseriformes	Canada (Hudson Bay, Manitoba)	22 (1990 - 2015)	LONG	-94.46666666666667	58.7333333	YES ( +/- 50km between further sites)	NO (approximately 50*20 = 1000 km2)	YES	-6.39225	D	NA	P, Food	B2, B3	NO	Other (Cumulative T)	"Reproductive success responded positively to seasonal warmness"
Imlay et al., 2019	Imlay, T. L., Nickerson, D., & Horn, A. G. (2019). Temperature and breeding success for cliff swallows Petrochelidon pyrrhonota nesting on man-made structures: ecological traps? https://mc06.manuscriptcentral.com/cjz-pubshttps://mc06.manuscriptcentral.co	NA	NA	NA	(-)	NA	(-)	Cliff swallows (Petrochelidon pyrrhonota)	Passeriformes	Canada (New Brunswick)	3	SHORT	-64.73	46.25	Yes (2 sites 79km apart)	NO	YES	5.30646	D	NA	P	B3	NO	Max T	"The results of our study indicate that both nestling and post-fledging survival (as inferred by nestling mass) for cliff swallows nesting under barn eaves is reduced during periods of warmer ambient temperatures."
Jacobs et al., 2013	Jacobs, A. C., Reader, L. L., & Fair, J. M. (2013). What Determines the Rates of Double Brooding in the Western Bluebird? The Condor, 115(2), 386–393. https://doi.org/10.1525/COND.2013.120085	(+)	NA	NA	NA	NA	(+)	Western bluebird (Sialia mexicana)	Passeriformes	USA (New Mexico ; Los Alamos) ; < 2000m asl)	15	LONG	-106.28489071422575	35.89260602546343	Yes (37 sites near by)	NO (111 km2)	YES	8.60309	B	NA	P, Food	B2, B3	NO	Other (PCA)	"More pairs tended to produce second broods in years in which freezing ended earlier and there was warm, dry weather during the breeding season"
Jansen et al., 2019	Jansen, D. Y. M., Pradel, R., Mares, R., Doutrelant, C., Spottiswoode, C. N., Covas, R., & Altwegg, R. (2019). An integrated population model sheds light on the complex population dynamics of a unique colonial breeder. Population Ecology, 61(4), 406–42	NA	NA	NA	0	(-)	(-)	Sociable weaver (Philetairus socius)	Passeriformes	South Africa (Cape province)	19	LONG	24.85	-28.8666667	NO	NO (20km2)	YES	18.0873	B	NA	NA	B2, B3	NO	Max T	"In this colony, juvenile survival was lower when summers were hot"
Jonsson et al., 2009	Jonsson, J. E., Gardarsson, A., Gill, J. A., Petersen, A., & Gunnarsson, T. G. (2009). Seasonal weather effects on the common eider, a subarctic capital breeder, in Iceland over 55 years. CLIMATE RESEARCH, 38(3), 237–248. https://doi.org/10.3354/cr0079	NA	(+)	NA	NA	NA	(+)	Common eider (Somateria mollissima)	Anseriformes	Iceland	55	LONG	-23.566666666666666	65.9166667	NO (2 sites but only one with BS)	NO	YES	1.54764	E	NA	P	B2, B3	NO	Other (PCA)	"Warm, wet springs were positively correlated with larger clutch sizes"
Jorgensen et al., 2013	Jorgensen, P. S., Tottrup, A. P., Rahbek, C., & Geertsma, M. (2013). Effects of summer weather on reproductive success of the Red-backed Shrike (Lanius collurio). BIRD STUDY, 60(1), 1–10. https://doi.org/10.1080/00063657.2012.724051	NA	NA	NA	(+)	NA	(+)	Red-backed shrike (Lanius collurio)	Passeriformes	Netherland / Denmark	15 / 4	LONG			YES (2 sites >500km)		NO			NA	NA	B2, B3	NO	Other (PCA)	"In general, sunny, warm and dry weather increases reproductive success, while rainy and cold weather has the opposite effect"
Kellett & Alisauskas., 2011	Kellett, D. K., & Alisauskas, R. T. (2011). Clutch size and nest survival of cackling geese in a lesser snow and ross’s goose colony. Waterbirds, 34(4), 400–411. https://doi.org/10.1675/063.034.0402	NA	NA	(+)	NA	NA	(+)	Cackling Geese (Branta hutchinsii hutchinsii)	Anseriformes	Canada (Nunavut (Karrak lake))	9	MID	-100.25	67.2333333	NO	NO	YES	-13.2746	E	NA	P	B3	NO	Mean T	"nest survival was greater in warmer years with less wind"
Kentie et al., 2018	Kentie, R., Coulson, T., Hooijmeijer, J. C. E. W., Howison, R. A., Loonstra, A. H. J., Verhoeven, M. A., Both, C., & Piersma, T. (2018). Warming springs and habitat alteration interact to impact timing of breeding and population dynamics in a migratory b	NA	NA	(-)	NA	(-)	(-)	Black-tailed Godwit (Limosa limosa limosa)	Charadriiformes	Netherlands (Southwest Friesland)	11	LONG	5.416666666666667	52.9166667	NO	NO (115km2)	YES	9.63238	C	NA	P	B2, B3	NO	Other (Cumulative T)	"The effect of spring temperature, with warmer springs leading to lower nest survival, was highest on intermediate land use fields and absent on high land use fields"
Kouba et al., 2020	Kouba, M., Bartoš, L., Bartošová, J., Hongisto, K., & Korpimäki, E. (2020). Interactive influences of fluctuations of main food resources and climate change on long-term population decline of Tengmalm’s owls in the boreal forest. Scientific Reports	0	0	NA	(+)	NA	(+)	Tengmalm owl (Aegolius funereus)	Strigiformes	Finland	46	LONG	23	63	NO	NO (1100 km2)	YES	3.14819	D	NA	P, Food	B2, B3	NO	Mean T	"Warm and humid spring and summer seasons have positive effects on vole densities via improved food supply of herbivorous voles, and thus increase offspring production of Tengmalm’s owls."
Kreiderits et al., 2016	Kreiderits, A., Gamauf, A., Krenn, H. W., & Sumasgutner, P. (2016). Investigating the influence of local weather conditions and alternative prey composition on the breeding performance of urban Eurasian Kestrels Falco tinnunculus. Bird Study, 63(3), 369�	NA	0	NA	(+)	NA	(+)	Eurasian kestrel (Falco tinnunculus)	Falconiformes	Austria (Vienna)	5	MID	16.366666666666667	48.2	NO	NO (415 km2)	YES	9.86108	D	NA	P, Food	B1, B3	NO	Other (PCA)	"Warm and dry weather during the arrival and courtship period was correlated with earlier egg-laying, higher nestling survival and an overall higher breeding success."
Lambrechts et al., 2017	Lambrechts, M. M., Blondel, J., Christophe De Franceschi, •, & Doutrelant, C. (2017). Nest size is positively correlated with fledging success in Corsican Blue Tits (Cyanistes caeruleus) in an insular oak-dominated habitat mosaic. J Ornithol, 158, 125�	NA	NA	0	0	NA	0	Blue tit (Cyanistes caeruleus)	Passeriformes	France (Corsica, Muro)	17	LONG	8.9147021	42.5459792	YES (11 but close ; <10km)	NO	YES	12.4237	C	NA	P, Predation	B2	NO	Mean T
Layton-Matthews et al., 2018	Layton-Matthews, K., Ozgul, A., & Griesser, M. (2018). The interacting effects of forestry and climate change on the demography of a group-living bird population. Oecologia 2018 186:4, 186(4), 907–918. https://doi.org/10.1007/S00442-018-4100-Z	NA	NA	NA	NA	(+)	(+)	Siberian jay (Perisoreus infaustus)	Passeriformes	Sweden (Arvidsjaur)	15	LONG	19.166666666666668	65.6666667	NO	NO	YES	-0.343075	D	NA	Competition (intra)	B2	NO	Mean T	warmer spring temperatures enhanced reproductive success, particularly in natural forests
Le Rest et al., 2019	le Rest, K., Hoodless, A., Heward, C., Cazenave, J. L., & Ferrand, Y. (2019). Effect of weather conditions on the spring migration of Eurasian Woodcock and consequences for breeding. Ibis, 161(3), 559–572. https://doi.org/10.1111/IBI.12657	NA	NA	NA	(+/-)	NA	(+/-)	Eurasian woodcock (Scolopax rusticola)	Charadriiformes	France and Russia	6	MID			YES (France and Russia so >1000km away…)		NO			NA	NA	B3	NO	Mean T	"The negative correlation between age ratio and temperature in May suggests that unstable weather in May (high temperatures and precipitation) was detrimental to hatching success. Conversely, in June, most young would have hatched and would beneﬁt from high temperatures and precipitation, which was consistent with the correlations we found."
Lehikoinen et al., 2009	Lehikoinen, A., Byholm, P., Ranta, E., Saurola, P., Valkama, J., Korpimäki, E., Pietiäinen, H., & Henttonen, H. (2009). Reproduction of the common buzzard at its northern range margin under climatic change. Oikos, 118(6), 829–836. https://doi.org/10.1111/J.1600-0706.2008.17440.X	NA	NA	NA	(+)	NA	(+)	Common buzzard (Buteo buteo)	Accipitriformes	Finland (3/4 from south to north)	36	LONG			YES (national program ; rather one large site of +/- 500km of length)		NO			NA	P, Food	B2, B3	NO	Mean T	"High temperatures contributed positively, while precipitation had a negative effect on breeding success"
Lehikoinen et al., 2011 - sp1	Lehikoinen, A., Ranta, E., Pietiäinen, H., Byholm, P., Saurola, P., Valkama, J., Huitu, O., Henttonen, H., & Korpimäki, E. (2011). The impact of climate and cyclic food abundance on the timing of breeding and brood size in four boreal owl species. Oecologia, 165(2), 349–355. https://doi.org/10.1007/S00442-010-1730-1/TABLES/2	NA	NA	NA	0	NA	0	Pigmy owl (Glaucidium passerinum)	Strigiformes	Finland (3/4 from south to north)	17	LONG			YES (national program ; rather one large site of +/- 500km of length)		NO			NA	P, Food	B2	NO	Mean T
Lehikoinen et al., 2011 - sp2	Lehikoinen, A., Ranta, E., Pietiäinen, H., Byholm, P., Saurola, P., Valkama, J., Huitu, O., Henttonen, H., & Korpimäki, E. (2011). The impact of climate and cyclic food abundance on the timing of breeding and brood size in four boreal owl species. Oecologia, 165(2), 349–355. https://doi.org/10.1007/S00442-010-1730-1/TABLES/2	NA	NA	NA	0	NA	0	Tengmalm owl (Aegolius funereus)	Strigiformes	Finland (3/4 from south to north)	32	LONG			YES (national program ; rather one large site of +/- 500km of length)		NO			NA	P, Food	B2	NO	Mean T
Lehikoinen et al., 2011 - sp3	Lehikoinen, A., Ranta, E., Pietiäinen, H., Byholm, P., Saurola, P., Valkama, J., Huitu, O., Henttonen, H., & Korpimäki, E. (2011). The impact of climate and cyclic food abundance on the timing of breeding and brood size in four boreal owl species. Oecologia, 165(2), 349–355. https://doi.org/10.1007/S00442-010-1730-1/TABLES/2	NA	NA	NA	0	NA	0	Tawny owl (Strix aluco)	Strigiformes	Finland (3/4 from south to north)	32	LONG			YES (national program ; rather one large site of +/- 500km of length)		NO			NA	P, Food	B2	NO	Mean T
Lehikoinen et al., 2011 - sp4	Lehikoinen, A., Ranta, E., Pietiäinen, H., Byholm, P., Saurola, P., Valkama, J., Huitu, O., Henttonen, H., & Korpimäki, E. (2011). The impact of climate and cyclic food abundance on the timing of breeding and brood size in four boreal owl species. Oecologia, 165(2), 349–355. https://doi.org/10.1007/S00442-010-1730-1/TABLES/2	NA	NA	NA	0	NA	0	Ural owl (Strix uralensis)	Strigiformes	Finland (3/4 from south to north)	32	LONG			YES (national program ; rather one large site of +/- 500km of length)		NO			NA	P, Food	B2	NO	Mean T
Lehikonen et al., 2013	Lehikoinen, A., Ranta, E., Pietiäinen, H., Byholm, P., Saurola, P., Valkama, J., Huitu, O., Henttonen, H., & Korpimäki, E. (2011). The impact of climate and cyclic food abundance on the timing of breeding and brood size in four boreal owl species. Oecologia, 165(2), 349–355. https://doi.org/10.1007/S00442-010-1730-1/TABLES/2	NA	NA	NA	0	NA	0	Northern goshawk (Accipiter gentilis)	Accipitriformes	Finland (3/4 from south to north)	16	LONG			YES (national program ; rather one large site of +/- 500km of length)		NO			NA	P, Food	B2	NO	Mean T
Londe et al., 2021	Londe, D. W., Elmore, R. D., Davis, C. A., Fuhlendorf, S. D., Hovick, T. J., Luttbeg, B., & Rutledge, J. (2021). Weather Influences Multiple Components of Greater Prairie-Chicken Reproduction. The Journal of Wildlife Management, 85(1), 121–134. https:/	NA	(-)	(-)	NA	NA	(-)	Greater prairie-chickens (Tympanuchus cupido)	Galliformes	USA (Oklahoma)	9	MID	-96.3938888888889	36.8213889	NO	NO (400km2)	YES	14.5936	C	NA	P	A2, B1, B3	YES	Mean T, Max T, Min T, Hot event	"Daily nest survival also declined under higher maximum daily temperatures, especially in years with below‐average rainfall"; "Greater prairie‐chickens began nesting earlier and had smaller clutch sizes for initial nests and renests in years with warmer temperatures"; daily T°max up to >40°C.	Hot days = T°a > Mean °Ta + 2*SD
Louthan et al., 2021	Louthan, A. M., Walters, J. R., Terando, A. J., Garcia, V., & Morris, W. F. (2021). Shifting correlations among multiple aspects of weather complicate predicting future demography of a threatened species. Ecosphere, 12(9). https://doi.org/10.1002/ecs2.3740	(+/-)	0	NA	NA	(-)	(+/-)	Red-cockaded woodpecker (Dryobates borealis)	Piciformes	USA (Florida & North Carolina)	36	LONG			YES (3 sites >1000km further)		NO			NA	NA	B2, B3	NO	Mean T, Max T, Min T	"Fledgling survival was negatively correlated with warmer summer and spring temperatures"
Low & Part., 2009	Low, M., & Pärt, T. (2009). Patterns of mortality for each life-history stage in a population of the endangered New Zealand stitchbird. Journal of Animal Ecology, 78(4), 761–771. https://doi.org/10.1111/J.1365-2656.2009.01543.X	NA	NA	0	(-)	0	(-)	Stitchbird (Notiomystis cincta)	Passeriformes	New Zealand (Tiritiri Matangi Island)	8	MID	174.88333333333333	-36.6	NO	NO (2.2km2)	YES	14.9664	C	NA	P	B3	NO	Max T	"the relationship between high ambient temperature and nestling mortality suggests that stitchbird ﬂedging rates could be improved if temperature extremes in nest boxes can be minimized."
Marques-Santos & Dingemanse., 2020	Marques-Santos, F., & Dingemanse, N. J. (2020). Weather effects on nestling survival of great tits vary according to the developmental stage. Journal of Avian Biology, 51(10). https://doi.org/10.1111/jav.02421	NA	NA	0	(+)	NA	(+)	Great tit (Parus major)	Passeriformes	Germany (Bavaria)	8	MID	11.233333333333333	47.9666667	YES (12 but "near")	NO	YES	8.16105	D	NA	P	B1, B3	NO	Mean T, Max T, Min T	"From the coldest to the warmest point in the temperature gradient (range: 12.9°C), fledging success increased from 60% to 99%" ; "we found that whenever maximum temperatures at nestling ages 4–8 days were higher, nestlings were heavier"
Marques-Santos et al., 2021	Marques-Santos, F., Wischhoff, U., & Rodrigues, M. (2021). Weather fluctuations are linked to nesting success and renesting decisions in saffron finches. Journal of Avian Biology, 52(4). https://doi.org/10.1111/jav.02323	(-)	0	(-)	0	NA	(-)	Saffron finches (Sicalis flaveola)	Passeriformes	Brazil (900m asl)	4	MID	-49.016666666666666	-25.5	YES ( 2 sites but 2km apart)	NO	YES	17.9761	C	NA	P	B3	NO	Mean T, Max T, Min T	"Nest success also decreased when past weather was warm"; "renesting probability strongly decreased on the intra-individual level when past weather was warmer"
Martin et al., 2017 - sp1	Martin, K., Wilson, S., Macdonald, E. C., Camfield, A. F., Martin, M., & Trefry, S. A. (2017). Effects of severe weather on reproduction for sympatric songbirds in an alpine environment: Interactions of climate extremes influence nesting success. The Auk	NA	NA	NA	(+)	NA	(+)	Horned lark (Eremophila alpestris)	Passeriformes	Canada (British Columbia)	7	MID	-127	52	NO	NO (4 km2)	YES	3.02818	D	NA	NA	B1, B3	NO	Mean T	"A model with an interaction between cumulative days of precipitation and temperature suggested higher DNS when temperatures were warmer" ; DNS = daily nest survival ; "During the Horned Lark breeding season, daily mean temperatures on the study area averaged 6.83°C across all years, ranging from a low of 4.73°Cin 2011 to a high of 8.48°C in 2004"
Martin et al., 2017 - sp2	Martin, K., Wilson, S., Macdonald, E. C., Camfield, A. F., Martin, M., & Trefry, S. A. (2017). Effects of severe weather on reproduction for sympatric songbirds in an alpine environment: Interactions of climate extremes influence nesting success. The Auk	NA	NA	NA	(+)	NA	(+)	Savannah sparrow (Passerculus sandwichensis)	Passeriformes	Canada (British Columbia)	4	MID	-127	52	NO	NO (4 km2)	YES	3.02818	D	NA	NA	B1, B3	NO	Mean T	"A model with an interaction between cumulative days of precipitation and temperature suggested higher DNS when temperatures were warmer" ; DNS = daily nest survival ; "Across years, daily temperatures during the Savannah Sparrow breeding period averaged 8.99°C and ranged from a low of 7.13°C in 2007 to a high of 10.22°C in 2004"
Mastrantonis et al., 2019	Mastrantonis, S., Craig, M. D., Renton, M., Kirkby, T., & Hobbs, R. J. (2019). Climate change indirectly reduces breeding frequency of a mobile species through changes in food availability. Ecosphere, 10(4). https://doi.org/10.1002/ECS2.2656	(-)	NA	NA	NA	NA	(-)	Red-tailed black cockatoo (Calyptorhynchus banksii naso)	Psittaciformes	Australia	19	LONG			YES	YES	NO			NA	Food	A2, B2	YES	Max T, Min T, Hot event		Hot days = Heatwave (3 days > 95th percentile)
Mauck et al., 2017	Mauck, R. A., Dearborn, D. C., & Huntington, C. E. (2017). Annual global mean temperature explains reproductive success in a marine vertebrate from 1955 to 2010. Global Change Biology, 24(4), 1599–1613. https://doi.org/10.1111/GCB.13982	NA	NA	(+)	NA	NA	(+)	Leach's storm petrel (Oceanodroma leucorhoa)	Procellariiformes	Canada (Kent island)	56	LONG	-66.75551624540084	44.58332018272353	NO	NO (0.85 km2)	YES	6.2035	D	NA	NA	B2	NO	Mean T
McArthur et al., 2017 - sp1	McArthur, S. L., McKellar, A. E., Flood, N. J., & Reudink, M. W. (2017). Local weather and regional climate influence breeding dynamics of Mountain Bluebirds (Sialia currucoides) and Tree Swallows (Tachycineta bicolor): a 35-year study. Https://Doi.Org/1	NA	0	0	0	NA	0	Mountain bluebirds (Sialia currucoides)	Passeriformes	Canada (British Columbia)	35	LONG	-120.56666666666666	51.1333333	NO	NO	YES	2.53052	D	NA	NA	B2, B3	NO	Mean T	"Abundance of Mountain Bluebirds was higher in years of lower early-season snowfall and warmer local temperature"
McArthur et al., 2017 - sp2	McArthur, S. L., McKellar, A. E., Flood, N. J., & Reudink, M. W. (2017). Local weather and regional climate influence breeding dynamics of Mountain Bluebirds (Sialia currucoides) and Tree Swallows (Tachycineta bicolor): a 35-year study. Https://Doi.Org/1	NA	0	0	(-)	NA	(-)	Tree swallow (Tachycineta bicolor)	Passeriformes	Canada (British Columbia)	35	LONG	-120.56666666666666	51.1333333	NO	NO	YES	2.53052	D	NA	NA	B2, B3	NO	Mean T	"the number ofTree Swallow nestlings decreased in years of higher rainfall and warmer temperatures."
McCowan & Griffith., 2021	McCowan, L. S. C., & Griffith, S. C. (2021). Baked eggs: catastrophic heatwave-induced reproductive failure in the desert-adapted Zebra Finch (Taeniopygia guttata). Ibis, 163(4), 1207–1216. https://doi.org/10.1111/ibi.12958	NA	NA	(-)	NA	NA	(-)	Zebra finch (Taeniopygia guttata)	Passeriformes	Australia (South Wales)	1	SHORT	141.7665722222222	-30.9489722	NO	NO	YES	19.5136	B	NA	NA	A1, A3	YES	Hot event	"During the period of the study (15 January–13 March 2017), air temperatures at Fowlers Gap ranged from a minimum of 14 °C to a maximum of 45.9 °C. Although the air temperature exceeded 40 °C for several days in mid- and late January (on 17, 18 and 23 January), there were two prolonged heatwaves when the maximum air temperature exceeded 40 °C for 4 and 8 successive days, respectively (28–31 Janua…	Hot event = Time > T°a=40.5°C
McFarland et al., 2017	McFarland, H. R., Kendall, S., & Powell, A. N. (2017). Nest-site selection and nest success of an Arctic-breeding passerine, Smith’s Longspur, in a changing climateSélection du site de nidification et succès reproducteur d’un passereau nichant dans	NA	NA	NA	(+)	NA	(+)	Smith's longspurs (Calcarius pictus)	Passeriformes	USA (Alaska, Atigun gorge)	6	MID	-149.508333333333	68.56666665	YES (2 near; 27 km apart)	NO (both sites ~10km2)	YES	-9.97253	D	NA	P	A2, B3	YES	Max T, Min T, Hot event, Cold event	"Although the habitat variables that we measured were not predictors of Smith’s Longspur nest survival, we found a positive relationship between DSR and the number of days above 21°C. C" ; "Earlier snowmelt and warmer temperatures during the breeding season could result in a net increase in productivity over time" ; "We arbitrarily chose a temperature threshold of 21°C based on high temperatures …	Hot days (>21°C), Cold Days (0°C)
Meller et al., 2018 (SI5) - sp1	Meller, K., Piha, M., Vähätalo, A. v., & Lehikoinen, A. (2018). A positive relationship between spring temperature and productivity in 20 songbird species in the boreal zone. Oecologia, 186(3), 883–893. https://doi.org/10.1007/s00442-017-4053-7	NA	NA	NA	(+)	NA	(+)	European robin (Erithacus rubecula)	Passeriformes	Finland (3/4 from south to north)	27	LONG			YES (national program ; rather one large site of +/- 500km of length)		NO			NA	NA	B2, B3	NO	Mean T	"When species were examined separately, warm spring temperatures were related to high annual productivity for most species, and the relationship was significant for half of the species"
Meller et al., 2018 (SI5) - sp10	Meller, K., Piha, M., Vähätalo, A. v., & Lehikoinen, A. (2018). A positive relationship between spring temperature and productivity in 20 songbird species in the boreal zone. Oecologia, 186(3), 883–893. https://doi.org/10.1007/s00442-017-4053-7	NA	NA	NA	(+)	NA	(+)	Garden warbler (Sylvia borin)	Passeriformes	Finland (3/4 from south to north)	27	LONG			YES (national program ; rather one large site of +/- 500km of length)		NO			NA	NA	B2, B3	NO	Mean T	"When species were examined separately, warm spring temperatures were related to high annual productivity for most species, and the relationship was significant for half of the species"
Meller et al., 2018 (SI5) - sp11	Meller, K., Piha, M., Vähätalo, A. v., & Lehikoinen, A. (2018). A positive relationship between spring temperature and productivity in 20 songbird species in the boreal zone. Oecologia, 186(3), 883–893. https://doi.org/10.1007/s00442-017-4053-7	NA	NA	NA	(+)	NA	(+)	Eurasian blackcap (Sylvia atricapilla)	Passeriformes	Finland (3/4 from south to north)	27	LONG			YES (national program ; rather one large site of +/- 500km of length)		NO			NA	NA	B2, B3	NO	Mean T	"When species were examined separately, warm spring temperatures were related to high annual productivity for most species, and the relationship was significant for half of the species"
Meller et al., 2018 (SI5) - sp12	Meller, K., Piha, M., Vähätalo, A. v., & Lehikoinen, A. (2018). A positive relationship between spring temperature and productivity in 20 songbird species in the boreal zone. Oecologia, 186(3), 883–893. https://doi.org/10.1007/s00442-017-4053-7	NA	NA	NA	0	NA	0	Willow warbler (Phylloscopus trochilus)	Passeriformes	Finland (3/4 from south to north)	27	LONG			YES (national program ; rather one large site of +/- 500km of length)		NO			NA	NA	B2, B3	NO	Mean T	"When species were examined separately, warm spring temperatures were related to high annual productivity for most species, and the relationship was significant for half of the species"
Meller et al., 2018 (SI5) - sp13	Meller, K., Piha, M., Vähätalo, A. v., & Lehikoinen, A. (2018). A positive relationship between spring temperature and productivity in 20 songbird species in the boreal zone. Oecologia, 186(3), 883–893. https://doi.org/10.1007/s00442-017-4053-7	NA	NA	NA	0	NA	0	Pied flycatcher (Ficedula hypoleuca)	Passeriformes	Finland (3/4 from south to north)	27	LONG			YES (national program ; rather one large site of +/- 500km of length)		NO			NA	NA	B2, B3	NO	Mean T	"When species were examined separately, warm spring temperatures were related to high annual productivity for most species, and the relationship was significant for half of the species"
Meller et al., 2018 (SI5) - sp14	Meller, K., Piha, M., Vähätalo, A. v., & Lehikoinen, A. (2018). A positive relationship between spring temperature and productivity in 20 songbird species in the boreal zone. Oecologia, 186(3), 883–893. https://doi.org/10.1007/s00442-017-4053-7	NA	NA	NA	(+)	NA	(+)	Great tit (Parus major)	Passeriformes	Finland (3/4 from south to north)	27	LONG			YES (national program ; rather one large site of +/- 500km of length)		NO			NA	NA	B2, B3	NO	Mean T	"When species were examined separately, warm spring temperatures were related to high annual productivity for most species, and the relationship was significant for half of the species"
Meller et al., 2018 (SI5) - sp15	Meller, K., Piha, M., Vähätalo, A. v., & Lehikoinen, A. (2018). A positive relationship between spring temperature and productivity in 20 songbird species in the boreal zone. Oecologia, 186(3), 883–893. https://doi.org/10.1007/s00442-017-4053-7	NA	NA	NA	(+)	NA	(+)	Blue tit (Cyanistes caeruleus)	Passeriformes	Finland (3/4 from south to north)	27	LONG			YES (national program ; rather one large site of +/- 500km of length)		NO			NA	NA	B2, B3	NO	Mean T	"When species were examined separately, warm spring temperatures were related to high annual productivity for most species, and the relationship was significant for half of the species"
Meller et al., 2018 (SI5) - sp16	Meller, K., Piha, M., Vähätalo, A. v., & Lehikoinen, A. (2018). A positive relationship between spring temperature and productivity in 20 songbird species in the boreal zone. Oecologia, 186(3), 883–893. https://doi.org/10.1007/s00442-017-4053-7	NA	NA	NA	0	NA	0	Common chaffinch (Fringilla coelebs)	Passeriformes	Finland (3/4 from south to north)	27	LONG			YES (national program ; rather one large site of +/- 500km of length)		NO			NA	NA	B2, B3	NO	Mean T	"When species were examined separately, warm spring temperatures were related to high annual productivity for most species, and the relationship was significant for half of the species"
Meller et al., 2018 (SI5) - sp17	Meller, K., Piha, M., Vähätalo, A. v., & Lehikoinen, A. (2018). A positive relationship between spring temperature and productivity in 20 songbird species in the boreal zone. Oecologia, 186(3), 883–893. https://doi.org/10.1007/s00442-017-4053-7	NA	NA	NA	0	NA	0	European greenfinch (Carduelis chloris)	Passeriformes	Finland (3/4 from south to north)	27	LONG			YES (national program ; rather one large site of +/- 500km of length)		NO			NA	NA	B2, B3	NO	Mean T	"When species were examined separately, warm spring temperatures were related to high annual productivity for most species, and the relationship was significant for half of the species"
Meller et al., 2018 (SI5) - sp18	Meller, K., Piha, M., Vähätalo, A. v., & Lehikoinen, A. (2018). A positive relationship between spring temperature and productivity in 20 songbird species in the boreal zone. Oecologia, 186(3), 883–893. https://doi.org/10.1007/s00442-017-4053-7	NA	NA	NA	0	NA	0	Eurasian siskin (Carduelis spinus)	Passeriformes	Finland (3/4 from south to north)	27	LONG			YES (national program ; rather one large site of +/- 500km of length)		NO			NA	NA	B2, B3	NO	Mean T	"When species were examined separately, warm spring temperatures were related to high annual productivity for most species, and the relationship was significant for half of the species"
Meller et al., 2018 (SI5) - sp19	Meller, K., Piha, M., Vähätalo, A. v., & Lehikoinen, A. (2018). A positive relationship between spring temperature and productivity in 20 songbird species in the boreal zone. Oecologia, 186(3), 883–893. https://doi.org/10.1007/s00442-017-4053-7	NA	NA	NA	0	NA	0	Common rosefinch (Carpodacus erythrinus)	Passeriformes	Finland (3/4 from south to north)	27	LONG			YES (national program ; rather one large site of +/- 500km of length)		NO			NA	NA	B2, B3	NO	Mean T	"When species were examined separately, warm spring temperatures were related to high annual productivity for most species, and the relationship was significant for half of the species"
Meller et al., 2018 (SI5) - sp2	Meller, K., Piha, M., Vähätalo, A. v., & Lehikoinen, A. (2018). A positive relationship between spring temperature and productivity in 20 songbird species in the boreal zone. Oecologia, 186(3), 883–893. https://doi.org/10.1007/s00442-017-4053-7	NA	NA	NA	(+)	NA	(+)	Trush nightingale (Luscinia luscinia)	Passeriformes	Finland (3/4 from south to north)	27	LONG			YES (national program ; rather one large site of +/- 500km of length)		NO			NA	NA	B2, B3	NO	Mean T	"When species were examined separately, warm spring temperatures were related to high annual productivity for most species, and the relationship was significant for half of the species"
Meller et al., 2018 (SI5) - sp20	Meller, K., Piha, M., Vähätalo, A. v., & Lehikoinen, A. (2018). A positive relationship between spring temperature and productivity in 20 songbird species in the boreal zone. Oecologia, 186(3), 883–893. https://doi.org/10.1007/s00442-017-4053-7	NA	NA	NA	0	NA	0	Reed bunting (Emberiza schoeniclus)	Passeriformes	Finland (3/4 from south to north)	27	LONG			YES (national program ; rather one large site of +/- 500km of length)		NO			NA	NA	B2, B3	NO	Mean T	"When species were examined separately, warm spring temperatures were related to high annual productivity for most species, and the relationship was significant for half of the species"
Meller et al., 2018 (SI5) - sp3	Meller, K., Piha, M., Vähätalo, A. v., & Lehikoinen, A. (2018). A positive relationship between spring temperature and productivity in 20 songbird species in the boreal zone. Oecologia, 186(3), 883–893. https://doi.org/10.1007/s00442-017-4053-7	NA	NA	NA	0	NA	0	Common blackbird (Turdus merula)	Passeriformes	Finland (3/4 from south to north)	27	LONG			YES (national program ; rather one large site of +/- 500km of length)		NO			NA	NA	B2, B3	NO	Mean T	"When species were examined separately, warm spring temperatures were related to high annual productivity for most species, and the relationship was significant for half of the species"
Meller et al., 2018 (SI5) - sp4	Meller, K., Piha, M., Vähätalo, A. v., & Lehikoinen, A. (2018). A positive relationship between spring temperature and productivity in 20 songbird species in the boreal zone. Oecologia, 186(3), 883–893. https://doi.org/10.1007/s00442-017-4053-7	NA	NA	NA	0	NA	0	Fieldfare (Turdus pilaris)	Passeriformes	Finland (3/4 from south to north)	27	LONG			YES (national program ; rather one large site of +/- 500km of length)		NO			NA	NA	B2, B3	NO	Mean T	"When species were examined separately, warm spring temperatures were related to high annual productivity for most species, and the relationship was significant for half of the species"
Meller et al., 2018 (SI5) - sp5	Meller, K., Piha, M., Vähätalo, A. v., & Lehikoinen, A. (2018). A positive relationship between spring temperature and productivity in 20 songbird species in the boreal zone. Oecologia, 186(3), 883–893. https://doi.org/10.1007/s00442-017-4053-7	NA	NA	NA	0	NA	0	Redwing (Turdus iliacus)	Passeriformes	Finland (3/4 from south to north)	27	LONG			YES (national program ; rather one large site of +/- 500km of length)		NO			NA	NA	B2, B3	NO	Mean T	"When species were examined separately, warm spring temperatures were related to high annual productivity for most species, and the relationship was significant for half of the species"
Meller et al., 2018 (SI5) - sp6	Meller, K., Piha, M., Vähätalo, A. v., & Lehikoinen, A. (2018). A positive relationship between spring temperature and productivity in 20 songbird species in the boreal zone. Oecologia, 186(3), 883–893. https://doi.org/10.1007/s00442-017-4053-7	NA	NA	NA	0	NA	0	Eurasian reed warbler (Acrocephalus scirpaceus)	Passeriformes	Finland (3/4 from south to north)	27	LONG			YES (national program ; rather one large site of +/- 500km of length)		NO			NA	NA	B2, B3	NO	Mean T	"When species were examined separately, warm spring temperatures were related to high annual productivity for most species, and the relationship was significant for half of the species"
Meller et al., 2018 (SI5) - sp7	Meller, K., Piha, M., Vähätalo, A. v., & Lehikoinen, A. (2018). A positive relationship between spring temperature and productivity in 20 songbird species in the boreal zone. Oecologia, 186(3), 883–893. https://doi.org/10.1007/s00442-017-4053-7	NA	NA	NA	0	NA	0	Sedge warbler (Acrocephalus schoenobaenus)	Passeriformes	Finland (3/4 from south to north)	27	LONG			YES (national program ; rather one large site of +/- 500km of length)		NO			NA	NA	B2, B3	NO	Mean T	"When species were examined separately, warm spring temperatures were related to high annual productivity for most species, and the relationship was significant for half of the species"
Meller et al., 2018 (SI5) - sp8	Meller, K., Piha, M., Vähätalo, A. v., & Lehikoinen, A. (2018). A positive relationship between spring temperature and productivity in 20 songbird species in the boreal zone. Oecologia, 186(3), 883–893. https://doi.org/10.1007/s00442-017-4053-7	NA	NA	NA	(+)	NA	(+)	Lesser whitethroat (Sylvia curruca)	Passeriformes	Finland (3/4 from south to north)	27	LONG			YES (national program ; rather one large site of +/- 500km of length)		NO			NA	NA	B2, B3	NO	Mean T	"When species were examined separately, warm spring temperatures were related to high annual productivity for most species, and the relationship was significant for half of the species"
Meller et al., 2018 (SI5) - sp9	Meller, K., Piha, M., Vähätalo, A. v., & Lehikoinen, A. (2018). A positive relationship between spring temperature and productivity in 20 songbird species in the boreal zone. Oecologia, 186(3), 883–893. https://doi.org/10.1007/s00442-017-4053-7	NA	NA	NA	0	NA	0	Greater whitethroat (Sylvia communis)	Passeriformes	Finland (3/4 from south to north)	27	LONG			YES (national program ; rather one large site of +/- 500km of length)		NO			NA	NA	B2, B3	NO	Mean T	"When species were examined separately, warm spring temperatures were related to high annual productivity for most species, and the relationship was significant for half of the species"
Mihoub et al., 2012	Mihoub, J. B., Mouawad, N. G., Pilard, P., Jiguet, F., Low, M., & Teplitsky, C. (2012). Impact of temperature on the breeding performance and selection patterns in lesser kestrels Falco naumanni. Journal of Avian Biology, 43(5), 472–480. https://doi.or	NA	NA	NA	(+)	NA	(+)	Lesser kestrel (Falco naumanni)	Falconiformes	France (Crau Plain)	13	LONG	4.833333333333333	43.5	NO	NO	YES	14.9283	C	NA	P	B2, B3	NO	Mean T	"Warmer spring decreased selection for earlier settling and warmer early summer increased reproductive success."
Milwright., 1998	Milwright, R. D. P. (1998). Breeding biology of the Golden Oriole Oriolus oriolus in the fenland basin of eastern Britain. Bird Study, 45(3), 320–330. https://doi.org/10.1080/00063659809461103	NA	NA	NA	(+)	NA	(+)	Golden oriole (Oriolus oriolus)	Passeriformes	England (Fenland Basin, East Anglia)	11	LONG	0.09911609789993488	52.662955121309636	NO	NO (breeding density up to 2.25 km2)	YES	9.79092	C	NA	P, Food, Predation	B2, B3	NO	Mean T	"The greatest cause of failure was bad weather in June, and nests produced three times as many fledged young in warm dry Junes as in cool wet ones."
Mingozzi et al., 2021	Mingozzi, T., Storino, P., Venuto, G., Massolo, A., & Tavecchia, G. (2021). Climate warming induced a stretch of the breeding season and an increase of second clutches in a passerine breeding at its altitudinal limits. Current Zoology. https://doi.org/10	0	NA	NA	(+)	NA	(+)	Rock sparrow (Petronia petronia)	Passeriformes	Italy (Alps, >1350m asl)	22	LONG	6.807514	44.943067	NO	NO (13 km2)	YES	2.64344	D	NA	P	B2, B3	NO	Mean T, Min T	"The earliest arrival and the average BS were associated to spring and summer temperature showing a clear positive relation with warmer weather"
Møller et al., 2016	Møller, A. P., Flensted-Jensen, E., & Nielsen, J. T. (2016). Indirect effects of the generalist avian predator, the goshawk, on life history of an uncommon prey species, the stock dove. Oecologia, 182(4), 1045–1052. https://doi.org/10.1007/s00442-016-	NA	NA	(-)	NA	NA	(-)	Stock dove (Columba oenas)	Columbiformes	Denmark	10	LONG	10.302922625592357	57.402512712610466	NO	NO	YES	7.6079	D	NA	P, Food, Competition (Intra)	B2, B3	NO	Mean T	"The frequency of eggs that did not hatch increased with the population size of goshawks, and with increasing temperatures"
Møller et al., 2020 - sp1	Møller, A. P., Balbontín, J., Dhondt, A. A., Adriaensen, F., Artemyev, A., Bańbura, J., Barba, E., Biard, C., Blondel, J., Bouvier, J. C., Camprodon, J., Cecere, F., Charter, M., Cichoń, M., Cusimano, C., Dubiec, A., Doligez, B., Eens, M., Eeva, T., … Lambrechts, M. M. (2020). Interaction of climate change with effects of conspecific and heterospecific density on reproduction. Oikos, 129(12), 180…	NA	(+/-)	NA	NA	NA	(+/-)	Great tit (Parus major)	Passeriformes	75 sites accros europe and north africa	55	LONG			YES (75 sites in europe and northern africa)		NO			NA	P, Competition (Intra + Inter)	B1, B2, B3	NO	Other (T° deviation)	"Climate warming and its interaction with density affects clutch size of great tits but not of blue tits." ; "Thus, great tit clutch size was further reduced with increasing spring temperature anomaly as great tit density increased"
Møller et al., 2020 - sp2	Møller, A. P., Balbontín, J., Dhondt, A. A., Adriaensen, F., Artemyev, A., Bańbura, J., Barba, E., Biard, C., Blondel, J., Bouvier, J. C., Camprodon, J., Cecere, F., Charter, M., Cichoń, M., Cusimano, C., Dubiec, A., Doligez, B., Eens, M., Eeva, T., … Lambrechts, M. M. (2020). Interaction of climate change with effects of conspecific and heterospecific density on reproduction. Oikos, 129(12), 180…	NA	0	NA	NA	NA	0	Blue tit (Cyanistes caeruleus)	Passeriformes	75 sites accros europe and north africa	55	LONG			YES (75 sites in europe and northern africa)		NO			NA	P, Competition (Intra + Inter)	B1, B2, B3	NO	Other (T° deviation)	"Climate warming and its interaction with density affects clutch size of great tits but not of blue tits."
Møller., 2011	Møller, A. P. (2011). Behavioral and life history responses to extreme climatic conditions: Studies on a migratory songbird. CURRENT ZOOLOGY, 57(3), 351–362. https://doi.org/10.1093/czoolo/57.3.351	(+)	(-)	NA	NA	NA	(+/-)	Barn swallow (Hirundo rustica)	Passeriformes	Denmark	27	LONG	10	57.2	NO	NO (45 km2)	YES	7.54998	D	NA	P	A2, B2, B3	YES	Mean T, Hot event	"Among reproductive variables only clutch size of the second clutch differed with respect to weather extremes, with clutch size being severely depressed in the warmest years"	Hot event = warmest years versus coldest years --> "I compared the coldest 10% of the last 40 years with the remaining 36 years and the warmest 10% of the last 40 years with the remaining 36 years, using an ANOVA design."
Moran-Lopez et al., 2006	Moran-lopez, R., Sanchez, J. M., Costillo, E., Corbacho, C., & Villegas, A. (2006). Spatial variation in anthropic and natural factors regulating the breeding success of the cinereous vulture (Aegypius monachus) in the SW Iberian Peninsula. BIOLOGICAL CO	NA	NA	NA	(-)	NA	(-)	Cinereous vulture (Aegypius monachus)	Accipitriformes	Spain (Extremadura)	1	SHORT			YES (sites >100km apart)	YES (sites >100km apart)	NO			NA	Food	A1	YES	Mean T, Max T, Min T	average max T° >34.0°C ; "Since breeding is an especially costly process in vultures (Dona´zar, 1993), in the most exposed nests of the colonies in the hottest climates, the thermoregulation of the young would constitute a limiting factor for success. The quadratic form of these relationships seems to indicate that only prolonged intense thermal stress would limit breeding success, and that its i…	BMR increase above 40°C (ie UCT), but EWL increase above 25°C & Body temperature increase above 25-30°C (cf. refs Prinzinger et al., 2002; Arad et al., 1989). Despite UCT~40°C, vultures show heat dissipation & hyperthermia ~25-30°C, meaning T°a >34°C may represent heat events for vultures. refs : Prinzinger, R., Nagel, B., Bahat, O., Biigel, R., Karl, E., Weihs, D., & Walzer, C. (2002). Energy me…
Moss et al., 2001	Moss, R., Oswald, J., & Baines, D. (2001). Climate change and breeding success: Decline of the capercaillie in Scotland. Journal of Animal Ecology, 70(1), 47–61. https://doi.org/10.1046/j.1365-2656.2001.00473.x	(+)	NA	NA	(+)	NA	(+)	Capercaillie (Tetrao urogallus)	Galliformes	Scotland	30	LONG	-2.867888	57.044913	YES (6 but close ; <100km cf. picozzi et al., 1999)	NO	YES	6.46491	C	NA	P	B1, B2, B3	NO	Mean T, Other (PCA, Warming index)	"Hens also reared more chicks when late May was warmer and early June was warmer and had fewer rain days. Young chicks may have foraged more successfully in warm dry conditions."; Mean late may T° vary between 6°C & 13°C
Murphy et al., 1991	Murphy, E. C., Springer, A. M., & Roseneau, D. G. (1991). High annual variability in reproductive success of kittiwakes (rissa tridactyla l) at a colony in western alaska. Journal Of Animal Ecology, 60(2), 515–534. https://doi.org/10.2307/5295	(-)	(+)	(-)	(-)	NA	(+/-)	Black-legged kittiwake (Rissa tridactyla)	Charadriiformes	Alaska	15	LONG	-163.75	64.5666667	NO	NO	YES	-2.96176	D	NA	P	B1, B2, B3	NO	Mean T	Mean may T° vary between -1°C to 7°C ; "Reproductive success (chicks fledged per nest) was highest following moderately warm springs; however, growth rates of chicks and fledging success were extremely low following the warmest spring on record"
Nielsen & Møller., 2006	Nielsen, J. T., & Møller, A. P. (2006). Effects of food abundance, density and climate change on reproduction in the sparrowhawk Accipiter nisus. Oecologia, 149(3), 505–518. https://doi.org/10.1007/s00442-006-0451-y	NA	0	NA	(+)	NA	(+)	Sparrowhawk (accipiter nisus)	Accipitriformes	Denmark	21	LONG	10.083333333333334	57.4666667	NO (2 sites but 10km apart)	NO	YES	7.50716	D	NA	P, Food, Competition (intra)	B1, B2	NO	Mean T	"Spring temperature for the months February-April increased dramatically during the period 1971–2004 (Fig. 1). The increase in mean temperature for February–April was on average 2.65°C for 1977–1997" ; vary between -1 to +6°C;
Nilsson et al., 2019 & 2020	(1) Nilsson, A. L. K., Slagsvold, T., Røstad, O. W., Knudsen, E., Jerstad, K., Cadahía, L., Reitan, T., Helberg, M., Walseng, B., & Stenseth, N. C. (2019). Territory location and quality, together with climate, affect the timing of breeding in the white-throated dipper. Scientific Reports 2019 9:1, 9(1), 1–11. https://doi.org/10.1038/S41598-019-43792-5 (2) Nilsson, A. L. K., Reitan, T., Skaugen, …	NA	(+/-)	(+)	(+)	0	(+/-)	White-throated dipper (Cinclus cinclus)	Passeriformes	Norway	34 / 38	LONG	7.13	58.40	YES (on a 60km gradient)	NO	YES	5.41558	D	NA	P, Competition (intra)	B2, B3	NO	Mean T, Max T, Min T	"Selection for early breeding was dependent on spring temperatures and high spring temperatures contributed to higher breeding success during the study period."; "Clutch size decreased with increased population density and high temperatures" ; mean spring T° vary between -1 to +4°C (mean T° average over february and april)
Novoa et al., 2016	Novoa, C., Astruc, G., Desmet, J. F., & Besnard, A. (2016). No short-term effects of climate change on the breeding of Rock Ptarmigan in the French Alps and Pyrenees. Journal of Ornithology, 157(3), 797–810. https://doi.org/10.1007/s10336-016-1335-5	NA	NA	NA	0	NA	0	Rock ptarmigan (Lagopus muta)	Galliformes	Alps & Pyrenees	14	LONG			YES (3 sites but 2 main sites separated >100km)		NO			NA	P	B2	NO	Mean T, Max T, Min T
öberg et al., 2015	Öberg, M., Arlt, D., Pärt, T., Laugen, A. T., Eggers, S., & Low, M. (2015). Rainfall during parental care reduces reproductive and survival components of fitness in a passerine bird. Ecology and Evolution, 5(2), 345–356. https://doi.org/10.1002/ECE3.	NA	NA	NA	(+)	0	(+)	Northern wheatears (Oenanthe oenanthe)	Passeriformes	Sweden	19	LONG	17.833333333333332	59.8333333	NO	NO (60 km2)	YES	5.71831	D	NA	P	B2	NO	Mean T	"Fledging success was higher when average temperature was warmer during the second half of the nestling period"
Olsen et al., 2008	Olsen, B. J., Felch, J. M., Greenberg, R., & Walters, J. R. (2008). Causes of reduced clutch size in a tidal marsh endemic. Oecologia, 158(3), 421–435. https://doi.org/10.1007/s00442-008-1148-1	NA	(-)	(+/-)	NA	NA	(-)	Swamp sparrow (Melospiza georgiana georgiana and M. g. nigrescens)	Passeriformes	USA (Maryland : coastal / inland)	4	MID			YES (2 sites >300km ; population not divided in analysis ??)		NO			NA	P, Predation	A1, B3	YES	Max T, Hot event	"Coastal territories experienced ambient air temperatures above the physiological zero of egg development more often, and higher temperatures during laying correlated with smaller clutches and increased egg inviability among coastal birds" ; Hypothesis T3 : "More days with ambient temperatures in suboptimal zone (24–36°C) in subspecies with smaller clutch size"	Daily max T° during laying up to 36°C ; TNZ UNKNOWN; /!\ compute hot days as T°a max >= 26°C ("Assuming that physiological zero is between 24° and 26°C (Webb 1987))"
Oswald et al., 2020	Oswald, K. N., Diener, E. F., Diener, J. P., Cunningham, S. J., Smit, B., & Lee, A. T. K. (2020). Increasing temperatures increase the risk of reproductive failure in a near threatened alpine ground-nesting bird, the Cape Rockjumper Chaetops frenatus. Ib	NA	NA	NA	(-)	NA	(-)	Cape rockjumper (Chaetops frenatus)	Passeriformes	South Africa (Blue Hill Nature Reserve (1100-1600m asl))	3	SHORT	23.666666666666668	-33.9333333	NO	NO (20 km2)	YES	15.4802	C	NA	Predation	A1, B3	YES	Max T	Daily max T° during laying up to ~35°C (average on multiple days) -> rockjumpers increase EWL & T°b around ~34-36°C, and RMR increase linearly with T° (Oswald., 2018) --> nest were likely exposed to temperatures promoting heat stress ; "As Rockjumpers had lower nest survival on warmer days, probably due to increased snake activity, our study highlights potential vulnerability to increasing temper…	Rockjumpers increase EWL & T°b around ~35°C, and RMR increase linearly with T° (Oswald., 2018) --> likely promote heat stress (Oswald, K. N., Lee, A. T. K., & Smit, B. (2018). Seasonal physiological responses to heat in an alpine range-restricted bird: The Cape Rockjumper (chaetops frenatus). Journal of Ornithology, 159(4), 1063–1072. https://doi.org/10.1007/s10336-018-1582-8) ; Nestlings show si…
Peach et al., 2008	Peach, W. J., Vincent, K. E., Fowler, J. A., & Grice, P. v. (2008). Reproductive success of house sparrows along an urban gradient. Animal Conservation, 11(6), 493–503. https://doi.org/10.1111/j.1469-1795.2008.00209.x	NA	0	0	(+)	NA	(+)	House sparrow (Passer domesticus)	Passeriformes	England (Leicester)	3	SHORT	-1.1338303636634794	52.63715522744727	NO (9 but near by)	NO	YES	9.28064	C	NA	P, Food	B3	NO	Max T	"This suggests that the warmer summers of the 1980s and 1990s are likely to have been more conducive to successful reproduction in house sparrows, and are unlikely to have caused any reduction in breeding success." ; "The observed relationships between temperature and rainfall and chick survival and condition probably reﬂects a combination of direct physiological impacts (e.g. chilling) and indir…	Average daily max T° ~ 15-25°C (90th percentile) with extremes being ~10-30°C
Pipoly et al., 2013	Pipoly, I., Bókony, V., Seress, G., Szabó, K., & Liker, A. (2013). Effects of extreme weather on reproductive success in a temperate-breeding songbird. PLoS ONE, 8(11). https://doi.org/10.1371/journal.pone.0080033	NA	NA	(+)	0	NA	(+)	House sparrow (Passer domesticus)	Passeriformes	Hungary	6	MID	17.84597821502854	47.03918501537054	NO	NO	YES	9.86107	D	NA	P	A2, B1	YES	Mean T, Hot event, Cold event	"We found that hatching success increased with the number of extremely hot days (daily maximum >31°C)"	Hot event = hot days (>90th percentile of T°a max ; ie > 30.9°C)
Pipoly et al., 2022	Pipoly, I., Preiszner, B., Sándor, K., Sinkovics, C., Seress, G., Vincze, E., Bókony, V., & Liker, A. (2022). Extreme hot weather has stronger impacts on avian reproduction in forests than in cities. www.frontiersin.org	NA	NA	NA	(-)	NA	(-)	Great tit (Parus major)	Passeriformes	Hungary	6	MID	17.84597821502854	47.03918501537054	YES (4; <10km apart)	NO	YES	9.86107	D	NA	P	A2, B1, B3	YES	Hot event, Mean T	"we show that 14–16 days-old nestlings have smaller body mass and tarsus length, and suffer increased mortality when they experience a higher number of hot days during the nestling period."	Hot days = >90th percentile of T°a during the breeding season (max Ta >= 28.7°C)
Porkert et al., 2005	Porkert, J., & Zajíc, J. (2005). The breeding biology of the common redstart, Phoenicurus phoenicurus, in the Central European pine forest. In Folia Zool (Vol. 54, Issue 2).	NA	NA	NA	(-)	NA	(-)	Common redstart (Phoenicurus phoenicurus)	Passeriformes	Czech Republic	20	LONG	15.95	50.2	NO	NO (10 km2)	YES	8.17494	D	NA	P	B1, B2, B3	NO	Mean T	"The air temperature also affected nest success which was highest at mean temperature values and decreased to both low and high temperature extremes"; "An optimum air temperature for a successful nest, calculated from a logit function of the final model, was 17.7°C. The values of temperature of the tested data set ranged from 11.3°C to 22.3°C (median = 15.9°C). All broods started and reared durin…
Potti., 2009	Potti, J. (2009). Advanced breeding dates in relation to recent climate warming in a Mediterranean montane population of Blue Tits Cyanistes caeruleus. Journal of Ornithology, 150(4), 893–901. https://doi.org/10.1007/S10336-009-0418-Y/FIGURES/5	NA	0	0	(-)	NA	(-)	Blue tit (Cyanistes caeruleus)	Passeriformes	Spain (Madrid)	23	LONG	-3.4548550400295697	41.076685673775906	NO	NO	YES	9.99708	C	NA	P, Competition (inter)	B1, B2, B3	NO	Mean T	"fewer young ﬂedged with warmer temperatures"	Average mean April and May T° range respectively from 6-12.5°C & 8-16°C
Raquel et al., 2019 - sp1	Raquel, A. J., Devries, J. H., Howerter, D. W., & Clark, R. G. (2019). Reproductive consequences of climate variability in migratory birds: evidence for species-specific responses to spring phenology and cross-seasonal effects. Oecologia, 191(1), 217–229. https://doi.org/10.1007/S00442-019-04481-2	NA	NA	0	NA	NA	0	Blue-winged teal (Spatula discors)	Anseriformes	Canada (Prairie Pothole Region)	19	LONG			YES (164 sites ; >100km)		NO			NA	P	B2	NO	Mean T
Raquel et al., 2019 - sp2	Raquel, A. J., Devries, J. H., Howerter, D. W., & Clark, R. G. (2019). Reproductive consequences of climate variability in migratory birds: evidence for species-specific responses to spring phenology and cross-seasonal effects. Oecologia, 191(1), 217–229. https://doi.org/10.1007/S00442-019-04481-2	NA	NA	0	NA	NA	0	Gadwall (Mareca strepera)	Anseriformes	Canada (Prairie Pothole Region)	19	LONG			YES (164 sites ; >100km)		NO			NA	P	B2	NO	Mean T
Raquel et al., 2019 - sp3	Raquel, A. J., Devries, J. H., Howerter, D. W., & Clark, R. G. (2019). Reproductive consequences of climate variability in migratory birds: evidence for species-specific responses to spring phenology and cross-seasonal effects. Oecologia, 191(1), 217–229. https://doi.org/10.1007/S00442-019-04481-2	NA	NA	0	NA	NA	0	Mallard (Anas platyrhynchos)	Anseriformes	Canada (Prairie Pothole Region)	19	LONG			YES (164 sites ; >100km)		NO			NA	P	B2	NO	Mean T
Raquel et al., 2019 - sp4	Raquel, A. J., Devries, J. H., Howerter, D. W., & Clark, R. G. (2019). Reproductive consequences of climate variability in migratory birds: evidence for species-specific responses to spring phenology and cross-seasonal effects. Oecologia, 191(1), 217–229. https://doi.org/10.1007/S00442-019-04481-2	NA	NA	0	NA	NA	0	Northern pintail (Anas acuta)	Anseriformes	Canada (Prairie Pothole Region)	19	LONG			YES (164 sites ; >100km)		NO			NA	P	B2	NO	Mean T
Raquel et al., 2019 - sp5	Raquel, A. J., Devries, J. H., Howerter, D. W., & Clark, R. G. (2019). Reproductive consequences of climate variability in migratory birds: evidence for species-specific responses to spring phenology and cross-seasonal effects. Oecologia, 191(1), 217–229. https://doi.org/10.1007/S00442-019-04481-2	NA	NA	0	NA	NA	0	Northern shoveler (Spatula clypeata)	Anseriformes	Canada (Prairie Pothole Region)	19	LONG			YES (164 sites ; >100km)		NO			NA	P	B2	NO	Mean T
Ross et al., 2017 - sp1	Ross, M. v, Alisauskas, R. T., Douglas, D. C., & Kellett, D. K. (2017). Decadal declines in avian herbivore reproduction: density-dependent nutrition and phenological mismatch in the Arctic. Ecology, 98(7), 1869–1883.	NA	0	(+)	0	NA	(+)	Ross's goose (Chen rossii)	Anseriformes	Canada (Nunavut (Karrak lake))	23	LONG	-100.25	67.2333333	NO	NO	YES	-13.2746	E	NA	P, Competition (intra + inter)	B2	NO	Other (PCA)	"Warm and dry conditions during the incubation period positively influenced nest success of both species (b = 0.025, 95% CI: 0.014, 0.036)"
Ross et al., 2017 - sp2	Ross, M. v, Alisauskas, R. T., Douglas, D. C., & Kellett, D. K. (2017). Decadal declines in avian herbivore reproduction: density-dependent nutrition and phenological mismatch in the Arctic. Ecology, 98(7), 1869–1883.	NA	0	(+)	0	NA	(+)	Lesser snow goose (Chen caerulescens caerulescens)	Anseriformes	Canada (Nunavut (Karrak lake))	23	LONG	-100.25	67.2333333	NO	NO	YES	-13.2746	E	NA	P, Competition (intra + inter)	B2	NO	Other (PCA)	"Warm and dry conditions during the incubation period positively influenced nest success of both species (b = 0.025, 95% CI: 0.014, 0.036)"
Rotenberry & Wiens., 1991 - sp1	Rotenberry, J. T., Wiens, J. A., & Rotenberry2, J. T. (1991). Weather and Reproductive Variation in Shrubsteppe Sparrows: A Hierarchical Analysis WEATHER AND REPRODUCTIVE VARIATION IN SHRUBSTEPPE SPARROWS: A HIERARCHICAL ANALYSIS’. Ecology, 72(4), 1325–1335.	NA	0	0	0	NA	0	Brewer sparrow (Amphispiza belli)	Passeriformes	USA (great basin)	5	MID	-121.33132579073308	42.939292791016264	NO	Unknown	YES	5.47859	D	NA	P	B1, B3	NO	Max T, Min T	"May 1976 was relatively warm and dry, whereas May 1977 was exceptionally wet and cold" ; "although the average annual daily high temperature observed while chicks were being brooded ranged from 18.7 to 30.1°C across all years, in 1978 one Brewer's Sparrow nest was exposed to an average daily high of 35.6°C during brooding, whereas another recorded an average maximum of only 21. 1C" ; "The number…
Rotenberry & Wiens., 1991 - sp2	Rotenberry, J. T., Wiens, J. A., & Rotenberry2, J. T. (1991). Weather and Reproductive Variation in Shrubsteppe Sparrows: A Hierarchical Analysis WEATHER AND REPRODUCTIVE VARIATION IN SHRUBSTEPPE SPARROWS: A HIERARCHICAL ANALYSIS’. Ecology, 72(4), 1325–1335.	NA	0	(-)	(-)	NA	(-)	Sage sparrow (Spizella breweri)	Passeriformes	USA (great basin)	5	MID	-121.33132579073308	42.939292791016264	NO	Unknown	YES	5.47859	D	NA	P	B1, B3	NO	Max T, Min T	May 1976 was relatively warm and dry, whereas May 1977 was exceptionally wet and cold ;
Ruthrauff et al., 2021 -sp1	Ruthrauff, D. R., Patil, V. P., Hupp, J. W., & Ward, D. H. (2021). Life-history attributes of Arctic-breeding birds drive uneven responses to environmental variability across different phases of the reproductive cycle. Ecology and Evolution, 11(24), 1851	0	(+)	NA	NA	NA	(+)	Black brant (Branta bernicla nigricans)	Anseriformes	USA (Alaska)	8	MID	-151.6575206687944	70.17075809563497	NO	NO	YES	-10.9107	E	NA	P, Food	B3	NO	Other (Cumulative T)	"In response to early snowmelt and warm temperatures, semipalmated sandpipers advanced their site arrival and bred in higher numbers, while brant and snow geese increased clutch sizes; all four species advanced their nest initiation dates"
Ruthrauff et al., 2021 -sp2	Ruthrauff, D. R., Patil, V. P., Hupp, J. W., & Ward, D. H. (2021). Life-history attributes of Arctic-breeding birds drive uneven responses to environmental variability across different phases of the reproductive cycle. Ecology and Evolution, 11(24), 1851	0	0	NA	NA	NA	0	Lesser snow goose (Chen caerulescens caerulescens)	Anseriformes	USA (Alaska)	8	MID	-151.6575206687944	70.17075809563497	NO	NO	YES	-10.9107	E	NA	P, Food	B3	NO	Other (Cumulative T)	"In response to early snowmelt and warm temperatures, semipalmated sandpipers advanced their site arrival and bred in higher numbers, while brant and snow geese increased clutch sizes; all four species advanced their nest initiation dates"
Ruthrauff et al., 2021 -sp3	Ruthrauff, D. R., Patil, V. P., Hupp, J. W., & Ward, D. H. (2021). Life-history attributes of Arctic-breeding birds drive uneven responses to environmental variability across different phases of the reproductive cycle. Ecology and Evolution, 11(24), 1851	(+)	0	NA	NA	NA	(+)	Semipalmated sandpiper (Calidris pusilla)	Charadriiformes	USA (Alaska)	8	MID	-151.6575206687944	70.17075809563497	NO	NO	YES	-10.9107	E	NA	P, Food	B3	NO	Other (Cumulative T)	"In response to early snowmelt and warm temperatures, semipalmated sandpipers advanced their site arrival and bred in higher numbers, while brant and snow geese increased clutch sizes; all four species advanced their nest initiation dates"
Ruthrauff et al., 2021 -sp4	Ruthrauff, D. R., Patil, V. P., Hupp, J. W., & Ward, D. H. (2021). Life-history attributes of Arctic-breeding birds drive uneven responses to environmental variability across different phases of the reproductive cycle. Ecology and Evolution, 11(24), 1851	0	0	NA	NA	NA	0	Lapland longspur (Calcarius lapponicus)	Passeriformes	USA (Alaska)	8	MID	-151.6575206687944	70.17075809563497	NO	NO	YES	-10.9107	E	NA	P, Food	B3	NO	Other (Cumulative T)	"In response to early snowmelt and warm temperatures, semipalmated sandpipers advanced their site arrival and bred in higher numbers, while brant and snow geese increased clutch sizes; all four species advanced their nest initiation dates"
Salaberria et al., 2014	Salaberria, C. O., Celis, P., Lopez-rull, I. L., & Gil, D. (2014). Effects of temperature and nest heat exposure on nestling growth, dehydration and survival in a Mediterranean hole-nesting passerine. Ibis, 156, 265–275. https://doi.org/https://doi.org	NA	0	NA	0	NA	0	Spotless Starlings (Sturnus unicolor)	Passeriformes	Spain (Near madrid ; 900m asl)	4	MID	-3.782624020708714	40.75356660969704	NO	NO	YES	11.1346	C	YES	P	A1, B3	YES	Mean T	"Ambient temperature changed greatly during the chick-rearing period and had a strong inﬂuence on nestling mass and all body size measures we recorded, although patterns of clutch size or nestling mortality were not inﬂuenced." ; Some nestlings have shown signs of dehydration: "Nestling plasma osmolality increased with increasing nest exposure index, showing that nestlings raised in sun-exposed n…	Heat Exposure Index = standardized nest temperature (ie not ambient temperature)
Schaub et al., 2011	Schaub, M., Jakober, H., & Stauber, W. (2011). Demographic response to environmental variation in breeding, stopover and non-breeding areas in a migratory passerine. Oecologia, 167(2), 445–459. https://doi.org/10.1007/S00442-011-1999-8/FIGURES/6	NA	NA	NA	(+)	NA	(+)	Red-backed shrike (Lanius collurio)	Passeriformes	Germany (Goppingen)	25	LONG	9.783333333333333	48.65	NO	NO (18 km2)	YES	7.89026	D	NA	P	B2	NO	Mean T
Schekkerman et al., 1998	Schekkerman, H., van Roomen, M. W. J., & Underhill, L. G. (1998). Growth, behaviour of broods and weather-related variation in breeding productivity of Curlew Sandpipers Calidris ferruginea. https://www.researchgate.net/publication/40150423	NA	NA	NA	NA	(-)	(-)	Curlew sandpiper (Calidris ferruginea)	Charadriiformes	Russia (Siberia)	18	LONG	112.46666666666667	75.2666667	NO	NO	YES	-16.0984	E	NA	P, Food, Predation	B1, B2	NO	Mean T	Mean July T° vary from 0-12°C between years (average of daily mean)
Schmidt et al., 2020	Schmidt, J. H., Putera, J., & Wilson, T. L. (2020). Direct and indirect effects of temperature and prey abundance on bald eagle reproductive dynamics. Oecologia, 192(2), 391–401. https://doi.org/10.1007/s00442-019-04578-8	0	NA	NA	(-)	NA	(-)	Bald eagle (Haliaeetus leucocephalus)	Accipitriformes	USA (Alaksa)	15	LONG			YES (>100km)	YES (nests >100km apart)	NO			NA	Food	B2, B3	NO	Other (Cumulative T)	"In addition, the probability that an occupied nest was successful within a given year was lower in warmer springs and higher in years with strong early salmon runs"
Schöll et al., 2020	Schöll, E. M., & Hille, S. M. (2020). Heavy and persistent rainfall leads to brood reduction and nest failure in a passerine bird. Journal of Avian Biology, 51(7). https://doi.org/10.1111/JAV.02418	NA	NA	NA	0	NA	0	Great tit (Parus major)	Passeriformes	Austria	6	MID	15.923333333333332	48.0841667	NO	NO (20 ha)	YES	8.50581	D	NA	P	B1	NO	Min T	"ambient temperature recorded every 15 min at the weather station throughout the nestling period varied between −1.3 and 29.3°C" ; "In contrast, spring 2012 was the warmest and driest spring and nest survival reached almost 85%"
Serrano et al., 2005	Serrano, D., Tella, J. L., Ursúa Serrano, E., Serrano, D., Tella, J. L., & Ursúa, E. (2005). Proximate causes and fitness consequences of hatching failure in lesser kestrels Falco naumanni. Journal of Avian Biology, 36(3), 242–250. https://doi.org/10	NA	NA	(-)	NA	NA	(-)	Lesser kestrel (Falco naumanni)	Falconiformes	Spain (Ebro valley)	10	LONG	-2.938138274103153	42.686913537431884	NO (some different colony but +/- 50km apart)	NO	YES	11.2893	C	NA	P	B2, B3	NO	Max T	"Mean daily maximum temperature during incubation affected hatching success negatively, but only for females in poor condition. This result seems to indicate that females are reluctant to jeopardize their own condition, but instead sacrifice incubation effort by paying the costs of a lower hatching success in circumstances of high temperatures"
Sharpe et al., 2021	Sharpe, L., Cale, B., & Gardner, J. L. (2019). Weighing the cost: the impact of serial heatwaves on body mass in a small Australian passerine. Journal of Avian Biology, 50(11). https://doi.org/10.1111/jav.02355	NA	NA	(-)	NA	NA	(-)	Jacky winter (Microeca fascinans)	Passeriformes	Australia	1	SHORT	140.56666666666666	-33.8166667	NO	NO	YES	17.429	B	YES	NA	A1, A3	YES	Max T	"Hatching success declined with air temperatures >35 ◦C. Egg mortality reached 100% at air temperatures >42.5 ◦C" ; "A heatwave in December 2018 (25–28th), with maxima of 46 ◦C on two consecutive days , resulted in the death of all seven clutches being incubated, and the complete cessation of breeding. In 2019, a single day of extreme heat (46 ◦C on 20th November) resulted in the apparent abandon…
Sherley et al., 2012	Sherley, R. B., Ludynia, K., Underhill, L. G., Jones, R., & Kemper, J. (2012). Storms and heat limit the nest success of Bank Cormorants:implications of future climate change for a surface-nestingseabird in southern Africa. Journal of Ornithology, 153(2), 441–455. https://doi.org/10.1007/S10336-011-0760-8/FIGURES/4	NA	NA	NA	(-)	NA	(-)	Bank cormorant (Phalacrocorax neglectus)	Suliformes	South Africa & Namibia	3	SHORT			Yes (2 sites > 500km)		NO			NA	P	A1, A3	YES	Max T	"A heat wave appeared to cause major chick mortality at Mercury Island in 2005" ; "These periods were also characterised by days where the single highest maximum temperature recorded exceeded 25°C."	max T°a > 25°C ; Bank cormorant start dissipating heat through gullar fluttering at T°a ~ 18-20°C (50% probability of gular fluttering at T°a ~21.4°C) according to Cook et al., 2020 (Cook, T. R., Martin, R., Roberts, J., Häkkinen, H., Botha, P., Meyer, C., Sparks, E., Underhill, L. G., Ryan, P. G., & Sherley, R. B. (2020). Parenting in a warming world: thermoregulatory responses to heat stress in…
Sirkia et al., 2010	Sirkia, P. M., Virolainen, M., & Laaksonen, T. (2010). Melanin coloration has temperature-dependent effects on breeding performance that may maintain phenotypic variation in a passerine bird. JOURNAL OF EVOLUTIONARY BIOLOGY, 23(11), 2385–2396. https://	NA	(+/-)	NA	(+/-)	NA	(+/-)	Pied flycatcher (Ficedula hypoleuca)	Passeriformes	Finland	25	LONG	24.3	60.25	NO	NO (83 ha)	YES	4.81975	D	NA	P	B1, B2, B3	NO	Mean T	"The reproductive output of black males was the highest when it was cold during egg-laying but warm during the nestling period, whereas the ﬂedgling production of brown males was highest when it was continuously warm." ; mean T° during egg laying vary from ~6°C to 19°C & mean T° during the nestling period vary from ~11°C to 20°C
Skagen et al., 2012	Skagen, S. K., & Adams, A. A. Y. (2012). Weather effects on avian breeding performance and implications of climate change. Ecological Applications, 22(4), 1131–1145. https://doi.org/10.1890/11-0291.1	NA	(-)	NA	(+)	NA	(+/-)	Lark bunting (Calamospiza melanocorys)	Passeriformes	USA (Colorado)	7	MID	-104.48333333333333	40.7166667	YES (26)	NO (30*61km = 1800km2)	YES	9.3245	B	NA	P	B1, B3	NO	Mean T, Max T, Min T	"Higher temperatures with no accompanying change in precipitation led to 4–6% smaller clutches, 31–50% higher daily nest survival, and 5–8% lower productivity" ; average across april to july of mean T° varied form 17.7 to 22.5°C ; average across april to july of max T° varied form 25.6°C to 32.6°C ;
Slobodník et al., 2013	Slobodník, R., Balážová, M., Jandzik, D., & Baláž, M. (2013). Local weather differently affects collared flycatcher reproduction at different altitudes. Central European Journal of Biology, 8(11), 1145–1152. https://doi.org/10.2478/S11535-013-023	NA	0	NA	0	NA	0	Collared flycatcher (Ficedula albicollis)	Passeriformes	Slovakia	11	LONG	18.75	48.6585	Yes (2 sites 60km apart)	NO	YES	7.21571	D	NA	P	B2	NO	Mean T
Smart et al., 2021	Smart, Z. F., Smith, M. G., & Riehl, C. (2021). The El Niño – Southern Oscillation dramatically influences the probability of reproduction and reproductive rate of a tropical forest bird. Journal of Avian Biology, 52(8). https://doi.org/10.1111/JAV.02799	0	0	NA	(-)	NA	(-)	Greater ani (Crotophaga major)	Cuculiformes	Panama (Barro colorado island)	12	LONG	-79.84538812422726	9.160273636111953	NO	NO	YES	26.3998	A	NA	P	A2, B1, B2, B3	YES	Hot event	"Of the local climate variables investigated, dry season length and the frequency of high temperatures were most closely associated with reproductive failure."	Hot days => top quartile (Max T°a > 31.94°C) ; mean UCT of tropical birds = 37.6°C (Pollock et al., 2021) ; likely some days with T°a > UCT ? Pollock, H. S., Brawn, J. D., & Cheviron, Z. A. (2021). Heat tolerances of temperate and tropical birds and their implications for susceptibility to climate warming. Functional Ecology, 35(1), 93–104. https://doi.org/10.1111/1365-2435.13693
Soldatini et al., 2014	Soldatini, C., Albores-Barajas, Y. V., Massa, B., & Gimenez, O. (2014). Climate Driven Life Histories: The Case of the Mediterranean Storm Petrel. PLOS ONE, 9(4), e94526. https://doi.org/10.1371/JOURNAL.PONE.0094526	NA	NA	NA	NA	(+)	(+)	Mediterranean storm petrel (Hydrobates pelagicus melitensis)	Procellariiformes	Italy (Marettimo island)	21	LONG	12.05	37.9666667	NO	NO	YES	16.861	C	NA	NA	B2, B3	NO	Other (T° deviation)	"Pre-breeding season conditions with colder springs was negatively affecting recruitment (Table 7), whereas survival in first year after fledging and adults was affected positively by warm breeding-period conditions"
Steenhof et al., 1997	Steenhof, K., Kochert, M. N., & Mcdonald, T. L. (1997). Interactive Effects of Prey and Weather on Golden Eagle Reproduction. The Journal of Animal Ecology, 66(3), 350. https://doi.org/10.2307/5981	NA	NA	NA	(-)	NA	(-)	Golden eagle (Aquila chyrsaetos)	Accipitriformes	USA (idaho)	25	LONG			NO	YES (2430 km2)	NO			NA	P, Food	A1, A3, B2, B3	YES	Hot event	"extreme heat was measured from 15 may to 15 june each year by counting days were temperatures exceeded 32°C and 35°C" ; "the number of extremely hot days during brood-rearing was important in explaining the variability in both percentage of laying pairs successful and mean brood size at fledging"
Sumasgutner et al., 2016	Sumasgutner, P., Tate, G. J., Koeslag, A., & Amar, A. (2016). Family morph matters: factors determining survival and recruitment in a long-lived polymorphic raptor. Journal of Animal Ecology, 85(4), 1043–1055. https://doi.org/10.1111/1365-2656.12518	NA	NA	NA	NA	(-)	(-)	Black sparrowhawk (Accipiter melanoleucus)	Accipitriformes	South Africa (Cape peninsula)	8	MID	18.6020	-33.96	NO	NO	YES	17.0854	C	NA	P	B1	NO	Max T°, Min T°, Other (PCA)	Max T° averaged across the fledging period (ie over 3 months) vary between to 20°C to 28°C ; Max T° some days may be likely promote heat stress but authors do not discuss it
Tobolka et al., 2018	Tobolka, M., Dylewski, L., Wozna, J. T., & Zolnierowicz, K. M. (2018). How weather conditions in non-breeding and breeding grounds affect the phenology and breeding abilities of white storks. Science of the Total Environment, 636, 512–518. https://doi.	NA	0	NA	(+)	NA	(+)	White storks (Ciconia ciconia)	Ciconiiformes	Poland (Lzeno)	25	LONG	16.583333333333332	51.85	NO	NO (40ha)	YES	8.39452	D	NA	P	B2	NO	Mean T
Touihri et al., 2019	Touihri, M., Séguy, M., Imbeau, L., Mazerolle, M. J., & Bird, D. M. (2019). Effects of agricultural lands on habitat selection and breeding success of American kestrels in a boreal context. https://doi.org/10.1016/j.agee.2018.11.017	NA	NA	0	(+)	NA	(+)	American kestrels (Falco sparverius)	Falconiformes	North America ?	11	LONG			NO	YES (10 000km2)	NO			NA	P, Predation	B2	NO	Mean T, Min T
Townsend et al., 2013 & 2016	(1) Townsend, A. K., Cooch, E. G., Sillett, T. S., Rodenhouse, N. L., Holmes, R. T., & Webster, M. S. (2016). The interacting effects of food, spring temperature, and global climate cycles on population dynamics of a migratory songbird. Global Change Biology, 22(2), 544–555. https://doi.org/10.1111/GCB.13053 (2) Townsend, A. K., Sillett, T. S., Lany, N. K., Kaiser, S. A., Rodenhouse, N. L., Webst…	0	NA	NA	0	NA	0	Black-throated blue warbler (Setophaga caerulescens)	Passeriformes	USA (New Hampshire)	25	LONG	-71.70272247176989	43.942327989084575	NO	NO (31 km2)	YES	5.29409	D	NA	Food, Competition (intra), Predation	B2, B3	NO	Mean T	"Warm springs had a positive effect on recruitment and population growth subsequent to years when food"	Spring T° = average of daily mean from 15th march to 18th may
Trinder et al., 2009	Trinder, M. N., Hassell, D., & Votier, S. (2009). Reproductive performance in arctic-nesting geese is influenced by environmental conditions during the wintering, breeding and migration seasons. Oikos, 118(7), 1093–1101. https://doi.org/10.1111/j.1600-	NA	NA	NA	NA	(+)	(+)	Barnacle goose (Branta leucopsis)	Anseriformes	Svalbard (Sptizbergen)	40	LONG			Unkown	Unkown	NO			NA	P, Predation, Competition (intra)	B2	NO	Mean T
Tyl et al., 2020	Tyl, R. M., Rota, C. T., & Lehman, C. P. (2020). Factors influencing productivity of eastern wild turkeys in northeastern South Dakota. Ecology and Evolution, 10(16), 8838–8854. https://doi.org/10.1002/ECE3.6583	NA	NA	(-)	0	NA	(-)	Eastern wild turkey (Meleagris gallopavo silvestris)	Galliformes	USA (northeast South Dakota)	2	SHORT			YES	YES (don't know their exact location or dispersion)	NO			NA	P, Predation	B3	NO	Mean T	"Thus, for a fixed amount of precipitation, predicted daily nest survival tended to be lower on warmer days"
Tyler & Green., 2004	Tyler, G. A., & Green, R. E. (2004). Effects of weather on the survival and growth of Corncrake Crex crex chicks. Ibis, 146(1), 69–76. https://doi.org/10.1111/J.1474-919X.2004.00225.X	NA	NA	NA	(+)	NA	(+)	Corncrake (Crex crex)	Gruiformes	Scotland & Ireland	5	MID			YES (4 sites ; > +/- 500km)		NO			NA	NA	B3	NO	Mean T	"no greater tendency for entire broods to die before the eighth day in cold or wet conditions than in warm or dry conditions"
Väli et al., 2012	Väli, Ü. (2012). Factors limiting reproductive performance and nestling sex ratio in the lesser spotted eagle aquila pomarina at the northern limit of its range: The impact of weather and prey abundance. Acta Ornithologica, 47(2), 157–168. https://do	(+)	NA	NA	(+)	NA	(+)	Lesser spotted eagle (Aquila pomarina)	Accipitriformes	Estonia	18	LONG			YES	YES (acrossa all estonia)	NO			NA	Food	B1, B2, B3	NO	Mean T	"Breeding frequency (proportion of pairs laying) was positively influenced by a warm pre-laying period (temperature in April)" ; average April T° vary from 2.5 to 9°C (mean = 5.3°C)
Van de ven et al., 2020	van de Ven, T. M. F. N., McKechnie, A. E., Er, S., & Cunningham, S. J. (2020). High temperatures are associated with substantial reductions in breeding success and offspring quality in an arid-zone bird. OECOLOGIA, 193(1), 225–235. https://doi.org/10.1	NA	NA	NA	(-)	NA	(-)	Southern Yellow-Billed Hornbill (Tockus leucomelas)	Bucerotiformes	South Africa (Kalahari desert)	3	SHORT	21.816666666666666	-26.9666667	NO	NO (33 km2)	YES	20.3204	B	YES	P	A1	YES	Max T	"Mean daily maximum air temperatures (Tmax) during nesting attempts ranged from 33.2 to 39.1 °C. The likelihood of successful fledging fell below 50% at mean Tmax > 35.1 °C; a threshold now regularly exceeded at our study site due to recent climate warming" ; "High air temperatures during nesting negatively affected hornbill breeding attempts, correlating with reduced pro- visioning rates, increa…
Van Oudenhove et al., 2014	van Oudenhove, L., Gauthier, G., & Lebreton, J. D. (2014). Year-round effects of climate on demographic parameters of an arctic-nesting goose species. Journal of Animal Ecology, 83(6), 1322–1333. https://doi.org/10.1111/1365-2656.12230	(+)	(+)	(+)	0	(+)	(+)	Greater snow goose (Chen caerulescens atlantica)	Anseriformes	Canada (Nunavut (Bylot Island))	22	LONG	-80	73.1333333	NO	NO	YES	-14.5631	E	NA	NA	B1, B2, B3	NO	Mean T, Other (PCA)	"Breeding propensity, clutch size and hatching probability all increased with high temperatures on the breeding grounds. First-year survival to natural causes of mortality increased when temperature was high at the end of the summer, whereas adult survival was not affected by temperature. On the contrary, accession to reproduction decreased with warmer climatic conditions during the non-breeding …
Vega et al., 2021	Vega, M. L., Fransson, T., & Kullberg, C. (2021). The effects of four decades of climate change on the breeding ecology of an avian sentinel species across a 1,500-km latitudinal gradient are stronger at high latitudes. Ecology and Evolution, 11(11), 6233–6247. https://doi.org/10.1002/ECE3.7459	NA	NA	NA	(-)	NA	(-)	Pied flycatcher (Ficedula hypoleuca)	Passeriformes	Sweden (South to North)	36	LONG			YES (national program ; all across sweden…)		NO			NA	P	B1, B2, B3	NO	Mean T	"We observed a relatively stronger effect of temperature and greenness on breeding time in the north. Furthermore, northern birds showed an increase in breeding success over time, while birds breeding at southern and intermediate latitudes showed reduced breeding success in years with higher prehatching temperatures."
Vengerov et al., 2017	Vengerov, P. D. (2017). Effect of rise in spring air temperature on the arrival dates and reproductive success of the Song Thrush, Turdus philomelos (C.L. Brehm, 1831) in the forest–steppe of the Russian Plain. Russian Journal of Ecology 2017 48:2, 48(	NA	(+)	NA	(+)	NA	(+)	Song thrush (Turdus philomelos)	Passeriformes	Russia	8	MID	39.5666666666666	51.19166665	NO	NO (4 km2)	YES	6.42711	D	NA	P	B1, B3	NO	Mean T	"The results show that relatively high air temperatures provide for earlier arrival of the birds from wintering grounds, earlier and more synchronous breeding of the majority of nesting pairs, and an increase in clutch size and proportion of pairs producing two broods per season. Predation pressure on bird nests decreases under such conditions, which markedly improves reproductive success." ; "Th…
Visser et al., 2015	Visser, M. E., Gienapp, P., Husby, A., Morrisey, M., de la Hera, I., Pulido, F., & Both, C. (2015). Effects of Spring Temperatures on the Strength of Selection on Timing of Reproduction in a Long-Distance Migratory Bird. PLoS Biol, 13(4), 1002120. https:	NA	NA	NA	0	NA	0	Pied flycatcher (Ficedula hypoleuca)	Passeriformes	Netherland	31	LONG	5.832417732919505	52.07201038190566	NO	NO (1.71 km2)	YES	9.53954	C	NA	P, Food	B2	NO	Mean T
Watanuki et al., 2012 - sp1	Watanuki, Y., & Ito, M. (2012). Climatic effects on breeding seabirds of the northern Japan Sea. Marine Ecology Progress Series, 454, 183–196. https://doi.org/10.3354/MEPS09627	NA	NA	NA	0	NA	0	Rhinoceros auklet (Cerorhinca monocerata)	Charadriiformes	Japan (Teuri Island)	21	LONG	141.31666666666666	44.4166667	NO	NO	YES	8.35392	D	NA	P, Food	B2	NO	Mean T
Watanuki et al., 2012 - sp2	Watanuki, Y., & Ito, M. (2012). Climatic effects on breeding seabirds of the northern Japan Sea. Marine Ecology Progress Series, 454, 183–196. https://doi.org/10.3354/MEPS09627	NA	NA	NA	(-)	NA	(-)	Japanese cormorant (Phalacrocorax filamentosus)	Suliformes	Japan (Teuri Island)	21	LONG	141.31666666666666	44.4166667	NO	NO	YES	8.35392	D	NA	P, Food	B2	NO	Mean T
Watanuki et al., 2012 - sp3	Watanuki, Y., & Ito, M. (2012). Climatic effects on breeding seabirds of the northern Japan Sea. Marine Ecology Progress Series, 454, 183–196. https://doi.org/10.3354/MEPS09627	NA	NA	NA	0	NA	0	Black-tailed gull (Larus crassirostris)	Charadriiformes	Japan (Teuri Island)	22	LONG	141.31666666666666	44.4166667	NO	NO	YES	8.35392	D	NA	P, Food	B2	NO	Mean T
Wawrzyniak et al., 2020	Wawrzyniak, J., Glądalski, M., Kaliński, A., Bańbura, M., Markowski, M., Skwarska, J., Zieliński, P., & Bańbura, J. (2020). Differences in the breeding performance of great tits Parus major between a forest and an urban area: a long term study on fi	NA	NA	NA	(+)	NA	(+)	Great tit (Parus major)	Passeriformes	Poland (Lodz)	14	LONG	19.4	51.75	YES (10km apart)	NO (80Ha)	YES	8.00073	D	NA	P, Food	B1, B2, B3	NO	Mean T	"higher temperatures during chick rearing in May were associated with a greater number of ﬂedglings and ﬂedging success in the parkland site, but only with a greater number of ﬂedglings in the forest." ; Mean may T° vary between ~12°C-17°C
Weegman et al., 2017	Weegman, M. D., Arnold, T. W., Dawson, R. D., Winkler, D. W., & Clark, R. G. (2017). Integrated population models reveal local weather conditions are the key drivers of population dynamics in an aerial insectivore. Oecologia 2017 185:1, 185(1), 119–130. https://doi.org/10.1007/S00442-017-3890-8	NA	NA	NA	(+)	NA	(+)	Tree swallow (Tachycineta bicolor)	Passeriformes	USA (NY) / Canada (Saskatchewan ; British Columbia)	15	LONG			YES (3 sites >1000km further)		NO			NA	NA	B2, B3	NO	Mean T, Other (Weather index)	"In New York, less precipitation and warmer temperatures (i.e., positive local weather index values) resulted in greater fledging success"	"Local weather conditions, as indexed by the sum of temperature and negative of cumulative precipitation"
Wegge et al., 2017 - sp1	Wegge, P., & Rolstad, J. (2017). Climate change and bird reproduction: warmer springs benefit breeding success in boreal forest grouse. PROCEEDINGS OF THE ROYAL SOCIETY B-BIOLOGICAL SCIENCES, 284(1866). https://doi.org/10.1098/rspb.2017.1528	NA	NA	NA	(+)	NA	(+)	Capercaillie (Tetrao urogallus)	Galliformes	Norway	38	LONG	12.5	60.1666667	NO	NO (100 km2 but intense monitoring in 40 km2)	YES	3.81768	D	NA	P, Predation	B2, B3	NO	Mean T, Max T, Min T, Other (Cumulative T)	"Contrary to the prediction that global warming will adversely affect reproduction in boreal forest grouse, our study shows that breeding success was enhanced in warmer springs"
Wegge et al., 2017 - sp2	Wegge, P., & Rolstad, J. (2017). Climate change and bird reproduction: warmer springs benefit breeding success in boreal forest grouse. PROCEEDINGS OF THE ROYAL SOCIETY B-BIOLOGICAL SCIENCES, 284(1866). https://doi.org/10.1098/rspb.2017.1528	NA	NA	NA	0	NA	(+)	Black grouse (Tetrao tetrix)	Galliformes	Norway	38	LONG	12.5	60.1666667	NO	NO (100 km2 but intense monitoring in 40 km2)	YES	3.81768	D	NA	P, Predation	B2, B3	NO	Mean T, Max T, Min T, Other (Cumulative T)	"Contrary to the prediction that global warming will adversely affect reproduction in boreal forest grouse, our study shows that breeding success was enhanced in warmer springs"
Weiser et al., 2018 - sp1	Weiser, E. L., Brown, S. C., Lanctot, R. B., Gates, H. R., Abraham, K. F., Bentzen, R. L., Bêty, J., Boldenow, M. L., Brook, R. W., Donnelly, T. F., English, W. B., Flemming, S. A., Franks, S. E., Gilchrist, H. G., Giroux, M. A., Johnson, A., Kendall, S., Kennedy, L. v., Koloski, L., … Sandercock, B. K. (2018). Effects of environmental conditions on reproductive effort and nest success of Arctic-…	NA	(+)	(+)	NA	NA	(+)	Western sandpiper (Calidris mauri)	Charadriiformes	Arctic (Canada, Alaska, Russia)	7	MID			YES (16 sites >1000km)		NO			NA	P, Predation	B3	NO	Mean T	"Higher temperatures increased the probability of a full clutch from 0.60 to 0.93 for Western Sandpipers and from 0.76 to 0.97 for Red-necked Phalaropes, and increased daily nest survival rates from 0.9634 to 0.9890 for Semipalmated Sandpipers and 0.9546 to 0.9880 for Western Sandpipers." ; "Daily mean temperature ranged from -3.1 to 24.1 °C (mean = 7.0 °C; within-site among-year sd = 3.1–5.7 °C)"
Weiser et al., 2018 - sp10	Weiser, E. L., Brown, S. C., Lanctot, R. B., Gates, H. R., Abraham, K. F., Bentzen, R. L., Bêty, J., Boldenow, M. L., Brook, R. W., Donnelly, T. F., English, W. B., Flemming, S. A., Franks, S. E., Gilchrist, H. G., Giroux, M. A., Johnson, A., Kendall, S., Kennedy, L. v., Koloski, L., … Sandercock, B. K. (2018). Effects of environmental conditions on reproductive effort and nest success of Arctic-…	NA	0	0	NA	NA	0	Dunlin (Calidris alpina pacifica)	Charadriiformes	Arctic (Canada, Alaska, Russia)	7	MID			YES (16 sites >1000km)		NO			NA	P, Predation	B3	NO	Mean T	"Higher temperatures increased the probability of a full clutch from 0.60 to 0.93 for Western Sandpipers and from 0.76 to 0.97 for Red-necked Phalaropes, and increased daily nest survival rates from 0.9634 to 0.9890 for Semipalmated Sandpipers and 0.9546 to 0.9880 for Western Sandpipers." ; "Daily mean temperature ranged from -3.1 to 24.1 °C (mean = 7.0 °C; within-site among-year sd = 3.1–5.7 °C)"
Weiser et al., 2018 - sp11	Weiser, E. L., Brown, S. C., Lanctot, R. B., Gates, H. R., Abraham, K. F., Bentzen, R. L., Bêty, J., Boldenow, M. L., Brook, R. W., Donnelly, T. F., English, W. B., Flemming, S. A., Franks, S. E., Gilchrist, H. G., Giroux, M. A., Johnson, A., Kendall, S., Kennedy, L. v., Koloski, L., … Sandercock, B. K. (2018). Effects of environmental conditions on reproductive effort and nest success of Arctic-…	NA	0	0	NA	NA	0	Dunlin (Calidris alpina arcticola)	Charadriiformes	Arctic (Canada, Alaska, Russia)	7	MID			YES (16 sites >1000km)		NO			NA	P, Predation	B3	NO	Mean T	"Higher temperatures increased the probability of a full clutch from 0.60 to 0.93 for Western Sandpipers and from 0.76 to 0.97 for Red-necked Phalaropes, and increased daily nest survival rates from 0.9634 to 0.9890 for Semipalmated Sandpipers and 0.9546 to 0.9880 for Western Sandpipers." ; "Daily mean temperature ranged from -3.1 to 24.1 °C (mean = 7.0 °C; within-site among-year sd = 3.1–5.7 °C)"
Weiser et al., 2018 - sp12	Weiser, E. L., Brown, S. C., Lanctot, R. B., Gates, H. R., Abraham, K. F., Bentzen, R. L., Bêty, J., Boldenow, M. L., Brook, R. W., Donnelly, T. F., English, W. B., Flemming, S. A., Franks, S. E., Gilchrist, H. G., Giroux, M. A., Johnson, A., Kendall, S., Kennedy, L. v., Koloski, L., … Sandercock, B. K. (2018). Effects of environmental conditions on reproductive effort and nest success of Arctic-…	NA	0	0	NA	NA	0	Dunlin (Calidris alpina hudsonia)	Charadriiformes	Arctic (Canada, Alaska, Russia)	7	MID			YES (16 sites >1000km)		NO			NA	P, Predation	B3	NO	Mean T	"Higher temperatures increased the probability of a full clutch from 0.60 to 0.93 for Western Sandpipers and from 0.76 to 0.97 for Red-necked Phalaropes, and increased daily nest survival rates from 0.9634 to 0.9890 for Semipalmated Sandpipers and 0.9546 to 0.9880 for Western Sandpipers." ; "Daily mean temperature ranged from -3.1 to 24.1 °C (mean = 7.0 °C; within-site among-year sd = 3.1–5.7 °C)"
Weiser et al., 2018 - sp13	Weiser, E. L., Brown, S. C., Lanctot, R. B., Gates, H. R., Abraham, K. F., Bentzen, R. L., Bêty, J., Boldenow, M. L., Brook, R. W., Donnelly, T. F., English, W. B., Flemming, S. A., Franks, S. E., Gilchrist, H. G., Giroux, M. A., Johnson, A., Kendall, S., Kennedy, L. v., Koloski, L., … Sandercock, B. K. (2018). Effects of environmental conditions on reproductive effort and nest success of Arctic-…	NA	0	0	NA	NA	0	Baird’s sandpiper (Calidris bairdii)	Charadriiformes	Arctic (Canada, Alaska, Russia)	7	MID			YES (16 sites >1000km)		NO			NA	P, Predation	B3	NO	Mean T	"Higher temperatures increased the probability of a full clutch from 0.60 to 0.93 for Western Sandpipers and from 0.76 to 0.97 for Red-necked Phalaropes, and increased daily nest survival rates from 0.9634 to 0.9890 for Semipalmated Sandpipers and 0.9546 to 0.9880 for Western Sandpipers." ; "Daily mean temperature ranged from -3.1 to 24.1 °C (mean = 7.0 °C; within-site among-year sd = 3.1–5.7 °C)"
Weiser et al., 2018 - sp14	Weiser, E. L., Brown, S. C., Lanctot, R. B., Gates, H. R., Abraham, K. F., Bentzen, R. L., Bêty, J., Boldenow, M. L., Brook, R. W., Donnelly, T. F., English, W. B., Flemming, S. A., Franks, S. E., Gilchrist, H. G., Giroux, M. A., Johnson, A., Kendall, S., Kennedy, L. v., Koloski, L., … Sandercock, B. K. (2018). Effects of environmental conditions on reproductive effort and nest success of Arctic-…	NA	0	0	NA	NA	0	White-rumped sandpiper (Calidris fuscicollis)	Charadriiformes	Arctic (Canada, Alaska, Russia)	7	MID			YES (16 sites >1000km)		NO			NA	P, Predation	B3	NO	Mean T	"Higher temperatures increased the probability of a full clutch from 0.60 to 0.93 for Western Sandpipers and from 0.76 to 0.97 for Red-necked Phalaropes, and increased daily nest survival rates from 0.9634 to 0.9890 for Semipalmated Sandpipers and 0.9546 to 0.9880 for Western Sandpipers." ; "Daily mean temperature ranged from -3.1 to 24.1 °C (mean = 7.0 °C; within-site among-year sd = 3.1–5.7 °C)"
Weiser et al., 2018 - sp15	Weiser, E. L., Brown, S. C., Lanctot, R. B., Gates, H. R., Abraham, K. F., Bentzen, R. L., Bêty, J., Boldenow, M. L., Brook, R. W., Donnelly, T. F., English, W. B., Flemming, S. A., Franks, S. E., Gilchrist, H. G., Giroux, M. A., Johnson, A., Kendall, S., Kennedy, L. v., Koloski, L., … Sandercock, B. K. (2018). Effects of environmental conditions on reproductive effort and nest success of Arctic-…	NA	0	0	NA	NA	0	Pectoral sandpiper (Calidris melanotos)	Charadriiformes	Arctic (Canada, Alaska, Russia)	7	MID			YES (16 sites >1000km)		NO			NA	P, Predation	B3	NO	Mean T	"Higher temperatures increased the probability of a full clutch from 0.60 to 0.93 for Western Sandpipers and from 0.76 to 0.97 for Red-necked Phalaropes, and increased daily nest survival rates from 0.9634 to 0.9890 for Semipalmated Sandpipers and 0.9546 to 0.9880 for Western Sandpipers." ; "Daily mean temperature ranged from -3.1 to 24.1 °C (mean = 7.0 °C; within-site among-year sd = 3.1–5.7 °C)"
Weiser et al., 2018 - sp16	Weiser, E. L., Brown, S. C., Lanctot, R. B., Gates, H. R., Abraham, K. F., Bentzen, R. L., Bêty, J., Boldenow, M. L., Brook, R. W., Donnelly, T. F., English, W. B., Flemming, S. A., Franks, S. E., Gilchrist, H. G., Giroux, M. A., Johnson, A., Kendall, S., Kennedy, L. v., Koloski, L., … Sandercock, B. K. (2018). Effects of environmental conditions on reproductive effort and nest success of Arctic-…	NA	0	0	NA	NA	0	Long-billed dowitcher (Limnodromus scolopaceus)	Charadriiformes	Arctic (Canada, Alaska, Russia)	7	MID			YES (16 sites >1000km)		NO			NA	P, Predation	B3	NO	Mean T	"Higher temperatures increased the probability of a full clutch from 0.60 to 0.93 for Western Sandpipers and from 0.76 to 0.97 for Red-necked Phalaropes, and increased daily nest survival rates from 0.9634 to 0.9890 for Semipalmated Sandpipers and 0.9546 to 0.9880 for Western Sandpipers." ; "Daily mean temperature ranged from -3.1 to 24.1 °C (mean = 7.0 °C; within-site among-year sd = 3.1–5.7 °C)"
Weiser et al., 2018 - sp17	Weiser, E. L., Brown, S. C., Lanctot, R. B., Gates, H. R., Abraham, K. F., Bentzen, R. L., Bêty, J., Boldenow, M. L., Brook, R. W., Donnelly, T. F., English, W. B., Flemming, S. A., Franks, S. E., Gilchrist, H. G., Giroux, M. A., Johnson, A., Kendall, S., Kennedy, L. v., Koloski, L., … Sandercock, B. K. (2018). Effects of environmental conditions on reproductive effort and nest success of Arctic-…	NA	0	0	NA	NA	0	Red phalarope (Phalaropus fulicarius)	Charadriiformes	Arctic (Canada, Alaska, Russia)	7	MID			YES (16 sites >1000km)		NO			NA	P, Predation	B3	NO	Mean T	"Higher temperatures increased the probability of a full clutch from 0.60 to 0.93 for Western Sandpipers and from 0.76 to 0.97 for Red-necked Phalaropes, and increased daily nest survival rates from 0.9634 to 0.9890 for Semipalmated Sandpipers and 0.9546 to 0.9880 for Western Sandpipers." ; "Daily mean temperature ranged from -3.1 to 24.1 °C (mean = 7.0 °C; within-site among-year sd = 3.1–5.7 °C)"
Weiser et al., 2018 - sp2	Weiser, E. L., Brown, S. C., Lanctot, R. B., Gates, H. R., Abraham, K. F., Bentzen, R. L., Bêty, J., Boldenow, M. L., Brook, R. W., Donnelly, T. F., English, W. B., Flemming, S. A., Franks, S. E., Gilchrist, H. G., Giroux, M. A., Johnson, A., Kendall, S., Kennedy, L. v., Koloski, L., … Sandercock, B. K. (2018). Effects of environmental conditions on reproductive effort and nest success of Arctic-…	NA	(+)	(+)	NA	NA	(+)	Red-necked phalarope (Phalaropus lobatus)	Charadriiformes	Arctic (Canada, Alaska, Russia)	7	MID			YES (16 sites >1000km)		NO			NA	P, Predation	B3	NO	Mean T	"Higher temperatures increased the probability of a full clutch from 0.60 to 0.93 for Western Sandpipers and from 0.76 to 0.97 for Red-necked Phalaropes, and increased daily nest survival rates from 0.9634 to 0.9890 for Semipalmated Sandpipers and 0.9546 to 0.9880 for Western Sandpipers." ; "Daily mean temperature ranged from -3.1 to 24.1 °C (mean = 7.0 °C; within-site among-year sd = 3.1–5.7 °C)"
Weiser et al., 2018 - sp3	Weiser, E. L., Brown, S. C., Lanctot, R. B., Gates, H. R., Abraham, K. F., Bentzen, R. L., Bêty, J., Boldenow, M. L., Brook, R. W., Donnelly, T. F., English, W. B., Flemming, S. A., Franks, S. E., Gilchrist, H. G., Giroux, M. A., Johnson, A., Kendall, S., Kennedy, L. v., Koloski, L., … Sandercock, B. K. (2018). Effects of environmental conditions on reproductive effort and nest success of Arctic-…	NA	0	0	NA	NA	(+)	Semipalmated sandpiper (Calidris pusilla)	Charadriiformes	Arctic (Canada, Alaska, Russia)	7	MID			YES (16 sites >1000km)		NO			NA	P, Predation	B3	NO	Mean T	"Higher temperatures increased the probability of a full clutch from 0.60 to 0.93 for Western Sandpipers and from 0.76 to 0.97 for Red-necked Phalaropes, and increased daily nest survival rates from 0.9634 to 0.9890 for Semipalmated Sandpipers and 0.9546 to 0.9880 for Western Sandpipers." ; "Daily mean temperature ranged from -3.1 to 24.1 °C (mean = 7.0 °C; within-site among-year sd = 3.1–5.7 °C)"
Weiser et al., 2018 - sp4	Weiser, E. L., Brown, S. C., Lanctot, R. B., Gates, H. R., Abraham, K. F., Bentzen, R. L., Bêty, J., Boldenow, M. L., Brook, R. W., Donnelly, T. F., English, W. B., Flemming, S. A., Franks, S. E., Gilchrist, H. G., Giroux, M. A., Johnson, A., Kendall, S., Kennedy, L. v., Koloski, L., … Sandercock, B. K. (2018). Effects of environmental conditions on reproductive effort and nest success of Arctic-…	NA	0	0	NA	NA	0	Grey plover (Pluvialis squatarola)	Charadriiformes	Arctic (Canada, Alaska, Russia)	7	MID			YES (16 sites >1000km)		NO			NA	P, Predation	B3	NO	Mean T	"Higher temperatures increased the probability of a full clutch from 0.60 to 0.93 for Western Sandpipers and from 0.76 to 0.97 for Red-necked Phalaropes, and increased daily nest survival rates from 0.9634 to 0.9890 for Semipalmated Sandpipers and 0.9546 to 0.9880 for Western Sandpipers." ; "Daily mean temperature ranged from -3.1 to 24.1 °C (mean = 7.0 °C; within-site among-year sd = 3.1–5.7 °C)"
Weiser et al., 2018 - sp5	Weiser, E. L., Brown, S. C., Lanctot, R. B., Gates, H. R., Abraham, K. F., Bentzen, R. L., Bêty, J., Boldenow, M. L., Brook, R. W., Donnelly, T. F., English, W. B., Flemming, S. A., Franks, S. E., Gilchrist, H. G., Giroux, M. A., Johnson, A., Kendall, S., Kennedy, L. v., Koloski, L., … Sandercock, B. K. (2018). Effects of environmental conditions on reproductive effort and nest success of Arctic-…	NA	0	0	NA	NA	0	American golden glover (Pluvialis dominica)	Charadriiformes	Arctic (Canada, Alaska, Russia)	7	MID			YES (16 sites >1000km)		NO			NA	P, Predation	B3	NO	Mean T	"Higher temperatures increased the probability of a full clutch from 0.60 to 0.93 for Western Sandpipers and from 0.76 to 0.97 for Red-necked Phalaropes, and increased daily nest survival rates from 0.9634 to 0.9890 for Semipalmated Sandpipers and 0.9546 to 0.9880 for Western Sandpipers." ; "Daily mean temperature ranged from -3.1 to 24.1 °C (mean = 7.0 °C; within-site among-year sd = 3.1–5.7 °C)"
Weiser et al., 2018 - sp6	Weiser, E. L., Brown, S. C., Lanctot, R. B., Gates, H. R., Abraham, K. F., Bentzen, R. L., Bêty, J., Boldenow, M. L., Brook, R. W., Donnelly, T. F., English, W. B., Flemming, S. A., Franks, S. E., Gilchrist, H. G., Giroux, M. A., Johnson, A., Kendall, S., Kennedy, L. v., Koloski, L., … Sandercock, B. K. (2018). Effects of environmental conditions on reproductive effort and nest success of Arctic-…	NA	0	0	NA	NA	0	Semipalmated plover (Charadrius semipalmatus)	Charadriiformes	Arctic (Canada, Alaska, Russia)	7	MID			YES (16 sites >1000km)		NO			NA	P, Predation	B3	NO	Mean T	"Higher temperatures increased the probability of a full clutch from 0.60 to 0.93 for Western Sandpipers and from 0.76 to 0.97 for Red-necked Phalaropes, and increased daily nest survival rates from 0.9634 to 0.9890 for Semipalmated Sandpipers and 0.9546 to 0.9880 for Western Sandpipers." ; "Daily mean temperature ranged from -3.1 to 24.1 °C (mean = 7.0 °C; within-site among-year sd = 3.1–5.7 °C)"
Weiser et al., 2018 - sp7	Weiser, E. L., Brown, S. C., Lanctot, R. B., Gates, H. R., Abraham, K. F., Bentzen, R. L., Bêty, J., Boldenow, M. L., Brook, R. W., Donnelly, T. F., English, W. B., Flemming, S. A., Franks, S. E., Gilchrist, H. G., Giroux, M. A., Johnson, A., Kendall, S., Kennedy, L. v., Koloski, L., … Sandercock, B. K. (2018). Effects of environmental conditions on reproductive effort and nest success of Arctic-…	NA	0	0	NA	NA	0	Whimbrel (Numenius phaeopus)	Charadriiformes	Arctic (Canada, Alaska, Russia)	7	MID			YES (16 sites >1000km)		NO			NA	P, Predation	B3	NO	Mean T	"Higher temperatures increased the probability of a full clutch from 0.60 to 0.93 for Western Sandpipers and from 0.76 to 0.97 for Red-necked Phalaropes, and increased daily nest survival rates from 0.9634 to 0.9890 for Semipalmated Sandpipers and 0.9546 to 0.9880 for Western Sandpipers." ; "Daily mean temperature ranged from -3.1 to 24.1 °C (mean = 7.0 °C; within-site among-year sd = 3.1–5.7 °C)"
Weiser et al., 2018 - sp8	Weiser, E. L., Brown, S. C., Lanctot, R. B., Gates, H. R., Abraham, K. F., Bentzen, R. L., Bêty, J., Boldenow, M. L., Brook, R. W., Donnelly, T. F., English, W. B., Flemming, S. A., Franks, S. E., Gilchrist, H. G., Giroux, M. A., Johnson, A., Kendall, S., Kennedy, L. v., Koloski, L., … Sandercock, B. K. (2018). Effects of environmental conditions on reproductive effort and nest success of Arctic-…	NA	0	0	NA	NA	0	Ruddy turnstone (Arenaria interpres)	Charadriiformes	Arctic (Canada, Alaska, Russia)	7	MID			YES (16 sites >1000km)		NO			NA	P, Predation	B3	NO	Mean T	"Higher temperatures increased the probability of a full clutch from 0.60 to 0.93 for Western Sandpipers and from 0.76 to 0.97 for Red-necked Phalaropes, and increased daily nest survival rates from 0.9634 to 0.9890 for Semipalmated Sandpipers and 0.9546 to 0.9880 for Western Sandpipers." ; "Daily mean temperature ranged from -3.1 to 24.1 °C (mean = 7.0 °C; within-site among-year sd = 3.1–5.7 °C)"
Weiser et al., 2018 - sp9	Weiser, E. L., Brown, S. C., Lanctot, R. B., Gates, H. R., Abraham, K. F., Bentzen, R. L., Bêty, J., Boldenow, M. L., Brook, R. W., Donnelly, T. F., English, W. B., Flemming, S. A., Franks, S. E., Gilchrist, H. G., Giroux, M. A., Johnson, A., Kendall, S., Kennedy, L. v., Koloski, L., … Sandercock, B. K. (2018). Effects of environmental conditions on reproductive effort and nest success of Arctic-…	NA	0	0	NA	NA	0	Dunlin (Calidris alpina sakhalina)	Charadriiformes	Arctic (Canada, Alaska, Russia)	7	MID			YES (16 sites >1000km)		NO			NA	P, Predation	B3	NO	Mean T	"Higher temperatures increased the probability of a full clutch from 0.60 to 0.93 for Western Sandpipers and from 0.76 to 0.97 for Red-necked Phalaropes, and increased daily nest survival rates from 0.9634 to 0.9890 for Semipalmated Sandpipers and 0.9546 to 0.9880 for Western Sandpipers." ; "Daily mean temperature ranged from -3.1 to 24.1 °C (mean = 7.0 °C; within-site among-year sd = 3.1–5.7 °C)"
Whelan et al., 2017	Whelan, S., Strickland, D., Morand-Ferron, J., & Norris, D. R. (2017). Reduced reproductive performance associated with warmer ambient temperatures during incubation in a winter-breeding, food-storing passerine. Ecology and Evolution, 7(9), 3029–3036.	NA	NA	NA	(-)	0	(-)	Gray jays (Perisoreus canadensis)	Passeriformes	Canada (Ontario)	38	LONG			NO	YES OR NO (not reported but Algonquin Provincial Park -> 7600 km2)	NO			NA	P, Food	B2, B3	NO	Mean T	"Our findings provide evidence that warming temperatures are associated with some aspects of reduced reproductive performance in a species that is reliant on cold temperatures to store perishable food caches, some of which are later consumed during the reproductive period."
Wright et al., 2009	Wright, L. J., Hoblyn, R. A., Green, R. E., Bowden, C. G. R., Mallord, J. W., Sutherland, W. J., & Dolman, P. M. (2009). Importance of climatic and environmental change in the demography of a multi-brooded passerine, the woodlark Lullula arborea. Journal	NA	(+)	NA	(+)	NA	(+)	Woodlark (Lullula arborea)	Passeriformes	England	35	LONG	-1	52.5	NO	NO (185 km2)	YES	9.26731	C	NA	P, Predation, Competition (intra)	B2, B3	NO	Min T	"Woodlarks laid larger clutches when rainfall was low and temperature high during the egg-laying and pre-laying period. Nest success increased with higher temperatures during the nesting period."
