# Supplementary material for: The Complex Relationship Between High Temperatures and Avian Breeding Success: Insights From a Global Review
Source: Ecol Evol. 2025 Jul 28;15(8):e71771. doi: 10.1002/ece3.71771 (PMC12304448; doi:10.1002/ece3.71771)
Supplement: Supplementary file 3 — Data S3. Dataset of passerines UCT. [file ECE3-15-e71771-s003.xlsx]

## Sheet: Feuil1
Specie	Tb° infl	Tuc	Pant	Ewl infl	HTL	Biome	Study Respiro	Pant50	WD50	Study HDB
Scaly -feathered weaver (Sporopipes squamifrons)		35.5		40	48	Desert	McKechnie et al., 2021 - SI
Sociable weaver (Philetairus socius)		39.9			52	Desert	McKechnie et al., 2021 - SI
White-browed sparrow-weaver (Plocepasser mahali)		42.1			54	Desert	McKechnie et al., 2021 - SI
Yellow-plumed honeyeater (Lichenostomus ornatus)	35	33.9	40.8	37.6	46	Desert	McKechnie et al., 2021 - SI
Spiny -cheeked honeyeater (Acanthagenys rufogularis)	34.6	40.3	40.9	38.1	48	Desert	McKechnie et al., 2021 - SI
Chestnut -crowned babbler (Pomatostomus ruficeps)	35.5	36.1	40.7	42.2	48	Desert	McKechnie et al., 2021 - SI
Grey butcherbird (Cracticus torquatus) Cracticus torquatus	34.8	41.6	40.4	42.2	50	Desert	McKechnie et al., 2021 - SI
Apostlebird (5) Struthidea cinerea	45.7	44.9	41.7	41.4	52	Desert	McKechnie et al., 2021 - SI
Lesser goldfinch (5) Spinus psaltria		36.2		43.4	50	Desert	McKechnie et al., 2021 - SI
House finch (8) Haemorhous mexicanus		39.3		38.6	50	Desert	McKechnie et al., 2021 - SI
Pyrrhuloxia (3) Cardinalis sinuatus		39.7		40.2	49	Desert	McKechnie et al., 2021 - SI
Cactus wren (4) Campylorhynchus brunneicapillus		37		38.1	50	Desert	McKechnie et al., 2021 - SI
Northern Cardinal (3) Cardinalis cardinalis		37		37.8	50	Desert	McKechnie et al., 2021 - SI
Abert's towhee (6) Melozone aberti		36.7		37.6	48	Desert	McKechnie et al., 2021 - SI
Curve -billed thrasher (6) Toxostoma curvirostre		42.6		45.6	50	Desert	McKechnie et al., 2021 - SI
Burchell's starling (5) Lamprotornis australis	34.2	31	35.9	33.3	49	Desert	McKechnie et al., 2021 - SI
Grey-backed sparrow-lark (7) Eremopterix verticalis	33.3	36	40.5	38.6	53	Desert	McKechnie et al., 2021 - SI
Stark’s lark (2) Spizocorys starki	34.4	37.8	40.4	38.4	52	Desert	McKechnie et al., 2021 - SI
Fawn-coloured lark (3) Calendulauda africanoides	34.8	35.2	41.8	37.1	49	Desert	McKechnie et al., 2021 - SI
Spike-heeled lark (5) Chersomanes albofasciata	33.8	37.2	41.9	40.2	50	Desert	McKechnie et al., 2021 - SI
Red lark (5) Calendulauda burra	36.2	36.6	38	36.1	50	Desert	McKechnie et al., 2021 - SI
Karoo long-billed lark (7) Certhilauda subcoronata	33.5	38.9	41.8	39.1	53	Desert	McKechnie et al., 2021 - SI
Orange River white-eye Zosterops pallidus (4)	35.3	35.7	40	38.4	46	Desert	McKechnie et al., 2021 - SI
Lark-like bunting (4) Emberiza impetuani	29	28.5	39.3	37.9	48	Desert	McKechnie et al., 2021 - SI
Marico flycatcher (4) Bradornis mariquensis	34.7	30.6	39.9	39.9	47	Desert	McKechnie et al., 2021 - SI
Red-eyed bulbul (4) Pycnonotus nigricans	40.1	37.5	39.8	38.1	52	Desert	McKechnie et al., 2021 - SI
Common fiscal (3) Lanius collaris	35.8	37.8	40	40.6	49	Desert	McKechnie et al., 2021 - SI
Fork-tailed drongo (2) Dicrurus adsimilis	31.3	42.3	42.3	42.2	50	Desert	McKechnie et al., 2021 - SI
Crimson-breasted shrike (9) Laniarius atrococcineus	35.5	38.2	40.6	40.1	48	Desert	McKechnie et al., 2021 - SI
Southern pied babbler (2) Turdoides bicolor	41.4	41	38.2	38.6	52	Desert	McKechnie et al., 2021 - SI
Turdus migratorius		36.8				Temperate	Pollock et al., 2021 - SI
Passerina caerulea		37				Temperate	Pollock et al., 2021 - SI
Cyanocitta cristata		42.3				Temperate	Pollock et al., 2021 - SI
Toxostoma rufum		39.4				Temperate	Pollock et al., 2021 - SI
Poecile carolinensis		36				Temperate	Pollock et al., 2021 - SI
Thryothorus ludovicianus		38.2				Temperate	Pollock et al., 2021 - SI
Quiscalus quiscula		39.8				Temperate	Pollock et al., 2021 - SI
Pipilo erythropthalmus		37.3				Temperate	Pollock et al., 2021 - SI
Dumetella carolinensis		41.5				Temperate	Pollock et al., 2021 - SI
Myiarchus crinitus		38.3				Temperate	Pollock et al., 2021 - SI
Haemorhous mexicanus		38.2				Temperate	Pollock et al., 2021 - SI
Passer domesticus		38.5				Temperate	Pollock et al., 2021 - SI
Cardinalis cardinalis		38.9				Temperate	Pollock et al., 2021 - SI
Mimus polyglottos		39.5				Temperate	Pollock et al., 2021 - SI
Parkesia noveboracensis		36				Temperate	Pollock et al., 2021 - SI
Piranga rubra		38.5				Temperate	Pollock et al., 2021 - SI
Baeolophus bicolor		39				Temperate	Pollock et al., 2021 - SI
Vireo griseus		38.8				Temperate	Pollock et al., 2021 - SI
Icteria virens		39.3				Temperate	Pollock et al., 2021 - SI
Serin		34.76				Temperate	Cabello-Vergel et al., 2022
Goldfinch		35.62				Temperate	Cabello-Vergel et al., 2022
Great tit		35.19				Temperate	Cabello-Vergel et al., 2022
Chaffinch		34.86				Temperate	Cabello-Vergel et al., 2022
Greenfinch		35.64				Temperate	Cabello-Vergel et al., 2022
House sparrow		34.16				Temperate	Cabello-Vergel et al., 2022
Spanisg sparrow		37.6				Temperate	Cabello-Vergel et al., 2022
